# Supplementary material for: Two polymorphs of trans-[3-(3-nitro­phen­yl)oxiran-2-yl](phen­yl)methanone
Source: Acta Crystallogr E Crystallogr Commun. 2016 Jun 28;72(Pt 7):1054–9. doi: 10.1107/S2056989016010239 (PMC4992937; doi:10.1107/S2056989016010239)
Supplement: Supplementary file 1 [file e-72-01054-sup1.cif]

##############################################################################
#                                                                            #
# This CIF contains the data in a paper accepted for publication in          #
# Acta Crystallographica Section E. It conforms to the requirements of       #
# Notes for Authors for Acta Crystallographica Section E, and has been       #
# peer reviewed under the auspices of the IUCr Commission on Journals.       #
#                                                                            #
# Full details of the Crystallographic Information File format               #
# are given in the paper "The Crystallographic Information File (CIF):       #
# a New Standard Archive File for Crystallography" by S. R. Hall, F. H.      #
# Allen and I. D. Brown [Acta Cryst. (1991), A47, 655-685].                  #
#                                                                            #
# The current version of the core CIF dictionary is obtainable from          #
# ftp://ftp.iucr.org/pub/cif_core.dic.                                       #
#                                                                            #
# Software is freely available for graphical display of the structure(s)     #
# in this CIF. For information consult the CIF software page                 #
# http://www.iucr.org/resources/cif/software.                                #
#                                                                            #
# This file may be used for bona fide research purposes within the           #
# scientific community so long as proper attribution is given to the journal # 
# article from which it was obtained.                                        #
#                                                                            #
##############################################################################
data_1
_database_code_depnum_ccdc_archive 'CCDC 1487265'
_audit_creation_method
;
Olex2 1.2
(compiled 2015.09.30 svn.r3233 for OlexSys, GUI svn.r5103)
;
_journal_date_recd_electronic     2016-06-14
_journal_date_accepted     2016-06-22
_journal_name_full     'Acta Crystallographica, Section E'
_journal_year     2016
_journal_volume     72
_journal_issue      7
_journal_page_first     1054
_journal_page_last     1059
_journal_paper_category     GO
_journal_paper_doi     10.1107/S2056989016010239
_journal_coeditor_code     ZL2667
_publ_contact_author_name     'Alexander Y Nazarenko'
_publ_contact_author_address
;
Chemistry Department, SUNY Buffalo State,
1300 Elmwood Ave
Buffalo, NY 14222
USA
;
_publ_contact_author_email     nazareay@buffalostate.edu
_publ_contact_author_phone     1-716-878-5923
_publ_section_title
;
Two polymorphs of <i>trans</i>-[3-(3-nitrophenyl)oxiran-2-yl](phenyl)methanone
;
loop_
    _publ_author_name
    _publ_author_address
    'Greenberg, Fred H.'
;
Chemistry Department, SUNY Buffalo State,
1300 Elmwood Ave
Buffalo, NY 14222
USA
;
    'Nazarenko, Alexander Y.'
;
Chemistry Department, SUNY Buffalo State,
1300 Elmwood Ave
Buffalo, NY 14222
USA
;
_publ_section_synopsis
;
The title compound, C~15~H~11~NO~4~, crystallizes in two polymorphic forms,
centrosymmetric monoclinic and chiral orthorhombic. The geometry of the
molecules in the two polymorphs is slightly different, possibly due to
intermolecular interactions. A number of C---H...O intermolecular
interactions, involving both O atoms of the nitro as well the benzoyl groups,
stabilize the crystal structures.
;
_chemical_name_systematic
;
[3-(3-Nitrophenyl)oxiran-2-yl](phenyl)methanone
;
_chemical_name_common     ?
_chemical_formula_moiety     'C15 H11 N O4'
_chemical_formula_sum     'C15 H11 N O4'
_chemical_formula_iupac     'C15 H11 N O4'
_chemical_formula_weight     269.25
_chemical_melting_point     ?
_shelx_space_group_comment
;
The symmetry employed for this shelxl refinement is uniquely defined
by the following loop, which should always be used as a source of
symmetry information in preference to the above space-group names.
They are only intended as comments.
;
_space_group_crystal_system     monoclinic
_space_group_name_H-M_alt     'P 21/c'
_space_group_name_Hall     '-P 2ybc'
loop_
    _space_group_symop_operation_xyz
    'x, y, z'
    '-x, y+1/2, -z+1/2'
    '-x, -y, -z'
    'x, -y-1/2, z-1/2'
_cell_length_a     7.8463(5)
_cell_length_b     16.2514(9)
_cell_length_c     10.2032(6)
_cell_angle_alpha     90
_cell_angle_beta     108.839(2)
_cell_angle_gamma     90
_cell_volume     1231.35(13)
_cell_formula_units_Z     4
_cell_measurement_reflns_used     9972
_cell_measurement_theta_min     3.02
_cell_measurement_theta_max     30.59
_cell_measurement_temperature     173(2)
_exptl_crystal_description     'block'
_exptl_crystal_colour     'colourless'
_exptl_crystal_size_max     0.5
_exptl_crystal_size_mid     0.45
_exptl_crystal_size_min     0.4
_exptl_crystal_density_diffrn     1.452
_exptl_crystal_density_meas     ?
_exptl_crystal_density_method     ?
_exptl_crystal_F_000     560
_exptl_absorpt_coefficient_mu     0.107
_exptl_absorpt_correction_type     multi-scan
_exptl_absorpt_process_details
;
(SADABS; Bruker, 2014)
;
_shelx_estimated_absorpt_T_min     0.949
_shelx_estimated_absorpt_T_max     0.959
_exptl_absorpt_correction_T_min     0.9422
_exptl_absorpt_correction_T_max     0.9688
_exptl_special_details
;
SADABS-2014/5 (Bruker,2014/5) was used for absorption correction.
wR2(int) was 0.0614 before and 0.0562 after correction.
The Ratio of minimum to maximum transmission is 0.8403.
The \l/2 correction factor is 0.00150.
;
_diffrn_ambient_temperature     173.15
_diffrn_radiation_type     MoK\a
_diffrn_radiation_wavelength     0.71073
_diffrn_measurement_device_type     'Bruker PHOTON-100 CMOS'
_diffrn_measurement_method     '\f and \w scans'
_diffrn_detector_area_resol_mean     ?
_diffrn_reflns_number     60976
_diffrn_reflns_av_R_equivalents     0.0311
_diffrn_reflns_theta_min     3.016
_diffrn_reflns_theta_max     35.627
_diffrn_reflns_theta_full     26.000
_diffrn_measured_fraction_theta_max     0.985
_diffrn_measured_fraction_theta_full     0.999
_diffrn_reflns_limit_h_min     -11
_diffrn_reflns_limit_h_max     12
_diffrn_reflns_limit_k_min     -26
_diffrn_reflns_limit_k_max     25
_diffrn_reflns_limit_l_min     -16
_diffrn_reflns_limit_l_max     14
_diffrn_standards_number     0
_refine_special_details     ?
_reflns_number_total     5593
_reflns_number_gt     4604
_reflns_threshold_expression     'I > 2\s(I)'
_refine_ls_structure_factor_coef     Fsqd
_refine_ls_matrix_type     full
_refine_ls_R_factor_all     0.0558
_refine_ls_R_factor_gt     0.0439
_refine_ls_wR_factor_gt     0.1163
_refine_ls_wR_factor_ref     0.1245
_refine_ls_goodness_of_fit_ref     1.063
_refine_ls_restrained_S_all     1.063
_refine_ls_number_reflns     5593
_refine_ls_number_parameters     225
_refine_ls_number_restraints     0
_refine_ls_hydrogen_treatment     refall
_refine_ls_weighting_scheme     calc
_refine_ls_weighting_details
              'w=1/[\s^2^(Fo^2^)+(0.0672P)^2^+0.2110P] where P=(Fo^2^+2Fc^2^)/3'
_atom_sites_solution_hydrogens     difmap
_atom_sites_solution_primary     ?
_atom_sites_solution_secondary     ?
_refine_ls_shift/su_max     0.001
_refine_ls_shift/su_mean     0.000
_refine_diff_density_max     0.491
_refine_diff_density_min     -0.228
_refine_ls_extinction_method     none
_refine_ls_extinction_coef     .
loop_
    _atom_type_symbol
    _atom_type_description
    _atom_type_scat_dispersion_real
    _atom_type_scat_dispersion_imag
    _atom_type_scat_source
    'C' 'C' 0.0033 0.0016
                         'International Tables Vol C Tables 4.2.6.8 and 6.1.1.4'
    'H' 'H' 0.0000 0.0000
                         'International Tables Vol C Tables 4.2.6.8 and 6.1.1.4'
    'N' 'N' 0.0061 0.0033
                         'International Tables Vol C Tables 4.2.6.8 and 6.1.1.4'
    'O' 'O' 0.0106 0.0060
                         'International Tables Vol C Tables 4.2.6.8 and 6.1.1.4'
_computing_data_collection
;
APEX2 (Bruker, 2013)
;
_computing_cell_refinement
;
SAINT (Bruker, 2013)
;
_computing_data_reduction
;
SAINT (Bruker, 2013)
;
_computing_structure_solution
;
SHELXT (Sheldrick, 2015a)
;
_computing_structure_refinement
;
SHELXL2014 (Sheldrick, 2015b)
;
_computing_molecular_graphics
;
<i>OLEX2</i> (Dolomanov <i>et al.</i>,  2009) and
<i>CrystalExplorer</i> (Spackman & Jayatilaka, 2009)
;
_computing_publication_material
;
<i>OLEX2</i> (Dolomanov <i>et al.</i>,  2009)
;
loop_
    _atom_site_type_symbol
    _atom_site_label
    _atom_site_fract_x
    _atom_site_fract_y
    _atom_site_fract_z
    _atom_site_U_iso_or_equiv
    _atom_site_adp_type
    _atom_site_calc_flag
    _atom_site_occupancy
    _atom_site_disorder_assembly
    _atom_site_disorder_group
    O O1 0.25037(8) 0.71203(4) 0.99764(7) 0.02695(13) Uani d 1 . .
    O O2 0.10970(8) 0.58236(5) 0.82016(7) 0.03095(15) Uani d 1 . .
    O O3 0.36177(10) 0.64512(4) 0.29974(8) 0.03355(15) Uani d 1 . .
    O O4 0.32859(13) 0.52785(6) 0.19647(8) 0.0453(2) Uani d 1 . .
    N N1 0.32668(10) 0.57168(5) 0.29372(7) 0.02557(14) Uani d 1 . .
    C C1 0.21037(11) 0.46686(5) 0.63244(8) 0.02330(14) Uani d 1 . .
    H H1 0.1830(17) 0.4424(8) 0.7101(13) 0.031(3) Uiso d 1 . .
    C C2 0.22642(12) 0.41642(5) 0.52697(9) 0.02570(15) Uani d 1 . .
    H H2 0.2120(17) 0.3571(8) 0.5326(14) 0.033(3) Uiso d 1 . .
    C C3 0.26219(11) 0.44992(5) 0.41329(8) 0.02357(14) Uani d 1 . .
    H H3 0.2706(18) 0.4158(8) 0.3413(14) 0.032(3) Uiso d 1 . .
    C C4 0.28236(9) 0.53439(5) 0.40956(7) 0.01988(13) Uani d 1 . .
    C C5 0.26492(10) 0.58642(5) 0.51200(7) 0.01960(13) Uani d 1 . .
    H H5 0.2789(16) 0.6449(8) 0.5052(13) 0.027(3) Uiso d 1 . .
    C C6 0.22844(9) 0.55193(5) 0.62477(7) 0.01941(13) Uani d 1 . .
    C C7 0.21159(10) 0.60861(5) 0.73395(8) 0.02193(14) Uani d 1 . .
    H H7 0.1953(17) 0.6670(8) 0.7099(14) 0.032(3) Uiso d 1 . .
    C C8 0.29883(10) 0.59190(5) 0.88324(8) 0.02108(13) Uani d 1 . .
    H H8 0.3656(16) 0.5410(8) 0.9094(13) 0.029(3) Uiso d 1 . .
    C C9 0.35983(10) 0.66437(4) 0.97908(7) 0.01953(13) Uani d 1 . .
    C C10 0.55753(10) 0.67524(4) 1.04317(7) 0.01900(12) Uani d 1 . .
    C C11 0.62448(11) 0.72792(5) 1.15652(8) 0.02299(14) Uani d 1 . .
    H H11 0.5381(18) 0.7560(9) 1.1946(14) 0.033(3) Uiso d 1 . .
    C C12 0.80912(12) 0.73856(5) 1.21587(10) 0.02919(17) Uani d 1 . .
    H H12 0.856(2) 0.7750(10) 1.2949(15) 0.043(4) Uiso d 1 . .
    C C13 0.92704(12) 0.69765(6) 1.16210(12) 0.0331(2) Uani d 1 . .
    H H13 1.053(2) 0.7034(10) 1.2027(17) 0.048(4) Uiso d 1 . .
    C C14 0.86192(12) 0.64582(6) 1.04894(12) 0.03278(19) Uani d 1 . .
    H H14 0.948(2) 0.6188(10) 1.0128(17) 0.052(4) Uiso d 1 . .
    C C15 0.67737(11) 0.63440(5) 0.98993(9) 0.02569(15) Uani d 1 . .
    H H15 0.6281(19) 0.5978(9) 0.9086(15) 0.039(3) Uiso d 1 . .
loop_
    _atom_site_aniso_label
    _atom_site_aniso_U_11
    _atom_site_aniso_U_22
    _atom_site_aniso_U_33
    _atom_site_aniso_U_12
    _atom_site_aniso_U_13
    _atom_site_aniso_U_23
    O1 0.0250(3) 0.0243(3) 0.0327(3) 0.0034(2) 0.0109(2) -0.0014(2)
    O2 0.0229(3) 0.0469(4) 0.0248(3) -0.0096(2) 0.0101(2) -0.0091(3)
    O3 0.0413(4) 0.0311(3) 0.0333(3) -0.0001(3) 0.0191(3) 0.0067(3)
    O4 0.0700(6) 0.0447(4) 0.0303(4) 0.0012(4) 0.0286(4) -0.0066(3)
    N1 0.0262(3) 0.0311(3) 0.0211(3) 0.0044(2) 0.0100(2) 0.0018(2)
    C1 0.0259(3) 0.0218(3) 0.0206(3) -0.0013(2) 0.0052(3) 0.0019(2)
    C2 0.0295(4) 0.0191(3) 0.0257(4) -0.0018(3) 0.0051(3) -0.0010(3)
    C3 0.0246(3) 0.0219(3) 0.0221(3) 0.0010(2) 0.0046(3) -0.0040(3)
    C4 0.0188(3) 0.0226(3) 0.0175(3) 0.0021(2) 0.0049(2) 0.0002(2)
    C5 0.0207(3) 0.0189(3) 0.0184(3) 0.0015(2) 0.0053(2) 0.0004(2)
    C6 0.0191(3) 0.0211(3) 0.0165(3) 0.0017(2) 0.0036(2) 0.0002(2)
    C7 0.0234(3) 0.0241(3) 0.0180(3) 0.0040(2) 0.0062(2) 0.0001(2)
    C8 0.0231(3) 0.0205(3) 0.0182(3) -0.0017(2) 0.0048(2) -0.0002(2)
    C9 0.0221(3) 0.0191(3) 0.0178(3) -0.0001(2) 0.0070(2) 0.0009(2)
    C10 0.0213(3) 0.0186(3) 0.0183(3) -0.0012(2) 0.0080(2) -0.0003(2)
    C11 0.0269(3) 0.0198(3) 0.0222(3) -0.0030(2) 0.0079(3) -0.0021(2)
    C12 0.0297(4) 0.0233(3) 0.0294(4) -0.0077(3) 0.0024(3) 0.0009(3)
    C13 0.0221(3) 0.0280(4) 0.0459(5) -0.0042(3) 0.0063(3) 0.0093(4)
    C14 0.0257(4) 0.0331(4) 0.0447(5) 0.0023(3) 0.0186(4) 0.0049(4)
    C15 0.0270(3) 0.0270(4) 0.0267(4) 0.0007(3) 0.0138(3) -0.0023(3)
_geom_special_details
;
 All esds (except the esd in the dihedral angle between two l.s. planes)
 are estimated using the full covariance matrix.  The cell esds are taken
 into account individually in the estimation of esds in distances, angles
 and torsion angles; correlations between esds in cell parameters are only
 used when they are defined by crystal symmetry.  An approximate (isotropic)
 treatment of cell esds is used for estimating esds involving l.s. planes.
;
loop_
    _geom_bond_atom_site_label_1
    _geom_bond_atom_site_label_2
    _geom_bond_site_symmetry_2
    _geom_bond_distance
    _geom_bond_publ_flag
    O1 C9 . 1.2159(9) ?
    O2 C7 . 1.4314(10) ?
    O2 C8 . 1.4225(10) ?
    O3 N1 . 1.2220(10) ?
    O4 N1 . 1.2254(10) ?
    N1 C4 . 1.4664(10) ?
    C1 H1 . 0.970(13) ?
    C1 C2 . 1.3905(12) ?
    C1 C6 . 1.3945(11) ?
    C2 H2 . 0.974(14) ?
    C2 C3 . 1.3895(12) ?
    C3 H3 . 0.939(13) ?
    C3 C4 . 1.3838(11) ?
    C4 C5 . 1.3851(10) ?
    C5 H5 . 0.962(13) ?
    C5 C6 . 1.3902(10) ?
    C6 C7 . 1.4838(10) ?
    C7 H7 . 0.978(14) ?
    C7 C8 . 1.4796(11) ?
    C8 H8 . 0.970(13) ?
    C8 C9 . 1.5067(11) ?
    C9 C10 . 1.4867(10) ?
    C10 C11 . 1.3978(10) ?
    C10 C15 . 1.3964(10) ?
    C11 H11 . 0.994(13) ?
    C11 C12 . 1.3888(12) ?
    C12 H12 . 0.972(15) ?
    C12 C13 . 1.3882(15) ?
    C13 H13 . 0.946(16) ?
    C13 C14 . 1.3866(16) ?
    C14 H14 . 0.969(16) ?
    C14 C15 . 1.3895(13) ?
    C15 H15 . 0.992(14) ?
loop_
    _geom_angle_atom_site_label_1
    _geom_angle_atom_site_label_2
    _geom_angle_atom_site_label_3
    _geom_angle_site_symmetry_1
    _geom_angle_site_symmetry_3
    _geom_angle
    _geom_angle_publ_flag
    C8 O2 C7 . . 62.46(5) ?
    O3 N1 O4 . . 123.16(8) ?
    O3 N1 C4 . . 118.12(7) ?
    O4 N1 C4 . . 118.72(8) ?
    C2 C1 H1 . . 119.3(8) ?
    C2 C1 C6 . . 120.32(7) ?
    C6 C1 H1 . . 120.3(8) ?
    C1 C2 H2 . . 119.8(8) ?
    C3 C2 C1 . . 120.55(7) ?
    C3 C2 H2 . . 119.7(8) ?
    C2 C3 H3 . . 120.4(8) ?
    C4 C3 C2 . . 117.86(7) ?
    C4 C3 H3 . . 121.7(8) ?
    C3 C4 N1 . . 119.41(7) ?
    C3 C4 C5 . . 123.01(7) ?
    C5 C4 N1 . . 117.58(7) ?
    C4 C5 H5 . . 120.5(8) ?
    C4 C5 C6 . . 118.39(7) ?
    C6 C5 H5 . . 121.1(7) ?
    C1 C6 C7 . . 122.54(7) ?
    C5 C6 C1 . . 119.86(7) ?
    C5 C6 C7 . . 117.60(7) ?
    O2 C7 C6 . . 118.63(7) ?
    O2 C7 H7 . . 112.9(8) ?
    O2 C7 C8 . . 58.48(5) ?
    C6 C7 H7 . . 116.7(8) ?
    C8 C7 C6 . . 122.36(7) ?
    C8 C7 H7 . . 114.6(8) ?
    O2 C8 C7 . . 59.07(5) ?
    O2 C8 H8 . . 115.1(7) ?
    O2 C8 C9 . . 116.43(6) ?
    C7 C8 H8 . . 118.0(7) ?
    C7 C8 C9 . . 117.97(7) ?
    C9 C8 H8 . . 117.3(7) ?
    O1 C9 C8 . . 120.45(7) ?
    O1 C9 C10 . . 123.02(7) ?
    C10 C9 C8 . . 116.50(6) ?
    C11 C10 C9 . . 119.79(7) ?
    C15 C10 C9 . . 120.69(7) ?
    C15 C10 C11 . . 119.52(7) ?
    C10 C11 H11 . . 118.9(8) ?
    C12 C11 C10 . . 119.83(8) ?
    C12 C11 H11 . . 121.3(8) ?
    C11 C12 H12 . . 120.1(9) ?
    C13 C12 C11 . . 120.17(8) ?
    C13 C12 H12 . . 119.8(9) ?
    C12 C13 H13 . . 121.1(10) ?
    C14 C13 C12 . . 120.44(8) ?
    C14 C13 H13 . . 118.5(10) ?
    C13 C14 H14 . . 118.5(10) ?
    C13 C14 C15 . . 119.62(8) ?
    C15 C14 H14 . . 121.9(10) ?
    C10 C15 H15 . . 118.7(8) ?
    C14 C15 C10 . . 120.42(8) ?
    C14 C15 H15 . . 120.8(8) ?
loop_
    _geom_torsion_atom_site_label_1
    _geom_torsion_atom_site_label_2
    _geom_torsion_atom_site_label_3
    _geom_torsion_atom_site_label_4
    _geom_torsion_site_symmetry_1
    _geom_torsion_site_symmetry_2
    _geom_torsion_site_symmetry_3
    _geom_torsion_site_symmetry_4
    _geom_torsion
    _geom_torsion_publ_flag
    O1 C9 C10 C11 . . . . 17.50(11) ?
    O1 C9 C10 C15 . . . . -161.44(8) ?
    O2 C7 C8 C9 . . . . -105.63(8) ?
    O2 C8 C9 O1 . . . . -1.28(11) ?
    O2 C8 C9 C10 . . . . -178.97(6) ?
    O3 N1 C4 C3 . . . . -172.68(7) ?
    O3 N1 C4 C5 . . . . 6.50(11) ?
    O4 N1 C4 C3 . . . . 6.60(11) ?
    O4 N1 C4 C5 . . . . -174.22(8) ?
    N1 C4 C5 C6 . . . . -178.05(6) ?
    C1 C2 C3 C4 . . . . 0.47(12) ?
    C1 C6 C7 O2 . . . . -24.23(11) ?
    C1 C6 C7 C8 . . . . 44.72(11) ?
    C2 C1 C6 C5 . . . . -0.81(11) ?
    C2 C1 C6 C7 . . . . 179.66(7) ?
    C2 C3 C4 N1 . . . . 177.80(7) ?
    C2 C3 C4 C5 . . . . -1.33(11) ?
    C3 C4 C5 C6 . . . . 1.10(11) ?
    C4 C5 C6 C1 . . . . 0.00(10) ?
    C4 C5 C6 C7 . . . . 179.55(6) ?
    C5 C6 C7 O2 . . . . 156.24(7) ?
    C5 C6 C7 C8 . . . . -134.82(8) ?
    C6 C1 C2 C3 . . . . 0.57(12) ?
    C6 C7 C8 O2 . . . . -106.07(8) ?
    C6 C7 C8 C9 . . . . 148.30(7) ?
    C7 O2 C8 C9 . . . . 108.23(7) ?
    C7 C8 C9 O1 . . . . 66.02(10) ?
    C7 C8 C9 C10 . . . . -111.67(8) ?
    C8 O2 C7 C6 . . . . 112.36(7) ?
    C8 C9 C10 C11 . . . . -164.87(7) ?
    C8 C9 C10 C15 . . . . 16.19(10) ?
    C9 C10 C11 C12 . . . . -179.56(7) ?
    C9 C10 C15 C14 . . . . 178.98(8) ?
    C10 C11 C12 C13 . . . . 0.61(13) ?
    C11 C10 C15 C14 . . . . 0.05(12) ?
    C11 C12 C13 C14 . . . . -0.05(14) ?
    C12 C13 C14 C15 . . . . -0.52(14) ?
    C13 C14 C15 C10 . . . . 0.52(14) ?
    C15 C10 C11 C12 . . . . -0.61(12) ?
loop_
    _geom_hbond_atom_site_label_D
    _geom_hbond_atom_site_label_H
    _geom_hbond_atom_site_label_A
    _geom_hbond_site_symmetry_A
    _geom_hbond_distance_DH
    _geom_hbond_distance_HA
    _geom_hbond_distance_DA
    _geom_hbond_angle_DHA
    C5 H5 O1 4_575 0.962(13) 2.335(13) 3.2791(11) 167.0(11)
    C13 H13 O3 1_656 0.945(17) 2.490(17) 3.3530(13) 152.0(13)
    C15 H15 O4 3_666 0.992(14) 2.381(15) 3.2426(13) 144.8(12)
_shelx_hkl_file
;
   2   0   0 8544.95  201.88
  -2   0   0 9537.65  201.38
   2   0   0 8167.08  201.28
   2   0   0 9102.09  201.78
  -2   0   0 8780.52  201.08
   2   0   0 8586.94  201.08
  -2   0   0 9999.00  202.58
  -2   0   0 9928.31  202.48
   2   0   0 9002.30  202.28
  -2   0   0 8802.82  201.88
  -2   0   0 8790.62  201.28
  -2   0   0 8828.72  201.68
   2   0   0 8416.86  202.18
  -2   0   0 9015.90  202.28
   2   0   0 8561.84  201.18
  -2   0   0 8504.35  202.08
  -3   0   0  608.54   13.50
  -3   0   0  591.54   13.50
  -3   0   0  609.14   13.50
  -3   0   0  595.44   13.50
  -3   0   0  577.14   13.60
   3   0   0  585.24   13.40
  -3   0   0  596.84   13.70
  -3   0   0  590.84   13.80
   3   0   0  603.44   13.60
  -3   0   0  600.74   13.70
   3   0   0  582.04   13.60
  -3   0   0  586.74   13.70
   3   0   0  585.34   13.50
  -3   0   0  585.44   13.70
   3   0   0  581.94   13.70
   3   0   0  591.34   13.70
  -4   0   0    6.10    0.50
  -4   0   0    6.70    0.40
  -4   0   0    5.70    0.40
   4   0   0    6.50    0.50
  -4   0   0    6.50    0.50
  -4   0   0    6.20    0.30
   4   0   0    7.00    0.70
  -4   0   0    7.20    0.70
   4   0   0    6.00    0.60
   4   0   0    6.10    0.40
   4   0   0    7.10    0.60
   4   0   0    5.90    0.50
  -4   0   0    6.40    0.30
   5   0   0   45.20    1.40
  -5   0   0   46.00    1.30
  -5   0   0   42.30    1.50
  -5   0   0   42.50    1.50
  -5   0   0   43.20    1.30
   5   0   0   42.30    1.60
   5   0   0   42.20    1.10
   5   0   0   44.80    1.70
  -5   0   0   44.10    1.20
  -5   0   0   41.50    1.40
  -5   0   0   44.10    1.70
   5   0   0   43.40    1.10
  -5   0   0   43.70    1.20
  -6   0   0   51.39    1.60
   6   0   0   52.99    2.00
  -6   0   0   55.39    2.00
   6   0   0   53.09    1.30
  -6   0   0   53.79    2.00
  -6   0   0   53.89    1.50
   6   0   0   53.99    1.30
  -6   0   0   50.89    1.50
   6   0   0   50.59    2.10
  -6   0   0   53.79    1.50
  -7   0   0   66.79    2.60
   7   0   0   67.99    2.30
  -7   0   0   68.69    1.80
  -7   0   0   65.69    2.40
   7   0   0   69.79    2.60
   7   0   0   70.89    2.80
   7   0   0   68.79    1.70
  -7   0   0   66.89    1.80
   7   0   0   68.99    1.70
  -7   0   0   66.69    1.90
   8   0   0    8.70    1.20
   8   0   0    9.60    0.40
  -8   0   0    9.00    0.80
   8   0   0    8.90    0.40
   8   0   0    8.00    0.90
  -8   0   0    9.10    1.00
  -8   0   0    9.50    1.20
   8   0   0   10.00    1.20
  -9   0   0   33.60    2.20
  -9   0   0   34.00    1.40
   9   0   0   28.80    2.00
   9   0   0   32.80    2.10
  -9   0   0   33.40    2.50
   9   0   0   34.30    1.00
  -9   0   0   33.90    2.40
 -10   0   0    3.60    1.30
  10   0   0    1.70    1.20
 -10   0   0    2.70    1.30
  10   0   0    2.80    0.40
  10   0   0    2.60    0.30
 -10   0   0    2.20    1.50
  11   0   0    2.30    0.50
  11   0   0    2.30    0.20
  11   0   0    2.20    0.30
  -1  -1   0  201.58    5.40
  -1  -1   0  219.38    5.20
  -1  -1   0  236.88    5.20
  -1  -1   0  234.18    5.30
  -1  -1   0  233.68    5.30
   1   1   0  215.68    5.40
  -1   1   0  232.88    5.30
  -1   1   0  233.98    5.30
   1   1   0  227.68    5.40
   1   1   0  222.18    5.40
  -1   1   0  242.18    5.30
  -1   1   0  229.88    5.40
   2  -1   0  470.65   10.70
   2  -1   0  478.25   10.90
  -2  -1   0  482.05   10.90
   2  -1   0  470.15   10.90
  -2  -1   0  468.35   10.80
   2  -1   0  483.35   10.90
  -2  -1   0  466.75   10.90
  -2  -1   0  472.85   10.70
   2  -1   0  484.65   10.80
  -2  -1   0  468.95   10.90
   2  -1   0  469.95   10.90
  -2  -1   0  464.35   10.90
   2  -1   0  472.75   10.80
  -2  -1   0  472.85   10.70
  -2   1   0  476.65   10.80
  -2   1   0  469.95   10.80
   2   1   0  473.15   10.80
  -2   1   0  466.55   10.70
   2   1   0  472.95   11.00
  -2   1   0  474.85   10.90
   2   1   0  470.45   10.70
   2   1   0  476.25   10.70
   2   1   0  473.65   10.90
   2   1   0  473.65   10.90
  -2   1   0  470.65   10.90
  -2   1   0  468.35   10.90
   2   1   0  475.65   10.70
  -2   1   0  471.55   10.90
  -2   1   0  470.05   10.80
  -2   1   0  468.35   10.80
   2   1   0  473.15   10.90
   3  -1   0  553.44   12.80
  -3  -1   0  564.24   12.70
  -3  -1   0  568.24   13.00
  -3  -1   0  572.64   12.70
   3  -1   0  564.14   12.80
  -3  -1   0  562.74   12.70
   3  -1   0  557.24   13.00
  -3  -1   0  539.15   13.00
  -3  -1   0  541.95   12.90
   3  -1   0  555.74   12.70
   3  -1   0  549.65   13.00
  -3  -1   0  555.44   12.90
  -3  -1   0  551.24   13.00
   3  -1   0  557.54   13.00
  -3   1   0  577.04   12.80
  -3   1   0  554.14   13.00
  -3   1   0  563.34   13.00
   3   1   0  573.94   12.90
   3   1   0  563.04   12.70
  -3   1   0  578.64   12.80
  -3   1   0  553.54   13.00
   3   1   0  559.24   13.00
   3   1   0  560.24   13.00
   3   1   0  556.64   12.90
   3   1   0  544.95   13.00
   3   1   0  559.34   12.70
  -3   1   0  556.24   12.80
  -3   1   0  559.14   12.70
  -3   1   0  571.74   12.80
   3   1   0  563.54   12.70
  -3   1   0  559.44   13.00
  -3   1   0  556.74   13.00
   4  -1   0  269.07    6.40
  -4  -1   0  291.67    6.40
  -4  -1   0  279.27    6.60
  -4  -1   0  267.97    6.40
  -4  -1   0  277.37    6.40
  -4  -1   0  278.27    6.40
   4  -1   0  268.47    6.80
   4  -1   0  277.17    6.70
  -4  -1   0  271.37    6.60
  -4  -1   0  279.27    6.80
   4  -1   0  286.67    6.50
   4  -1   0  268.57    6.50
   4  -1   0  267.37    6.70
  -4   1   0  271.87    6.50
  -4   1   0  289.57    6.50
  -4   1   0  255.87    6.70
   4   1   0  273.97    6.40
   4   1   0  271.47    6.60
   4   1   0  278.17    6.80
   4   1   0  276.57    6.60
  -4   1   0  278.47    6.80
  -4   1   0  274.57    6.50
  -4   1   0  276.77    6.70
  -4   1   0  276.57    6.40
  -4   1   0  283.67    6.50
   4   1   0  268.27    7.00
   4   1   0  273.27    6.40
   5  -1   0    0.50    0.40
  -5  -1   0   -0.20    0.40
  -5  -1   0    0.50    0.40
  -5  -1   0   -0.20    0.20
  -5  -1   0   -0.10    0.30
   5  -1   0    0.50    0.60
   5  -1   0    0.10    0.20
  -5  -1   0    0.20    0.20
   5  -1   0    0.00    0.10
   5  -1   0    0.00    0.40
  -5  -1   0    0.20    0.20
  -5  -1   0    0.60    0.60
   5   1   0    0.20    0.20
  -5   1   0    0.10    0.60
  -5   1   0    0.30    0.30
   5   1   0    0.40    0.30
   5   1   0   -0.20    0.40
   5   1   0    0.10    0.40
   5   1   0    0.40    0.10
  -5   1   0   -0.40    0.40
  -5   1   0   -0.10    0.30
  -5   1   0    0.20    0.20
   5   1   0    0.50    0.30
   5   1   0    1.00    0.40
  -5   1   0   -0.10    0.40
  -5   1   0    0.20    0.30
   5   1   0   -0.70    0.50
   6  -1   0    0.90    0.70
  -6  -1   0   -0.30    0.60
   6  -1   0    0.00    0.30
   6  -1   0    0.00    0.20
  -6  -1   0   -0.30    0.20
   6  -1   0    0.20    0.20
   6  -1   0    0.30    0.30
  -6  -1   0    0.30    0.30
   6   1   0    0.50    0.30
   6   1   0   -0.40    0.50
   6   1   0    0.50    0.20
  -6   1   0    0.00    0.40
   6   1   0    0.30    0.40
  -6   1   0   -0.40    0.40
   6   1   0    0.00    0.20
  -6   1   0    0.00    0.20
  -6   1   0    0.20    0.50
  -6   1   0    0.10    0.30
  -6   1   0   -0.30    0.50
   7  -1   0   34.50    1.00
  -7  -1   0   34.10    1.40
  -7  -1   0   34.50    1.00
  -7  -1   0   37.30    2.10
   7  -1   0   35.40    0.90
   7  -1   0   36.40    1.70
   7  -1   0   35.10    1.40
  -7  -1   0   35.70    1.20
   7  -1   0   36.40    1.90
  -7   1   0   34.10    1.20
  -7   1   0   35.30    1.20
   7   1   0   35.30    1.00
  -7   1   0   34.40    1.90
   7   1   0   35.60    2.10
  -7   1   0   34.70    1.60
   7   1   0   32.90    1.50
   7   1   0   35.20    0.90
  -7   1   0   34.20    1.10
   7   1   0   35.20    1.80
  -7   1   0   36.80    1.40
  -8  -1   0    2.90    0.60
  -8  -1   0    2.00    0.50
   8  -1   0    2.20    0.70
  -8  -1   0    2.80    1.00
   8  -1   0    2.10    0.30
   8  -1   0    2.00    0.80
   8  -1   0    2.00    0.80
  -8  -1   0    1.80    0.80
   8  -1   0    2.00    0.30
   8   1   0    1.50    0.90
  -8   1   0    2.30    1.00
   8   1   0    1.40    0.90
   8   1   0    1.70    0.30
   8   1   0    2.20    0.30
  -8   1   0    2.00    0.80
  -8   1   0    0.50    0.90
  -9  -1   0   13.80    1.60
   9  -1   0   16.80    2.00
   9  -1   0   16.10    2.00
  -9  -1   0   18.20    2.00
  -9  -1   0   17.70    1.80
   9  -1   0   16.80    0.50
   9  -1   0   16.90    0.60
   9  -1   0   15.90    1.70
  -9   1   0   16.10    1.30
   9   1   0   16.60    0.70
   9   1   0   16.60    1.30
  -9   1   0   17.70    1.90
  -9   1   0   17.50    1.70
   9   1   0   14.90    1.60
   9   1   0   17.30    0.60
  10  -1   0    0.60    0.30
  10  -1   0    0.00    1.20
  10  -1   0    0.50    0.30
 -10  -1   0    1.20    0.80
 -10  -1   0    1.40    1.80
  10  -1   0   -0.50    0.30
  10   1   0    0.10    1.90
 -10   1   0    1.10    1.60
 -10   1   0    1.00    1.00
 -10   1   0    0.40    0.90
  10   1   0    0.10    0.30
 -10   1   0   -1.00    1.60
  10   1   0   -0.10    0.30
  11  -1   0    0.60    0.50
  11   1   0    0.30    0.30
  11   1   0    0.40    0.20
  11   1   0    1.30    0.40
  -1  -2   0    0.50    0.20
  -1  -2   0    0.40    0.10
  -1  -2   0    0.30    0.10
  -1  -2   0    0.60    0.10
  -1  -2   0    0.60    0.20
   1  -2   0    0.50    0.10
   1  -2   0    0.30    0.10
   1  -2   0    0.30    0.10
   1  -2   0    0.70    0.20
   1  -2   0    0.50    0.10
  -1  -2   0    0.50    0.10
  -1   2   0    0.40    0.10
   1   2   0    0.40    0.10
   1   2   0    0.30    0.10
  -1   2   0    0.20    0.10
  -1   2   0    0.40    0.10
  -1   2   0    0.50    0.10
  -1   2   0    0.60    0.10
  -1   2   0    0.40    0.10
   1   2   0    0.50    0.10
  -1   2   0    0.50    0.10
   1   2   0    0.40    0.10
   1   2   0    0.50    0.20
  -1   2   0    0.70    0.10
   1   2   0    0.40    0.10
  -1   2   0    0.60    0.10
   2  -2   0 1692.33   39.50
   2  -2   0 1720.73   39.50
  -2  -2   0 1794.72   39.60
  -2  -2   0 1690.43   39.80
   2  -2   0 1768.12   39.60
  -2  -2   0 1714.33   39.80
   2  -2   0 1750.32   39.50
  -2  -2   0 1789.62   39.60
  -2  -2   0 1740.73   39.60
   2  -2   0 1738.33   39.60
   2  -2   0 1825.22   39.60
  -2  -2   0 1723.03   39.60
  -2  -2   0 1789.42   39.60
  -2  -2   0 1751.72   39.60
   2  -2   0 1699.23   39.60
   2  -2   0 1832.12   39.80
  -2   2   0 1804.42   39.60
   2   2   0 1722.63   39.50
  -2   2   0 1759.32   39.50
  -2   2   0 1772.52   39.60
  -2   2   0 1763.12   39.60
   2   2   0 1709.13   39.60
  -2   2   0 1705.23   39.50
   2   2   0 1759.32   39.60
  -2   2   0 1660.03   39.60
   2   2   0 1785.32   39.60
  -2   2   0 1689.53   39.70
   2   2   0 1726.93   39.70
   2   2   0 1725.13   39.60
   2   2   0 1778.72   39.90
  -2   2   0 1773.52   39.80
  -3  -2   0  111.59    2.60
  -3  -2   0  108.69    2.90
  -3  -2   0  108.69    2.80
   3  -2   0  108.79    2.70
   3  -2   0  110.29    2.60
   3  -2   0  110.59    2.80
   3  -2   0  107.59    2.90
   3  -2   0  105.59    2.90
  -3  -2   0  107.49    2.70
  -3  -2   0  109.19    2.90
   3  -2   0  110.59    2.70
  -3  -2   0  113.39    2.60
  -3  -2   0  106.89    2.90
   3  -2   0  106.79    2.80
  -3   2   0  110.99    2.70
  -3   2   0  109.49    2.80
   3   2   0  113.49    2.60
  -3   2   0  109.59    2.90
   3   2   0  111.29    2.80
   3   2   0  108.69    2.90
  -3   2   0  108.59    2.60
   3   2   0  105.59    2.90
   3   2   0  111.69    2.60
   3   2   0  109.99    2.70
  -3   2   0  109.39    2.70
  -3   2   0  109.09    2.90
  -3   2   0  106.39    2.90
  -3   2   0  107.69    2.70
  -3   2   0  110.09    2.70
   3   2   0  111.19    2.60
   3   2   0  107.79    2.90
  -4  -2   0  215.48    5.00
  -4  -2   0  213.38    5.20
   4  -2   0  210.18    5.30
   4  -2   0  213.78    5.10
  -4  -2   0  212.18    5.30
  -4  -2   0  222.88    5.00
  -4  -2   0  210.78    5.40
  -4   2   0  206.28    5.30
  -4   2   0  204.28    5.30
  -4   2   0  214.38    5.10
  -4   2   0  210.68    5.10
  -4   2   0  211.08    5.30
  -4   2   0  213.68    5.10
   4   2   0  228.48    5.00
   4   2   0  217.18    5.00
   4   2   0  210.18    5.20
   4   2   0  217.68    5.00
  -4   2   0  213.48    5.00
  -4   2   0  218.58    5.20
   4   2   0  214.78    5.30
   5  -2   0  109.69    3.20
   5  -2   0  113.09    3.20
  -5  -2   0  112.39    3.20
   5  -2   0  110.89    2.60
  -5  -2   0  119.49    2.70
  -5  -2   0  109.99    3.00
   5  -2   0  113.49    2.90
  -5  -2   0  110.39    2.70
   5  -2   0  111.69    2.60
  -5  -2   0  112.29    2.70
   5   2   0  110.99    2.60
  -5   2   0  111.49    3.20
   5   2   0  112.59    3.30
   5   2   0  109.29    2.60
  -5   2   0  113.59    2.90
  -5   2   0  111.19    2.90
  -5   2   0  109.99    2.80
   5   2   0  112.29    3.00
  -5   2   0  112.09    2.90
  -5   2   0  109.39    3.20
  -5   2   0  111.09    2.90
   5   2   0  110.19    2.80
   5   2   0  111.89    3.30
   5   2   0  110.49    2.70
   6  -2   0   -0.70    0.30
   6  -2   0    0.20    0.10
   6  -2   0   -0.10    0.30
  -6  -2   0    0.20    0.20
  -6  -2   0    0.60    0.40
  -6  -2   0    0.10    0.30
  -6  -2   0   -0.30    0.70
  -6  -2   0   -1.20    0.60
   6  -2   0    0.30    0.20
   6  -2   0   -0.40    0.50
  -6  -2   0   -0.10    0.20
   6   2   0    0.20    0.20
   6   2   0    0.30    0.60
  -6   2   0    0.20    0.40
   6   2   0    0.60    0.50
  -6   2   0   -0.10    0.30
  -6   2   0   -0.20    0.80
  -6   2   0    0.90    0.60
  -6   2   0   -0.20    0.40
  -6   2   0   -0.40    0.30
  -6   2   0   -0.30    0.40
   6   2   0    0.10    0.20
   6   2   0    0.10    0.70
  -7  -2   0    9.70    1.20
  -7  -2   0    8.40    0.60
   7  -2   0    9.20    1.00
   7  -2   0    9.20    0.40
  -7  -2   0   10.40    1.10
   7  -2   0   12.50    1.40
  -7  -2   0    9.80    1.20
   7  -2   0    9.30    0.40
  -7   2   0    8.50    0.80
   7   2   0    8.90    1.00
   7   2   0    9.40    0.40
  -7   2   0    9.60    1.00
  -7   2   0    9.70    0.80
  -7   2   0    9.70    1.20
   7   2   0    9.20    0.50
  -7   2   0    9.20    0.90
   7   2   0    9.30    1.20
  -7   2   0   10.10    0.70
   8  -2   0   -0.10    0.10
   8  -2   0    0.80    0.50
   8  -2   0    0.20    0.30
   8  -2   0   -0.50    1.00
  -8  -2   0   -1.00    0.80
  -8  -2   0   -0.20    0.80
   8  -2   0    0.20    0.60
  -8  -2   0   -0.60    0.50
   8   2   0   -0.10    0.20
   8   2   0    0.50    0.50
   8   2   0    0.40    0.80
   8   2   0   -0.10    0.30
  -8   2   0   -1.00    0.90
  -8   2   0   -0.80    0.70
  -8   2   0   -0.60    0.60
  -9  -2   0   12.00    1.20
  -9  -2   0   11.80    1.70
   9  -2   0   11.80    1.20
  -9  -2   0   11.20    1.20
   9  -2   0   12.00    0.60
   9  -2   0   11.30    1.40
   9  -2   0   12.50    1.40
   9  -2   0   10.80    0.70
   9  -2   0   12.50    0.50
   9   2   0   11.50    0.50
   9   2   0   10.50    1.30
   9   2   0   11.80    0.60
  -9   2   0   14.70    1.20
  -9   2   0   13.10    2.00
   9   2   0   10.80    1.30
  -9   2   0   12.80    1.10
  10  -2   0   13.50    1.70
 -10  -2   0   12.40    1.80
  10  -2   0   12.20    1.80
  10  -2   0   12.10    0.40
  10  -2   0   12.30    0.50
  10  -2   0   10.70    0.70
 -10  -2   0   12.20    1.80
  10   2   0   11.10    0.60
  10   2   0   10.40    1.10
 -10   2   0   11.50    1.10
  10   2   0   11.60    2.30
 -10   2   0   11.40    2.00
  10   2   0   11.70    0.70
 -10   2   0   10.60    2.00
  11  -2   0    8.20    0.80
  11   2   0    7.90    0.50
  11   2   0    6.40    0.60
   0  -3   0   -0.40    0.10
   0  -3   0   -0.70    0.10
   0  -3   0   -0.60    0.10
   0  -3   0   -0.50    0.10
   0  -3   0   -0.70    0.20
   0  -3   0   -0.30    0.10
   0  -3   0   -0.70    0.10
   0   3   0   -0.80    0.10
   0   3   0   -0.50    0.10
   0   3   0   -0.30    0.10
   0   3   0   -0.70    0.20
   0   3   0   -0.80    0.10
  -1  -3   0 2131.19   47.60
  -1  -3   0 2170.88   47.50
  -1  -3   0 2162.38   47.90
   1  -3   0 2119.79   47.70
   1  -3   0 1973.40   47.90
   1  -3   0 2056.49   47.70
   1  -3   0 1963.40   47.40
  -1  -3   0 2062.49   47.40
   1  -3   0 2034.60   47.60
  -1  -3   0 2178.28   47.30
  -1  -3   0 2175.58   47.80
  -1   3   0 2142.09   47.30
   1   3   0 2137.39   47.80
   1   3   0 2145.29   47.30
  -1   3   0 2135.19   47.30
  -1   3   0 1921.11   47.80
  -1   3   0 2156.58   47.40
  -1   3   0 2113.19   47.60
  -1   3   0 2133.29   47.60
  -1   3   0 1988.40   47.60
  -1   3   0 2106.29   47.70
   1   3   0 2239.38   47.30
  -1   3   0 2043.90   47.60
   1   3   0 2025.90   47.80
   1   3   0 1951.10   47.80
   1   3   0 2116.09   47.80
   2  -3   0  174.98    4.10
   2  -3   0  165.38    4.10
  -2  -3   0  164.48    4.10
   2  -3   0  160.98    4.10
  -2  -3   0  165.68    4.10
  -2  -3   0  170.88    4.00
  -2  -3   0  165.48    4.10
   2  -3   0  165.08    4.00
  -2  -3   0  168.18    4.10
  -2  -3   0  169.68    3.90
  -2  -3   0  164.38    4.10
  -2   3   0  164.48    3.90
  -2   3   0  168.18    3.90
  -2   3   0  162.58    4.10
  -2   3   0  171.88    4.00
   2   3   0  170.48    4.10
  -2   3   0  171.78    4.10
  -2   3   0  164.38    4.00
   2   3   0  167.38    4.10
   2   3   0  172.88    4.00
  -2   3   0  174.28    3.90
   2   3   0  166.38    4.10
  -2   3   0  163.38    4.10
   2   3   0  170.18    3.80
  -2   3   0  163.38    4.10
   2   3   0  163.08    4.10
   2   3   0  170.18    3.80
  -2   3   0  169.28    4.10
   2   3   0  168.48    3.90
   3  -3   0  199.88    5.20
   3  -3   0  220.68    5.00
   3  -3   0  211.18    5.10
  -3  -3   0  216.38    5.00
  -3  -3   0  208.28    5.20
  -3  -3   0  221.58    5.00
  -3  -3   0  209.68    5.20
  -3  -3   0  207.58    5.20
  -3  -3   0  213.88    5.20
   3  -3   0  211.68    5.20
   3  -3   0  212.18    5.10
  -3  -3   0  205.08    5.20
   3   3   0  217.68    4.90
   3   3   0  215.28    5.00
  -3   3   0  216.18    5.10
   3   3   0  208.08    5.20
  -3   3   0  217.08    4.90
  -3   3   0  208.78    5.20
  -3   3   0  206.88    5.20
  -3   3   0  208.38    5.00
   3   3   0  205.88    5.20
  -3   3   0  206.78    5.20
  -3   3   0  201.48    5.20
  -3   3   0  212.78    5.00
   3   3   0  215.08    4.80
   3   3   0  209.28    5.20
  -3   3   0  216.08    5.10
   3   3   0  220.18    5.00
  -4  -3   0  168.38    4.50
   4  -3   0  176.68    4.10
  -4  -3   0  164.08    4.30
  -4  -3   0  148.09    4.60
  -4  -3   0  176.48    4.10
  -4  -3   0  174.28    4.20
   4  -3   0  174.38    4.40
  -4   3   0  176.38    4.10
  -4   3   0  174.68    4.10
  -4   3   0  166.08    4.30
   4   3   0  175.68    4.00
  -4   3   0  173.88    4.20
  -4   3   0  174.78    4.40
   4   3   0  173.78    4.40
   4   3   0  179.88    4.10
   4   3   0  145.19    4.70
   4   3   0  172.28    4.20
  -4   3   0  177.18    4.30
   4   3   0  173.28    4.00
  -4   3   0  176.38    4.20
   5  -3   0  100.19    2.60
   5  -3   0   99.69    2.90
  -5  -3   0  103.89    2.50
  -5  -3   0  101.09    2.40
  -5  -3   0  100.89    2.70
  -5  -3   0  103.09    3.00
   5  -3   0   98.09    2.30
   5  -3   0  100.19    2.30
   5  -3   0   98.09    3.00
  -5  -3   0   99.69    2.90
  -5   3   0   99.29    3.10
  -5   3   0   99.89    2.70
  -5   3   0  102.19    2.70
  -5   3   0   99.79    2.60
   5   3   0   98.19    2.40
   5   3   0   98.89    2.70
   5   3   0  102.39    2.40
  -5   3   0   97.89    2.60
  -5   3   0   97.89    2.90
   5   3   0   98.99    2.40
   5   3   0   98.59    2.40
   5   3   0   99.39    2.50
   5   3   0   99.99    3.10
   5   3   0   94.69    2.80
  -5   3   0   98.59    2.70
  -6  -3   0    7.70    0.80
  -6  -3   0   10.50    0.80
  -6  -3   0    7.70    0.40
   6  -3   0    8.60    0.60
   6  -3   0    7.60    0.40
   6  -3   0    7.20    0.40
   6  -3   0    6.10    0.70
  -6  -3   0    7.10    0.90
  -6  -3   0   10.60    0.80
   6  -3   0    7.00    0.90
  -6  -3   0    7.40    0.40
  -6   3   0    8.10    0.80
   6   3   0    7.40    0.50
  -6   3   0    8.50    0.80
  -6   3   0    7.10    0.70
  -6   3   0    7.90    0.80
   6   3   0    7.60    0.40
   6   3   0    8.50    1.10
   6   3   0    7.40    0.80
  -6   3   0    7.40    0.90
  -6   3   0    7.20    0.70
  -6   3   0    7.00    0.90
   7  -3   0    4.20    0.90
  -7  -3   0    5.00    0.80
  -7  -3   0    4.90    0.60
  -7  -3   0    4.60    0.60
   7  -3   0    5.70    0.60
   7  -3   0    3.80    0.30
   7  -3   0    4.60    1.00
   7  -3   0    3.80    0.30
   7   3   0    3.90    0.30
  -7   3   0    4.60    0.50
  -7   3   0    4.20    0.40
   7   3   0    3.70    0.70
   7   3   0    4.80    0.70
   7   3   0    4.00    0.30
  -7   3   0    5.40    0.70
  -7   3   0    4.60    0.60
   8  -3   0    4.80    0.70
   8  -3   0    4.90    0.50
   8  -3   0    6.60    0.60
   8  -3   0    5.50    0.90
   8  -3   0    5.40    1.10
  -8  -3   0    6.10    0.90
  -8  -3   0    5.80    1.20
  -8  -3   0    5.60    0.60
   8  -3   0    5.80    0.40
   8   3   0    6.00    1.00
   8   3   0    4.30    0.60
  -8   3   0    6.70    0.60
  -8   3   0    6.90    1.10
  -8   3   0    6.70    1.20
   8   3   0    5.30    0.50
  -8   3   0    5.40    0.70
  -8   3   0    5.90    0.70
   8   3   0    6.10    0.40
  -9  -3   0   24.00    2.70
  -9  -3   0   21.70    2.00
   9  -3   0   23.60    1.80
   9  -3   0   22.60    0.70
  -9  -3   0   24.50    2.20
   9  -3   0   23.50    0.80
   9  -3   0   24.00    0.80
   9  -3   0   20.50    1.80
  -9   3   0   24.10    1.80
   9   3   0   24.40    2.10
   9   3   0   22.90    1.70
   9   3   0   22.50    0.80
  -9   3   0   23.90    2.30
   9   3   0   24.00    0.80
  -9   3   0   20.30    1.60
 -10  -3   0    3.80    1.90
  10  -3   0    5.00    1.90
 -10  -3   0    4.80    1.70
  10  -3   0    2.70    1.60
  10  -3   0    4.30    0.30
  10  -3   0    4.10    0.30
  10  -3   0    3.90    0.40
 -10   3   0    3.30    2.00
 -10   3   0    3.60    1.30
 -10   3   0    4.40    1.20
  10   3   0    2.70    1.70
  10   3   0    3.00    1.00
  10   3   0    3.70    0.50
  10   3   0    4.20    0.40
  11  -3   0   13.90    0.60
  11   3   0   13.80    0.70
  11   3   0   14.00    0.60
  12   3   0    2.80    0.60
  12   3   0    1.20    0.20
  12   3   0    2.00    0.20
   0  -4   0  334.87    8.30
   0  -4   0  369.36    8.20
   0  -4   0  363.86    8.30
   0  -4   0  365.66    8.20
   0  -4   0  361.26    8.30
   0  -4   0  357.36    8.30
   0  -4   0  356.46    8.40
   0   4   0  358.26    8.30
   0   4   0  357.96    8.40
   0   4   0  356.66    8.30
   0   4   0  364.76    8.30
   0   4   0  377.86    8.40
   1  -4   0    5.50    0.40
  -1  -4   0    4.20    0.30
  -1  -4   0    6.10    0.40
  -1  -4   0    5.20    0.30
  -1  -4   0    5.00    0.30
   1  -4   0    4.80    0.30
   1  -4   0    5.00    0.50
  -1  -4   0    5.00    0.30
  -1  -4   0    4.70    0.40
   1  -4   0    4.70    0.40
   1  -4   0    5.00    0.20
   1   4   0    5.10    0.30
  -1   4   0    4.70    0.30
   1   4   0    5.20    0.40
  -1   4   0    4.80    0.30
  -1   4   0    4.40    0.30
  -1   4   0    5.40    0.40
  -1   4   0    5.20    0.30
  -1   4   0    5.20    0.30
  -1   4   0    5.00    0.30
   1   4   0    5.00    0.30
  -1   4   0    5.20    0.30
   1   4   0    4.30    0.40
   1   4   0    4.60    0.20
   1   4   0    5.00    0.40
  -2  -4   0    2.40    0.30
  -2  -4   0    3.10    0.40
   2  -4   0    2.40    0.30
   2  -4   0    2.50    0.30
  -2  -4   0    2.80    0.30
   2  -4   0    2.60    0.40
  -2  -4   0    2.80    0.20
  -2  -4   0    3.70    0.30
  -2  -4   0    3.10    0.30
  -2   4   0    3.60    0.30
  -2   4   0    3.10    0.40
   2   4   0    2.80    0.40
  -2   4   0    2.80    0.20
  -2   4   0    2.60    0.30
   2   4   0    3.60    0.30
  -2   4   0    2.70    0.30
   2   4   0    2.90    0.30
   2   4   0    2.70    0.40
  -2   4   0    2.30    0.30
  -2   4   0    3.00    0.30
   2   4   0    2.90    0.20
  -2   4   0    2.60    0.20
   2   4   0    2.80    0.30
  -2   4   0    1.80    0.30
  -2   4   0    2.40    0.30
  -3  -4   0   44.00    1.20
   3  -4   0   42.30    1.30
  -3  -4   0   41.30    1.40
   3  -4   0   41.60    1.40
   3  -4   0   43.00    1.40
  -3  -4   0   42.80    1.40
  -3  -4   0   44.00    1.20
   3  -4   0   42.70    1.40
  -3  -4   0   44.10    1.50
  -3  -4   0   43.10    1.40
  -3  -4   0   44.30    1.40
   3   4   0   43.50    1.40
   3   4   0   45.10    1.10
  -3   4   0   43.80    1.40
  -3   4   0   41.90    1.40
   3   4   0   44.10    1.20
   3   4   0   44.30    1.40
   3   4   0   43.20    1.50
  -3   4   0   44.00    1.40
  -3   4   0   39.70    1.60
  -3   4   0   43.60    1.10
  -3   4   0   42.00    1.40
  -3   4   0   42.40    1.40
   3   4   0   43.30    1.20
  -3   4   0   43.70    1.10
   3   4   0   44.20    1.10
  -3   4   0   41.90    1.20
  -3   4   0   43.60    1.30
   4  -4   0  159.68    4.30
  -4  -4   0  163.78    3.90
   4  -4   0  164.18    3.90
  -4  -4   0  161.18    4.30
   4  -4   0  163.68    4.30
  -4  -4   0  166.08    4.00
   4  -4   0  164.08    4.20
  -4   4   0  164.68    3.90
   4   4   0  163.98    3.90
  -4   4   0  163.38    4.20
   4   4   0  166.88    3.80
   4   4   0  170.68    3.90
  -4   4   0  164.38    4.10
  -4   4   0  157.28    4.20
   4   4   0  166.48    3.80
   4   4   0  157.38    4.40
   4   4   0  156.78    4.40
  -5  -4   0   42.80    1.20
  -5  -4   0   41.20    1.30
   5  -4   0   41.80    1.70
   5  -4   0   43.10    1.50
  -5  -4   0   42.10    1.80
  -5  -4   0   42.60    1.70
   5  -4   0   41.70    1.00
   5  -4   0   42.20    1.00
   5  -4   0   42.10    1.30
  -5   4   0   41.40    1.60
   5   4   0   42.10    1.20
  -5   4   0   42.10    1.40
  -5   4   0   39.70    1.40
  -5   4   0   41.20    1.40
   5   4   0   41.60    1.10
   5   4   0   40.80    1.10
   5   4   0   42.30    1.20
  -5   4   0   42.30    1.50
   5   4   0   44.40    1.90
   5   4   0   42.00    1.30
  -5   4   0   40.80    1.70
  -5   4   0   43.00    1.30
   5   4   0   41.20    1.10
   5   4   0   41.70    1.70
  -6  -4   0   20.00    1.30
   6  -4   0   19.70    0.90
   6  -4   0   18.90    0.60
   6  -4   0   19.30    0.60
  -6  -4   0   17.70    0.60
   6  -4   0   20.70    1.20
  -6  -4   0   20.00    0.90
  -6  -4   0   18.70    0.90
  -6  -4   0   17.60    1.10
   6  -4   0   17.80    1.20
  -6   4   0   17.70    1.10
  -6   4   0   20.40    1.20
  -6   4   0   18.90    1.20
   6   4   0   17.90    1.10
  -6   4   0   16.80    1.50
  -6   4   0   21.20    1.00
   6   4   0   18.50    0.60
   6   4   0   18.50    0.60
  -6   4   0   18.50    1.00
  -6   4   0   17.50    1.50
   6   4   0   19.80    1.50
   7  -4   0    0.50    0.10
  -7  -4   0    0.40    0.80
  -7  -4   0    0.50    1.00
   7  -4   0    0.40    0.20
   7  -4   0    0.50    0.50
   7  -4   0    0.50    0.40
  -7  -4   0    1.00    0.60
   7  -4   0    1.20    0.90
   7   4   0    1.10    0.80
  -7   4   0    0.00    0.40
   7   4   0    0.50    0.30
  -7   4   0   -1.50    0.80
  -7   4   0    0.70    0.50
   7   4   0    0.30    0.30
  -7   4   0    0.00    0.30
   7   4   0   -0.30    0.90
  -7   4   0    0.40    0.30
  -8  -4   0    1.30    0.80
   8  -4   0    1.20    0.90
   8  -4   0    0.20    0.20
   8  -4   0   -0.40    0.40
  -8  -4   0    1.80    0.80
   8  -4   0    0.40    0.20
   8  -4   0   -2.00    1.10
  -8  -4   0    0.30    1.10
  -8   4   0    0.00    0.70
  -8   4   0   -0.50    0.70
   8   4   0    0.50    0.70
  -8   4   0   -0.60    0.90
   8   4   0    1.30    0.60
   8   4   0    0.00    0.20
  -8   4   0    0.10    0.60
   8   4   0    0.20    0.20
  -8   4   0    0.40    0.90
   9  -4   0   26.30    0.80
   9  -4   0   29.20    1.80
  -9  -4   0   25.80    2.10
   9  -4   0   28.70    1.90
  -9  -4   0   28.10    2.80
   9  -4   0   26.80    0.80
   9  -4   0   26.20    0.80
  -9   4   0   27.10    1.60
  -9   4   0   27.30    2.60
   9   4   0   27.70    1.00
   9   4   0   26.70    2.30
   9   4   0   26.60    2.20
   9   4   0   27.40    0.90
  -9   4   0   30.60    2.10
  10  -4   0    1.90    1.40
  10  -4   0    1.20    0.20
 -10  -4   0    1.60    1.80
  10  -4   0    1.50    0.40
  10  -4   0    1.20    0.20
 -10  -4   0    2.20    1.30
  10  -4   0    0.30    1.10
 -10   4   0    3.40    1.20
  10   4   0    0.90    0.40
  10   4   0   -0.80    2.20
 -10   4   0    1.50    1.00
 -10   4   0    1.10    1.60
  10   4   0    1.40    0.40
  11  -4   0    5.10    0.50
  11   4   0    5.10    0.60
  11   4   0    5.80    0.60
  12  -4   0    0.70    0.50
  12   4   0    0.80    0.40
  12   4   0    0.50    0.30
   0  -5   0   -0.30    0.10
   0  -5   0    0.00    0.20
   0  -5   0   -0.10    0.20
   0  -5   0   -0.20    0.10
   0  -5   0   -0.30    0.10
   0  -5   0    0.00    0.10
   0   5   0   -0.30    0.20
   0   5   0    0.00    0.20
   0   5   0   -0.40    0.10
   0   5   0    0.00    0.10
   0   5   0   -0.30    0.20
   1  -5   0   74.29    2.10
   1  -5   0   78.39    1.80
  -1  -5   0   76.09    2.10
  -1  -5   0   76.09    1.90
  -1  -5   0   75.89    2.00
  -1  -5   0   73.39    2.00
  -1  -5   0   74.99    1.90
   1  -5   0   74.79    2.00
   1  -5   0   74.59    2.00
  -1  -5   0   74.29    2.00
   1  -5   0   76.49    1.90
   1   5   0   74.49    2.00
  -1   5   0   76.19    2.00
  -1   5   0   73.39    2.00
   1   5   0   76.39    2.00
   1   5   0   76.89    1.90
  -1   5   0   73.39    2.00
  -1   5   0   76.39    2.10
   1   5   0   74.49    2.00
  -1   5   0   76.59    1.90
  -1   5   0   76.29    1.90
  -1   5   0   73.79    1.80
  -1   5   0   72.39    1.80
  -1   5   0   75.69    2.00
   1   5   0   74.29    2.00
   1   5   0   77.99    2.00
  -2  -5   0    9.40    0.60
   2  -5   0   10.00    0.40
   2  -5   0    9.40    0.60
  -2  -5   0    9.10    0.60
  -2  -5   0    9.40    0.60
  -2  -5   0    9.60    0.30
  -2  -5   0    9.00    0.60
   2  -5   0    9.70    0.40
  -2  -5   0   10.10    0.50
   2  -5   0    8.70    0.70
   2  -5   0   10.00    0.50
  -2   5   0   10.10    0.60
  -2   5   0    8.90    0.50
  -2   5   0    9.60    0.70
   2   5   0    9.80    0.70
  -2   5   0   10.40    0.70
   2   5   0    9.80    0.40
  -2   5   0   10.10    0.50
   2   5   0   10.10    0.60
   2   5   0   10.10    0.30
  -2   5   0    9.50    0.40
   2   5   0    9.60    0.50
  -2   5   0    9.40    0.50
  -2   5   0    9.00    0.40
  -2   5   0    9.80    0.40
   2   5   0    9.60    0.50
  -3  -5   0    1.70    0.50
  -3  -5   0    1.50    0.40
  -3  -5   0    1.60    0.30
  -3  -5   0    1.60    0.20
  -3  -5   0    1.60    0.30
  -3  -5   0    1.90    0.40
   3  -5   0    1.60    0.40
  -3  -5   0    1.70    0.20
   3  -5   0    1.60    0.40
   3  -5   0    1.50    0.20
   3  -5   0    1.40    0.20
   3   5   0    1.80    0.10
  -3   5   0    1.40    0.50
  -3   5   0    1.60    0.20
  -3   5   0    1.90    0.30
  -3   5   0    2.10    0.40
  -3   5   0    1.60    0.30
   3   5   0    1.50    0.30
   3   5   0    1.80    0.30
   3   5   0    1.10    0.30
   3   5   0    1.30    0.10
  -3   5   0    1.50    0.20
   3   5   0    1.30    0.30
   3   5   0    1.30    0.20
  -3   5   0    1.90    0.30
   4  -5   0  267.27    6.80
  -4  -5   0  281.67    6.40
   4  -5   0  261.37    6.70
   4  -5   0  257.27    6.60
  -4  -5   0  269.77    6.30
  -4  -5   0  259.47    6.70
  -4  -5   0  266.47    6.80
   4  -5   0  269.47    6.60
   4   5   0  265.37    6.70
   4   5   0  277.57    6.20
  -4   5   0  265.97    6.60
  -4   5   0  271.47    6.30
  -4   5   0  274.07    6.50
   4   5   0  271.47    6.30
  -4   5   0  269.47    6.50
   4   5   0  276.67    6.40
  -4   5   0  269.47    6.80
  -4   5   0  283.17    6.30
   4   5   0  262.07    6.70
  -4   5   0  271.47    6.40
   4   5   0  276.37    6.20
   5  -5   0   13.20    0.40
  -5  -5   0   13.30    0.90
   5  -5   0   12.00    0.80
  -5  -5   0   12.90    0.60
   5  -5   0   11.90    0.70
   5  -5   0   11.90    1.20
  -5  -5   0    9.80    1.00
   5  -5   0   13.00    0.40
  -5  -5   0   12.80    0.60
  -5   5   0   13.60    0.90
   5   5   0   12.20    0.50
   5   5   0   12.60    0.50
  -5   5   0   12.70    1.10
  -5   5   0   12.60    0.80
   5   5   0   12.70    0.70
   5   5   0   11.60    1.20
  -5   5   0   11.50    0.80
  -5   5   0   13.30    0.70
   5   5   0   12.50    0.60
  -5   5   0   13.00    0.50
   5   5   0   13.20    1.20
  -5   5   0   13.40    0.80
   5   5   0   12.80    0.50
   5   5   0   12.50    0.50
   6  -5   0  405.56   10.10
  -6  -5   0  408.96    9.50
   6  -5   0  407.46   10.30
   6  -5   0  427.06    9.40
  -6  -5   0  407.46    9.70
  -6  -5   0  409.56   10.30
  -6  -5   0  409.46   10.20
   6  -5   0  415.06    9.40
  -6  -5   0  406.86    9.70
  -6   5   0  419.56   10.00
   6   5   0  409.66   10.20
   6   5   0  419.16   10.30
   6   5   0  428.16    9.50
  -6   5   0  422.66    9.70
  -6   5   0  401.66    9.80
  -6   5   0  410.86    9.60
   6   5   0  411.46    9.40
  -6   5   0  406.46    9.70
  -6   5   0  425.06   10.40
  -6   5   0  411.06   10.30
   6   5   0  411.06    9.50
   7  -5   0    6.70    0.40
  -7  -5   0    6.50    0.70
   7  -5   0    7.10    0.80
  -7  -5   0    6.20    1.20
   7  -5   0    6.50    1.10
  -7  -5   0    5.70    0.70
   7  -5   0    6.30    0.30
   7   5   0    7.00    0.90
   7   5   0    5.70    0.50
  -7   5   0    6.80    0.90
  -7   5   0    7.00    0.60
   7   5   0    5.60    0.50
  -7   5   0    6.10    0.90
   7   5   0    7.30    1.10
  -7   5   0    5.70    0.70
  -7   5   0    5.90    0.60
   8  -5   0    7.30    0.40
   8  -5   0    7.20    1.20
   8  -5   0    8.70    1.40
   8  -5   0    8.90    0.60
  -8  -5   0    6.20    1.00
  -8  -5   0    7.50    1.10
   8  -5   0    7.00    0.40
  -8   5   0    6.30    1.00
  -8   5   0    6.80    1.50
  -8   5   0    6.90    0.90
  -8   5   0    6.30    0.90
   8   5   0    5.00    0.70
   8   5   0    7.40    0.50
   8   5   0    6.60    0.50
   8   5   0    7.20    1.10
  -8   5   0    8.10    0.80
  -8   5   0    5.20    1.00
   9  -5   0    1.80    0.30
   9  -5   0    1.40    1.00
  -9  -5   0    0.50    0.70
  -9  -5   0    0.60    1.00
   9  -5   0    0.40    0.60
   9  -5   0    1.30    0.30
   9  -5   0    1.90    0.20
   9   5   0    2.50    0.40
  -9   5   0    2.20    1.60
   9   5   0    2.80    1.70
   9   5   0    2.80    1.20
  -9   5   0    2.60    0.70
   9   5   0    1.70    0.30
  -9   5   0    3.30    1.20
  -9   5   0    1.40    1.00
 -10  -5   0   33.10    2.10
 -10  -5   0   35.20    2.60
  10  -5   0   28.10    0.80
  10  -5   0   33.60    1.10
  10  -5   0   35.20    2.40
  10  -5   0   31.50    2.40
 -10   5   0   25.70    2.50
  10   5   0   34.60    1.10
 -10   5   0   34.20    1.90
  10   5   0   34.30    1.20
  10   5   0   32.20    3.00
  10   5   0   33.80    2.80
 -10   5   0   35.10    2.80
  11  -5   0    3.10    0.40
  11   5   0    3.30    0.40
  11   5   0    3.40    0.50
   0  -6   0  594.14   13.50
   0  -6   0  574.24   13.60
   0  -6   0  589.04   13.30
   0  -6   0  584.94   13.50
   0  -6   0  598.14   13.30
   0  -6   0  588.94   13.50
   0  -6   0  575.64   13.50
   0   6   0  606.74   13.60
   0   6   0  579.54   13.50
   0   6   0  564.84   13.50
   0   6   0  591.64   13.50
   0   6   0  576.54   13.70
  -1  -6   0  233.38    5.70
  -1  -6   0  243.28    5.60
  -1  -6   0  241.88    5.80
  -1  -6   0  236.08    5.80
  -1  -6   0  244.28    5.60
   1  -6   0  247.88    5.50
   1  -6   0  232.28    5.80
  -1  -6   0  237.58    5.70
   1  -6   0  235.88    5.80
   1  -6   0  245.98    5.60
   1  -6   0  236.28    5.70
   1   6   0  234.28    5.80
   1   6   0  241.48    5.70
  -1   6   0  240.38    5.50
   1   6   0  237.68    5.80
   1   6   0  233.48    5.70
  -1   6   0  239.08    5.80
  -1   6   0  234.38    5.70
  -1   6   0  236.88    5.80
   1   6   0  246.38    5.60
   1   6   0  234.08    5.80
  -1   6   0  232.68    5.80
  -1   6   0  242.58    5.50
  -1   6   0  237.68    5.80
  -1   6   0  239.98    5.60
  -1   6   0  246.58    5.60
  -2  -6   0  787.42   18.70
   2  -6   0  826.82   18.50
  -2  -6   0  829.32   18.40
  -2  -6   0  802.42   18.70
  -2  -6   0  824.12   18.70
   2  -6   0  807.92   18.70
  -2  -6   0  802.52   18.60
   2  -6   0  801.72   18.80
   2  -6   0  832.02   18.50
   2  -6   0  828.02   18.80
  -2  -6   0  827.32   18.70
  -2   6   0  789.12   18.70
   2   6   0  802.82   18.70
  -2   6   0  825.22   18.50
   2   6   0  795.32   18.70
   2   6   0  822.82   18.70
   2   6   0  812.82   18.70
  -2   6   0  808.52   18.80
  -2   6   0  823.72   18.50
  -2   6   0  786.62   18.80
  -2   6   0  765.22   18.70
  -2   6   0  820.12   18.80
  -2   6   0  816.22   18.50
   2   6   0  832.12   18.40
  -2   6   0  829.92   18.50
   2   6   0  805.72   18.70
  -3  -6   0   57.29    1.60
   3  -6   0   53.09    1.70
   3  -6   0   58.29    1.60
   3  -6   0   51.09    2.00
  -3  -6   0   54.39    1.80
  -3  -6   0   58.09    1.90
   3  -6   0   57.99    1.80
  -3  -6   0   55.09    1.40
  -3  -6   0   56.69    1.70
  -3   6   0   57.19    1.80
   3   6   0   56.19    1.40
   3   6   0   55.99    1.30
   3   6   0   54.79    1.80
   3   6   0   52.09    2.00
   3   6   0   53.89    1.70
  -3   6   0   55.29    1.40
   3   6   0   57.19    1.60
  -3   6   0   56.69    1.60
  -3   6   0   56.29    1.40
  -4  -6   0  185.08    4.90
   4  -6   0  179.18    4.90
   4  -6   0  179.08    4.90
   4  -6   0  182.78    4.30
  -4  -6   0  180.58    4.50
  -4  -6   0  186.18    4.90
  -4  -6   0  189.68    4.40
   4  -6   0  180.78    4.30
   4  -6   0  189.98    4.70
   4  -6   0  186.58    4.90
  -4   6   0  184.58    5.00
   4   6   0  189.28    4.30
  -4   6   0  193.68    4.40
   4   6   0  188.68    4.40
   4   6   0  187.48    4.30
   4   6   0  183.88    4.80
  -4   6   0  184.58    4.70
   4   6   0  188.68    4.90
  -4   6   0  186.38    4.80
  -4   6   0  185.38    4.50
   4   6   0  204.88    4.60
  -4   6   0  182.78    4.60
  -4   6   0  188.68    4.40
   5  -6   0    8.80    1.00
  -5  -6   0    9.20    1.00
   5  -6   0    8.80    0.30
  -5  -6   0    8.60    0.60
   5  -6   0    9.40    0.80
  -5  -6   0    8.80    0.50
  -5  -6   0    9.80    1.10
   5  -6   0    8.70    0.40
   5   6   0    9.10    0.40
  -5   6   0    8.60    0.50
  -5   6   0    8.30    0.80
   5   6   0    9.30    0.40
   5   6   0    8.90    0.40
   5   6   0    9.30    0.60
   5   6   0   10.20    1.20
  -5   6   0    9.40    0.50
  -5   6   0    7.60    0.50
  -5   6   0    8.70    1.00
   5   6   0    7.70    0.90
   5   6   0    9.00    0.60
   5   6   0    9.10    0.50
   6  -6   0   32.80    1.50
   6  -6   0   37.30    1.90
   6  -6   0   33.50    0.90
  -6  -6   0   32.90    1.10
  -6  -6   0   33.00    1.00
   6  -6   0   33.90    1.70
  -6  -6   0   35.40    1.20
   6  -6   0   34.40    0.90
  -6  -6   0   40.20    1.70
  -6  -6   0   35.50    1.70
   6   6   0   35.10    1.80
  -6   6   0   36.10    2.00
   6   6   0   34.20    1.00
   6   6   0   34.70    1.00
  -6   6   0   35.30    1.30
   6   6   0   34.90    1.10
  -6   6   0   33.10    1.20
   6   6   0   37.30    1.70
  -6   6   0   33.70    1.10
  -6   6   0   34.90    1.30
  -6   6   0   34.90    1.50
  -6   6   0   34.80    1.80
   7  -6   0    0.20    0.60
   7  -6   0    0.50    0.30
  -7  -6   0    0.30    0.90
  -7  -6   0   -0.20    0.40
   7  -6   0    0.00    0.20
   7  -6   0   -0.90    0.90
   7   6   0    1.10    0.90
  -7   6   0   -0.30    0.40
  -7   6   0    0.50    0.60
  -7   6   0    0.10    0.70
   7   6   0    0.00    0.30
  -7   6   0    0.20    0.70
  -7   6   0    1.60    0.90
  -7   6   0    0.30    0.70
   7   6   0    0.00    0.70
   7   6   0    0.20    0.30
  -8  -6   0    1.30    0.90
   8  -6   0    2.60    0.20
   8  -6   0    3.00    0.40
  -8  -6   0    3.30    0.90
   8  -6   0    3.80    0.80
   8  -6   0    3.00    0.80
   8  -6   0    2.70    0.20
   8   6   0    3.40    1.20
   8   6   0    3.10    0.30
  -8   6   0    3.00    0.80
  -8   6   0    2.80    1.00
   8   6   0    4.00    1.00
   8   6   0    2.80    0.40
  -8   6   0    2.10    0.60
  -8   6   0    2.10    0.60
  -8   6   0    2.00    0.60
   9  -6   0    1.10    0.30
  -9  -6   0   -0.20    1.30
   9  -6   0    0.90    0.90
   9  -6   0    0.40    1.00
  -9  -6   0    0.20    0.80
   9  -6   0    0.60    0.20
   9  -6   0    0.80    0.30
   9   6   0    1.10    0.40
  -9   6   0    1.40    1.20
  -9   6   0    1.90    1.00
   9   6   0   -0.60    1.30
   9   6   0    1.20    0.40
   9   6   0   -1.10    1.00
  -9   6   0    0.70    0.80
  10  -6   0   28.60    2.30
  10  -6   0   28.30    3.30
 -10  -6   0   28.60    3.10
  10  -6   0   27.70    0.90
 -10  -6   0   25.70    2.50
  10   6   0   26.50    0.90
  10   6   0   27.10    2.80
  10   6   0   28.20    1.00
  10   6   0   31.60    3.00
 -10   6   0   25.40    2.50
 -10   6   0   30.20    2.40
 -10   6   0   27.70    3.20
  11  -6   0    1.40    0.40
  11   6   0    1.30    0.40
  11   6   0    1.30    0.50
   0  -7   0    0.00    0.20
   0  -7   0    0.30    0.20
   0  -7   0    0.00    0.10
   0  -7   0   -0.40    0.30
   0  -7   0    0.40    0.40
   0  -7   0    0.00    0.20
   0  -7   0   -0.10    0.20
   0   7   0    0.30    0.30
   0   7   0    0.40    0.20
   0   7   0    0.00    0.30
   0   7   0   -0.10    0.20
   0   7   0   -0.10    0.20
   1  -7   0   51.19    1.70
  -1  -7   0   52.99    1.60
   1  -7   0   54.69    1.30
  -1  -7   0   52.39    1.60
  -1  -7   0   53.59    1.70
   1  -7   0   54.29    1.50
  -1  -7   0   54.09    1.50
   1  -7   0   54.79    1.60
  -1  -7   0   52.89    1.50
  -1  -7   0   53.59    1.60
   1  -7   0   53.39    1.60
   1   7   0   54.99    1.60
   1   7   0   52.49    1.60
  -1   7   0   53.79    1.30
  -1   7   0   54.49    1.50
  -1   7   0   52.89    1.40
  -1   7   0   51.69    1.40
   1   7   0   53.69    1.50
  -1   7   0   52.39    1.60
   1   7   0   53.39    1.60
  -1   7   0   53.19    1.70
   1   7   0   55.39    1.50
  -1   7   0   50.19    1.60
  -1   7   0   51.59    1.70
   1   7   0   52.89    1.70
  -1   7   0   54.09    1.60
  -2  -7   0  347.07    8.80
  -2  -7   0  380.16    8.40
  -2  -7   0  376.56    8.80
   2  -7   0  379.66    8.50
   2  -7   0  368.16    8.70
  -2  -7   0  354.56    8.70
  -2  -7   0  373.66    8.80
   2  -7   0  379.86    8.80
   2  -7   0  349.17    8.80
  -2  -7   0  363.06    8.70
   2  -7   0  387.76    8.40
  -2   7   0  374.56    8.80
   2   7   0  370.26    8.70
  -2   7   0  374.86    8.50
   2   7   0  349.67    8.70
  -2   7   0  349.96    8.70
   2   7   0  343.67    8.70
  -2   7   0  344.17    8.70
  -2   7   0  372.26    8.50
   2   7   0  365.46    8.80
  -2   7   0  380.76    8.40
  -2   7   0  368.06    8.80
  -2   7   0  340.47    8.80
   2   7   0  383.16    8.40
  -2   7   0  372.76    8.50
   2   7   0  367.66    8.70
   3  -7   0    6.70    0.40
   3  -7   0    7.00    0.60
  -3  -7   0    7.00    0.70
  -3  -7   0    8.30    0.90
  -3  -7   0    6.80    0.30
  -3   7   0    6.60    0.40
  -3   7   0    6.50    0.60
   3   7   0    7.50    0.60
  -3   7   0    7.80    0.60
   3   7   0    7.20    0.60
   3   7   0    6.50    0.70
  -3   7   0    7.90    0.90
  -3   7   0    8.30    0.30
  -3   7   0    7.60    0.50
   3   7   0    7.00    0.40
   3   7   0    7.20    0.30
  -3   7   0    7.30    0.60
  -4  -7   0   25.30    0.80
  -4  -7   0   25.60    1.10
   4  -7   0   25.00    0.70
   4  -7   0   25.60    0.70
   4  -7   0   24.40    1.40
   4  -7   0   26.60    1.20
   4  -7   0   25.80    1.10
  -4  -7   0   26.70    1.30
  -4  -7   0   25.30    1.10
  -4   7   0   24.50    0.80
  -4   7   0   23.80    1.00
   4   7   0   26.10    0.70
  -4   7   0   25.50    1.00
   4   7   0   24.70    0.80
   4   7   0   25.50    0.80
   4   7   0   25.20    1.20
   4   7   0   27.20    1.10
   4   7   0   24.90    0.80
   4   7   0   26.40    1.10
   4   7   0   25.80    0.70
  -4   7   0   24.20    1.10
  -4   7   0   25.50    0.80
  -4   7   0   26.20    1.30
  -5  -7   0  151.98    3.60
   5  -7   0  145.19    4.20
  -5  -7   0  147.99    4.20
  -5  -7   0  152.18    4.30
   5  -7   0  149.19    3.50
   5  -7   0  153.18    3.50
  -5  -7   0  150.98    3.80
   5  -7   0  147.99    4.20
   5   7   0  151.38    3.80
  -5   7   0  147.99    4.40
  -5   7   0  147.19    4.10
   5   7   0  150.98    3.60
  -5   7   0  152.28    3.80
  -5   7   0  146.49    3.60
   5   7   0  150.38    3.60
   5   7   0  150.78    3.50
   5   7   0  145.09    4.20
   5   7   0  148.99    4.20
  -5   7   0  151.08    3.60
  -5   7   0  147.99    4.00
  -6  -7   0   37.90    1.20
   6  -7   0   37.90    1.70
  -6  -7   0   39.30    1.70
  -6  -7   0   39.40    1.20
   6  -7   0   38.50    1.00
  -6  -7   0   40.00    1.90
  -6  -7   0   37.60    1.20
   6  -7   0   38.40    1.60
   6  -7   0   38.60    1.90
   6  -7   0   38.80    1.00
  -6   7   0   38.60    1.10
   6   7   0   37.90    1.10
  -6   7   0   40.90    1.60
  -6   7   0   38.10    1.60
   6   7   0   42.40    1.80
  -6   7   0   42.10    1.90
   6   7   0   41.40    2.10
  -6   7   0   40.50    1.90
   6   7   0   40.80    1.30
  -6   7   0   37.90    1.20
   6   7   0   39.30    1.10
   7  -7   0    2.60    1.10
  -7  -7   0    1.10    0.50
   7  -7   0    1.40    0.90
  -7  -7   0    1.30    0.50
   7  -7   0    1.40    0.30
  -7  -7   0    1.60    1.10
   7  -7   0    1.70    0.20
  -7   7   0    2.20    1.10
   7   7   0    1.60    0.40
  -7   7   0    1.60    0.60
  -7   7   0    1.50    0.40
   7   7   0    1.80    0.30
  -7   7   0    1.00    1.10
   7   7   0    2.20    0.70
   7   7   0    0.90    0.50
  -7   7   0    1.80    0.60
  -7   7   0    1.70    0.60
   8  -7   0    0.50    0.60
   8  -7   0   -0.10    0.20
  -8  -7   0    0.20    1.30
   8  -7   0   -0.50    0.90
   8  -7   0    0.00    0.20
  -8  -7   0   -1.10    0.60
   8   7   0   -0.10    0.50
  -8   7   0    1.30    0.90
  -8   7   0   -0.20    0.40
  -8   7   0    0.30    1.00
   8   7   0   -0.40    0.20
  -8   7   0   -1.60    1.20
   8   7   0    0.80    1.30
  -8   7   0    0.50    0.50
   9  -7   0    9.90    0.40
   9  -7   0   10.70    1.10
  -9  -7   0   10.80    1.70
   9  -7   0   12.60    1.90
   9  -7   0    8.50    0.60
  -9  -7   0    9.40    1.30
   9  -7   0   10.00    0.50
   9   7   0   10.50    0.70
   9   7   0    9.30    1.60
  -9   7   0   10.10    1.30
  -9   7   0    9.90    1.60
  -9   7   0    9.00    2.00
  -9   7   0    8.40    1.40
   9   7   0    9.00    2.00
   9   7   0   11.00    0.70
 -10  -7   0    0.50    2.20
 -10  -7   0    0.30    1.00
  10  -7   0    0.50    2.00
  10  -7   0    4.10    1.50
  10  -7   0    1.50    0.50
  10   7   0    2.40    1.50
  10   7   0   -0.40    1.80
  10   7   0    0.60    0.40
 -10   7   0    1.50    1.30
 -10   7   0    2.50    1.80
  10   7   0    2.00    0.60
 -10   7   0   -0.20    2.00
  11  -7   0   -0.20    0.30
  11   7   0    0.70    0.30
  11   7   0    0.00    0.60
   0  -8   0  331.67    7.50
   0  -8   0  317.97    7.70
   0  -8   0  300.47    7.80
   0  -8   0  331.27    7.80
   0  -8   0  331.87    7.70
   0  -8   0  335.87    7.50
   0  -8   0  321.67    7.80
   0   8   0  321.07    7.70
   0   8   0  333.87    7.70
   0   8   0  311.77    7.70
   0   8   0  312.17    7.70
   0   8   0  319.97    7.80
  -1  -8   0   11.20    0.50
   1  -8   0   10.90    0.40
   1  -8   0   11.00    0.70
   1  -8   0    9.90    0.70
  -1  -8   0   10.70    0.70
  -1  -8   0    8.90    0.70
  -1  -8   0   11.50    0.70
  -1  -8   0   10.10    0.60
  -1  -8   0   10.70    0.70
   1  -8   0   10.60    1.00
   1  -8   0   10.20    0.60
   1  -8   0   10.70    0.40
   1   8   0    8.80    0.60
  -1   8   0   10.30    0.60
   1   8   0    9.60    0.60
  -1   8   0    9.80    0.60
  -1   8   0   10.80    0.60
  -1   8   0    8.20    0.60
   1   8   0   10.20    0.80
  -1   8   0   10.80    0.60
   1   8   0   10.20    0.80
  -1   8   0   10.70    0.60
   1   8   0    9.70    0.60
  -1   8   0    9.20    0.60
   1   8   0   10.50    0.60
  -1   8   0   10.50    0.70
  -2  -8   0   21.90    0.70
  -2  -8   0   20.80    0.90
   2  -8   0   20.40    0.90
   2  -8   0   21.20    0.60
   2  -8   0   20.30    0.70
  -2  -8   0   21.40    0.90
  -2  -8   0   21.20    1.00
  -2  -8   0   19.50    1.00
  -2   8   0   18.20    0.90
   2   8   0   21.30    0.70
   2   8   0   19.90    1.10
  -2   8   0   21.00    0.70
   2   8   0   19.10    1.00
   2   8   0   19.90    0.90
  -2   8   0   18.00    1.10
  -2   8   0   18.70    1.30
  -2   8   0   20.40    1.30
  -2   8   0   22.40    0.70
  -2   8   0   19.80    0.80
   3  -8   0    0.10    0.30
  -3  -8   0    0.20    0.40
  -3  -8   0    0.10    0.30
  -3  -8   0    0.10    0.10
  -3  -8   0   -0.30    0.50
   3  -8   0    0.00    0.60
   3  -8   0    0.20    0.20
  -3   8   0    0.20    0.20
   3   8   0    0.30    0.50
  -3   8   0    0.10    0.20
   3   8   0    0.60    0.40
   3   8   0    0.00    0.10
  -3   8   0   -0.20    0.30
  -3   8   0    0.00    0.50
  -3   8   0    0.30    0.30
  -3   8   0    0.40    0.30
  -3   8   0    0.00    0.30
  -4  -8   0   94.69    2.30
   4  -8   0   96.79    2.30
  -4  -8   0   93.09    2.90
   4  -8   0   96.49    2.30
  -4  -8   0   93.19    2.70
   4  -8   0   89.69    2.80
   4  -8   0   96.09    2.60
   4  -8   0   98.69    3.00
  -4  -8   0   90.19    2.90
   4   8   0   94.69    2.30
  -4   8   0   95.69    2.50
   4   8   0   91.59    2.30
   4   8   0   97.29    2.20
  -4   8   0   93.79    2.30
   4   8   0   95.19    2.20
   4   8   0   92.39    2.30
  -4   8   0   93.49    3.00
  -4   8   0   92.99    2.60
  -4   8   0   95.39    2.30
   4   8   0   93.39    2.80
   4   8   0  102.69    2.70
  -4   8   0   92.39    2.60
   4   8   0   96.29    2.90
  -4   8   0   94.99    2.90
  -5  -8   0   41.10    1.60
   5  -8   0   43.80    2.00
   5  -8   0   42.90    1.50
   5  -8   0   40.70    1.10
  -5  -8   0   41.20    1.10
  -5  -8   0   44.90    2.10
   5  -8   0   43.20    1.80
   5  -8   0   42.70    1.10
   5   8   0   41.40    1.10
  -5   8   0   42.00    2.10
  -5   8   0   40.70    1.10
  -5   8   0   43.10    1.40
   5   8   0   42.80    1.50
   5   8   0   42.40    1.90
   5   8   0   41.50    1.20
  -5   8   0   42.50    1.60
  -5   8   0   43.30    1.90
   5   8   0   42.20    1.70
  -5   8   0   42.50    1.10
   6  -8   0  118.59    3.70
  -6  -8   0  124.09    3.90
  -6  -8   0  116.89    2.90
   6  -8   0  115.99    3.40
   6  -8   0  122.99    4.00
   6  -8   0  120.39    2.90
  -6  -8   0  119.49    3.80
  -6  -8   0  119.69    2.90
   6  -8   0  119.99    2.80
  -6  -8   0  111.79    3.10
  -6   8   0  121.99    3.70
   6   8   0  114.99    3.70
  -6   8   0  124.19    3.30
  -6   8   0  122.19    2.90
   6   8   0  119.29    2.90
  -6   8   0  117.89    3.60
   6   8   0  121.59    3.80
   6   8   0  120.89    2.90
  -6   8   0  123.09    3.40
  -6   8   0  116.39    2.80
   6   8   0  119.49    3.10
   7  -8   0    1.30    0.30
  -7  -8   0    0.90    0.70
  -7  -8   0    0.10    0.50
   7  -8   0   -0.10    0.90
   7  -8   0    0.70    1.20
  -7   8   0    0.40    1.20
   7   8   0    0.50    0.70
  -7   8   0    0.10    0.90
  -7   8   0    0.50    0.60
   7   8   0    1.30    0.30
   7   8   0    0.60    0.50
  -7   8   0    0.20    0.70
  -7   8   0    2.80    1.20
   8  -8   0    1.80    0.90
  -8  -8   0    0.80    1.00
   8  -8   0    2.00    0.30
  -8  -8   0    3.80    1.30
   8  -8   0    2.10    0.20
  -8   8   0    3.80    1.40
  -8   8   0    1.80    1.10
  -8   8   0    1.30    0.80
   8   8   0    1.80    0.40
   8   8   0    0.40    1.40
  -8   8   0    3.90    0.80
   8   8   0    1.40    1.20
   8   8   0    1.70    0.30
  -8   8   0    2.30    0.80
  -9  -8   0    3.90    1.20
   9  -8   0    3.30    0.30
   9  -8   0    1.20    1.40
   9  -8   0    5.20    0.80
  -9  -8   0    3.70    0.90
   9  -8   0    3.70    0.40
   9   8   0    5.20    1.80
   9   8   0    4.60    0.50
  -9   8   0    5.60    1.60
  -9   8   0    4.30    1.20
   9   8   0    4.50    0.60
   9   8   0    6.40    1.40
  -9   8   0    4.30    1.50
  -9   8   0    4.30    1.00
  10  -8   0   11.50    0.70
  10   8   0   11.80    1.00
  10   8   0   13.10    0.80
  11  -8   0    0.20    0.40
  11   8   0   -0.10    0.40
  11   8   0    0.00    0.50
   0  -9   0    0.20    0.10
   0  -9   0    0.20    0.10
   0  -9   0    0.00    0.40
   0  -9   0    0.30    0.50
   0  -9   0   -0.20    0.40
   0   9   0   -0.20    0.30
   0   9   0    0.20    0.20
   0   9   0   -0.70    0.50
   0   9   0   -0.60    0.40
   0   9   0   -0.30    0.30
   0   9   0   -0.30    0.40
   0   9   0    0.00    0.20
  -1  -9   0  231.68    5.50
  -1  -9   0  228.18    5.70
   1  -9   0  225.28    5.50
   1  -9   0  229.28    5.70
  -1  -9   0  227.08    5.50
  -1  -9   0  224.88    5.60
   1  -9   0  229.78    5.20
   1  -9   0  231.78    5.20
   1   9   0  229.58    5.50
  -1   9   0  205.18    6.00
   1   9   0  226.28    5.70
  -1   9   0  225.18    5.50
   1   9   0  224.38    5.40
  -1   9   0  232.18    5.40
  -1   9   0  234.28    5.30
  -1   9   0  231.88    5.70
  -1   9   0  208.38    5.60
   1   9   0  234.68    5.70
  -2  -9   0  214.18    5.40
   2  -9   0  214.18    5.50
  -2  -9   0  211.48    5.30
  -2  -9   0  215.28    5.10
  -2  -9   0  201.08    5.50
   2  -9   0  217.68    5.10
   2  -9   0  223.38    5.00
  -2   9   0  214.38    5.50
  -2   9   0  215.08    5.10
   2   9   0  214.48    5.30
  -2   9   0  210.88    5.10
   2   9   0  220.38    5.10
   2   9   0  207.38    5.40
  -2   9   0  212.38    5.20
  -2   9   0  210.18    5.60
  -2   9   0  220.78    5.00
   2   9   0  215.58    5.40
   3  -9   0   79.69    2.40
   3  -9   0   80.49    2.00
   3  -9   0   85.09    2.60
  -3  -9   0   76.29    2.30
  -3  -9   0   75.79    2.40
   3  -9   0   80.09    2.00
  -3  -9   0   81.89    2.00
   3  -9   0   76.79    1.90
   3  -9   0   80.09    1.90
  -3  -9   0   81.59    2.50
  -3   9   0   78.49    2.10
  -3   9   0   76.89    2.50
   3   9   0   74.09    2.40
   3   9   0   76.69    2.30
  -3   9   0   79.59    2.10
   3   9   0   79.99    2.00
  -3   9   0   79.49    2.50
   3   9   0   80.09    2.60
  -3   9   0   80.69    2.10
  -3   9   0   78.29    2.20
  -4  -9   0    3.90    0.60
  -4  -9   0    3.50    0.30
   4  -9   0    3.40    0.30
  -4  -9   0    3.80    0.50
   4  -9   0    3.70    0.90
   4  -9   0    3.00    0.30
  -4  -9   0    3.70    0.80
   4  -9   0    3.70    0.40
   4  -9   0    4.00    0.70
  -4   9   0    2.80    0.40
   4   9   0    3.00    0.20
   4   9   0    3.10    0.30
  -4   9   0    3.90    0.30
   4   9   0    2.80    0.80
   4   9   0    3.10    0.30
   4   9   0    3.90    0.50
   4   9   0    4.40    0.60
  -4   9   0    3.70    0.40
  -4   9   0    4.30    0.50
  -4   9   0    2.80    0.40
  -4   9   0    3.20    0.80
  -4   9   0    3.30    0.70
   4   9   0    3.30    0.20
   4   9   0    2.80    0.30
   5  -9   0    7.60    0.60
   5  -9   0    7.80    0.50
  -5  -9   0    7.20    0.80
  -5  -9   0    8.10    0.70
   5  -9   0    8.10    1.00
   5  -9   0    8.10    0.40
  -5  -9   0    7.10    0.90
   5  -9   0    8.60    1.00
  -5   9   0    7.80    0.40
   5   9   0    7.90    0.50
   5   9   0    7.50    0.50
  -5   9   0    7.90    0.80
  -5   9   0    7.80    1.00
  -5   9   0    7.50    0.40
   5   9   0   10.00    0.90
   5   9   0    7.60    0.80
  -5   9   0    8.50    1.20
  -5   9   0    8.40    0.60
  -5   9   0    7.90    0.90
   5   9   0    7.10    1.00
   6  -9   0   35.90    2.00
  -6  -9   0   36.00    2.20
   6  -9   0   36.00    1.00
  -6  -9   0   35.00    1.60
   6  -9   0   34.80    1.00
   6  -9   0   34.80    1.50
   6  -9   0   38.40    2.30
   6   9   0   36.90    1.50
  -6   9   0   37.60    1.50
   6   9   0   40.80    2.30
  -6   9   0   36.20    1.80
  -6   9   0   38.00    1.90
   6   9   0   36.10    2.20
  -6   9   0   34.30    1.40
   6   9   0   35.50    1.20
   6   9   0   36.70    1.10
   7  -9   0    0.70    0.60
   7  -9   0   -0.10    0.20
   7  -9   0   -1.10    1.00
  -7  -9   0    0.40    0.50
   7  -9   0   -0.50    0.80
   7  -9   0    0.20    0.30
  -7  -9   0   -0.20    0.90
   7   9   0    0.30    0.40
   7   9   0    0.50    0.40
   7   9   0   -0.80    0.90
   7   9   0   -0.30    0.80
  -7   9   0    0.60    0.90
  -7   9   0    0.10    0.40
  -7   9   0    1.00    0.80
  -7   9   0   -0.20    0.70
   8  -9   0    0.20    0.80
   8  -9   0    1.60    1.40
   8  -9   0    0.60    0.20
  -8  -9   0   -1.30    1.50
  -8  -9   0    1.30    0.90
   8  -9   0    0.40    0.20
  -8   9   0   -2.10    1.30
  -8   9   0    0.50    1.00
  -8   9   0   -1.60    1.30
   8   9   0    0.60    0.50
   8   9   0    1.10    1.10
   8   9   0    0.30    1.10
   8   9   0    0.10    0.50
  -8   9   0    0.10    1.20
  -8   9   0    1.80    1.00
   9  -9   0    0.80    1.20
  -9  -9   0   -0.10    1.20
   9  -9   0   -0.80    1.20
   9  -9   0   -0.20    0.30
  -9  -9   0    3.10    2.10
   9  -9   0    0.10    0.20
  -9   9   0   -1.30    1.20
  -9   9   0    1.70    1.50
  -9   9   0    1.80    1.10
   9   9   0    0.00    0.30
  -9   9   0   -0.40    0.90
   9   9   0    0.50    0.40
   9   9   0    0.90    1.20
   9   9   0    0.00    1.00
  10  -9   0    8.20    0.50
  10   9   0    9.50    0.70
  10   9   0    9.30    0.90
  11  -9   0    4.00    0.40
  11   9   0    3.30    0.50
  11   9   0    3.30    0.70
   0 -10   0  165.58    3.90
   0 -10   0  152.98    4.20
   0 -10   0  158.08    4.30
   0 -10   0  168.98    3.90
   0  10   0  156.18    4.20
   0  10   0  165.48    4.20
   0  10   0  164.58    4.50
   0  10   0  164.78    3.90
   0  10   0  168.38    4.20
   0  10   0  164.98    4.00
  -1 -10   0  119.29    3.00
   1 -10   0  117.89    3.30
   1 -10   0  119.19    2.80
  -1 -10   0  111.89    3.30
   1 -10   0  108.49    3.50
  -1 -10   0  118.29    3.00
   1 -10   0  115.89    3.10
  -1 -10   0  118.79    3.30
  -1 -10   0  119.19    3.00
   1 -10   0  121.49    2.80
   1  10   0  111.49    3.30
  -1  10   0  113.89    3.30
   1  10   0  114.69    3.00
   1  10   0  116.89    3.30
  -1  10   0  121.49    3.10
   2 -10   0   59.59    1.40
  -2 -10   0   57.69    2.00
   2 -10   0   58.99    2.00
  -2 -10   0   57.19    1.60
   2 -10   0   56.89    2.10
   2 -10   0   55.89    1.70
  -2 -10   0   56.19    2.00
  -2 -10   0   53.89    1.80
   2  10   0   59.69    1.80
  -2  10   0   56.49    1.60
   2  10   0   58.99    1.60
  -2  10   0   60.69    2.10
   2  10   0   56.89    1.90
  -2  10   0   57.79    1.70
  -2  10   0   56.19    2.10
  -2  10   0   58.19    1.40
  -2  10   0   58.89    1.80
   3 -10   0   10.30    0.70
   3 -10   0    9.20    0.50
   3 -10   0   12.10    1.00
   3 -10   0    9.00    0.50
  -3 -10   0    9.20    0.90
   3 -10   0    8.20    1.00
   3 -10   0    9.80    0.40
  -3 -10   0    8.70    0.90
  -3 -10   0    9.20    0.50
  -3  10   0    9.20    0.80
   3  10   0    8.80    0.80
  -3  10   0    9.00    0.90
   3  10   0    9.70    0.50
   3  10   0   10.50    1.10
  -3  10   0   10.20    0.70
  -3  10   0    9.50    0.60
  -3  10   0    9.90    0.50
  -3  10   0    9.30    0.80
   4 -10   0   58.69    1.50
  -4 -10   0   54.29    2.00
   4 -10   0   57.29    2.20
   4 -10   0   57.99    2.20
  -4 -10   0   56.49    2.10
   4 -10   0   57.99    1.70
   4 -10   0   58.49    1.50
  -4  10   0   56.59    1.50
   4  10   0   55.99    1.60
  -4  10   0   56.79    2.20
   4  10   0   59.39    2.10
  -4  10   0   56.99    1.70
  -4  10   0   57.49    2.30
  -4  10   0   58.99    1.80
  -4  10   0   57.69    1.60
   4  10   0   55.99    2.10
   4  10   0   57.99    2.20
   4  10   0   57.39    1.60
  -4  10   0   57.19    1.60
   5 -10   0   27.80    1.10
   5 -10   0   27.70    0.80
  -5 -10   0   25.60    1.80
   5 -10   0   27.50    0.90
   5 -10   0   26.90    1.30
   5 -10   0   28.00    1.70
  -5 -10   0   26.50    1.60
   5  10   0   30.90    1.90
  -5  10   0   27.60    1.60
  -5  10   0   29.10    1.10
   5  10   0   26.80    1.00
  -5  10   0   26.50    0.70
  -5  10   0   29.10    1.60
  -5  10   0   26.90    1.30
  -5  10   0   22.40    0.80
  -5  10   0   25.60    1.40
   5  10   0   26.50    1.10
   5  10   0   26.90    1.40
   5  10   0   26.60    0.90
  -6 -10   0   65.59    2.90
   6 -10   0   62.59    2.80
   6 -10   0   62.49    2.30
   6 -10   0   64.89    2.80
   6 -10   0   61.89    1.60
  -6 -10   0   66.09    2.60
   6 -10   0   62.89    1.60
   6  10   0   64.89    2.00
   6  10   0   60.99    1.70
  -6  10   0   62.59    2.40
  -6  10   0   64.59    2.60
  -6  10   0   64.29    2.10
   6  10   0   64.79    2.90
   6  10   0   62.29    1.70
  -6  10   0   59.79    2.10
   6  10   0   62.09    2.80
   7 -10   0   -0.10    0.70
  -7 -10   0    0.00    1.20
   7 -10   0    0.70    0.30
   7 -10   0   -0.40    0.80
   7 -10   0    1.60    0.80
   7 -10   0    0.40    0.20
  -7 -10   0    1.70    1.20
   7  10   0   -0.30    0.90
  -7  10   0    0.10    1.20
   7  10   0   -0.50    0.50
  -7  10   0    0.30    0.40
   7  10   0    1.20    0.60
   7  10   0    0.00    0.20
  -7  10   0    0.50    0.90
  -7  10   0   -0.30    0.80
   8 -10   0    9.60    1.20
  -8 -10   0   10.40    1.60
   8 -10   0    7.10    0.60
   8 -10   0   10.00    1.80
   8 -10   0    6.90    0.50
  -8 -10   0    8.80    1.60
  -8  10   0    7.60    1.60
   8  10   0    7.60    0.40
  -8  10   0    7.00    0.90
  -8  10   0    8.80    1.80
  -8  10   0    7.30    0.80
  -8  10   0    9.30    1.40
   8  10   0    7.90    1.30
   8  10   0    7.40    0.70
   8  10   0    7.70    1.60
  -9 -10   0    1.80    1.70
   9 -10   0    0.40    0.30
   9 -10   0   -0.90    0.80
   9 -10   0    0.70    0.30
   9 -10   0   -0.10    0.50
  -9 -10   0    0.30    1.40
   9 -10   0    0.70    1.60
   9  10   0    0.50    0.40
  -9  10   0   -0.10    1.30
   9  10   0    2.70    1.30
   9  10   0    0.60    0.50
  -9  10   0   -0.30    1.40
  -9  10   0    1.40    0.90
  -9  10   0    0.60    0.50
   9  10   0    0.70    1.60
  10 -10   0    2.80    0.60
  10  10   0    2.40    0.60
  10  10   0    3.10    0.50
  11  10   0    1.20    0.60
   0 -11   0    0.00    0.20
   0 -11   0   -0.10    0.30
   0 -11   0    0.20    0.20
   0 -11   0   -0.10    0.40
   0  11   0    0.10    0.70
   0  11   0   -0.50    0.30
   0  11   0   -0.30    0.30
   0  11   0    0.00    0.50
   0  11   0    0.00    0.30
  -1 -11   0   25.50    1.10
  -1 -11   0   26.70    1.40
   1 -11   0   26.80    0.70
   1 -11   0   26.30    0.70
  -1 -11   0   26.90    1.00
   1 -11   0   25.40    1.40
  -1 -11   0   26.50    1.00
   1 -11   0   25.10    1.20
   1 -11   0   26.90    1.10
  -1  11   0   25.80    1.20
   1  11   0   27.30    0.80
  -1  11   0   24.00    0.90
   1  11   0   26.00    1.00
   1  11   0   25.80    1.20
  -1  11   0   25.80    0.90
   1  11   0   26.10    1.00
  -1  11   0   26.20    1.40
   1  11   0   25.10    1.10
   1  11   0   27.10    1.30
  -1  11   0   28.20    1.20
  -2 -11   0   11.50    0.80
   2 -11   0    9.80    0.50
   2 -11   0   10.30    0.90
  -2 -11   0    9.90    1.10
   2 -11   0   10.90    0.40
  -2 -11   0   11.60    0.70
   2 -11   0   11.70    0.90
  -2 -11   0   10.00    0.80
   2 -11   0   10.50    0.80
   2 -11   0   10.20    0.50
  -2  11   0   10.40    1.00
  -2  11   0   10.10    0.80
   2  11   0   10.40    0.90
   2  11   0   11.50    0.80
   2  11   0   10.60    0.80
   2  11   0   10.80    0.60
  -2  11   0   10.70    0.60
  -2  11   0   11.20    0.60
  -2  11   0   10.60    1.00
   3 -11   0  150.98    3.80
   3 -11   0  159.38    3.70
  -3 -11   0  155.28    4.30
   3 -11   0  151.88    4.40
   3 -11   0  153.88    3.70
   3 -11   0  154.48    4.30
  -3 -11   0  153.88    4.30
   3 -11   0  156.78    3.70
   3  11   0  157.28    3.80
  -3  11   0  156.88    3.90
   3  11   0  152.58    4.30
  -3  11   0  157.58    4.00
  -3  11   0  159.08    3.80
   3  11   0  154.28    4.20
  -3  11   0  153.28    4.30
   3  11   0  153.58    4.10
  -3  11   0  153.28    3.70
  -3  11   0  151.68    4.40
   4 -11   0   63.69    2.50
   4 -11   0   64.69    1.80
  -4 -11   0   64.29    2.20
   4 -11   0   63.29    1.60
   4 -11   0   62.99    2.30
   4 -11   0   64.89    1.70
  -4 -11   0   66.89    2.50
   4  11   0   65.99    1.50
  -4  11   0   64.59    1.70
   4  11   0   64.19    1.80
   4  11   0   66.29    2.20
  -4  11   0   64.19    1.70
   4  11   0   63.79    2.30
  -4  11   0   63.39    2.30
   4  11   0   66.39    1.70
  -4  11   0   62.39    2.40
   4  11   0   65.19    1.60
  -4  11   0   63.19    1.90
  -4  11   0   62.39    2.00
  -4  11   0   64.99    1.80
   4  11   0   66.39    2.30
   4  11   0   66.59    1.50
   5 -11   0   58.59    2.30
   5 -11   0   58.69    1.90
   5 -11   0   57.99    1.50
   5 -11   0   57.69    1.50
  -5 -11   0   56.79    2.50
  -5 -11   0   61.39    2.30
   5 -11   0   58.19    2.60
  -5  11   0   58.19    1.90
   5  11   0   61.19    2.20
   5  11   0   59.39    2.30
  -5  11   0   57.99    2.30
  -5  11   0   57.29    2.00
   5  11   0   58.59    1.60
  -5  11   0   60.69    1.80
   5  11   0   55.19    2.20
  -5  11   0   57.69    2.40
  -5  11   0   55.59    1.40
   5  11   0   57.09    1.60
   6 -11   0    7.70    0.70
   6 -11   0   11.80    1.10
  -6 -11   0    9.40    1.10
  -6 -11   0   10.60    1.40
   6 -11   0   10.80    1.50
   6 -11   0    8.80    1.00
   6  11   0    8.90    1.10
   6  11   0    9.20    0.60
  -6  11   0   11.60    1.40
  -6  11   0    9.90    0.80
  -6  11   0    9.10    0.90
  -6  11   0    9.10    1.00
   6  11   0   11.20    1.40
   6  11   0    9.10    0.70
   7 -11   0    1.10    0.60
   7 -11   0    0.90    1.10
  -7 -11   0    0.50    1.40
   7 -11   0    0.90    0.30
  -7 -11   0    0.70    0.80
   7 -11   0    0.90    0.30
   7 -11   0    0.20    0.80
  -7  11   0    0.90    0.80
   7  11   0    0.90    0.70
  -7  11   0    0.20    0.80
   7  11   0    0.70    0.50
   7  11   0    0.60    0.50
   7  11   0    1.80    1.30
  -7  11   0   -1.10    1.30
  -7  11   0   -0.30    0.40
  -8 -11   0   16.70    2.20
   8 -11   0   15.70    0.60
   8 -11   0   15.80    0.60
   8 -11   0   15.00    1.50
   8 -11   0   16.80    2.10
  -8 -11   0   14.30    1.40
   8  11   0   16.90    1.00
  -8  11   0   15.10    1.20
  -8  11   0   16.10    1.90
   8  11   0   17.20    0.80
   8  11   0   16.40    1.90
  -8  11   0   17.50    2.20
  -8  11   0   17.70    2.20
  -8  11   0   17.00    1.40
   8  11   0   14.50    1.70
   9 -11   0   -2.00    0.90
  -9 -11   0   -1.80    2.20
   9 -11   0   -0.20    0.20
  -9 -11   0   -2.10    0.80
   9 -11   0    0.00    0.40
   9  11   0   -1.00    1.00
  -9  11   0   -0.60    1.40
   9  11   0    0.30    1.30
   9  11   0    0.30    0.60
  -9  11   0   -0.30    1.00
  -9  11   0    5.30    1.80
  -9  11   0   -0.80    0.50
   9  11   0    0.00    0.70
  10 -11   0    0.10    0.40
  10  11   0    0.20    0.50
  10  11   0   -0.70    0.40
   0 -12   0    0.30    0.20
   0 -12   0    0.10    0.30
   0 -12   0   -0.30    0.30
   0 -12   0    0.10    0.50
   0  12   0   -0.10    0.50
   0  12   0    0.80    0.40
  -1 -12   0    9.80    0.80
  -1 -12   0   11.20    0.70
  -1 -12   0   11.10    0.60
   1 -12   0   11.70    0.40
   1 -12   0   11.20    0.90
  -1 -12   0   12.20    0.90
   1 -12   0   11.90    0.80
   1 -12   0   10.50    0.50
   1 -12   0   10.90    0.40
   1  12   0   12.30    0.60
  -1  12   0   11.70    0.90
   1  12   0   12.70    1.00
  -1  12   0   11.60    0.60
  -1  12   0   12.50    1.10
   1  12   0   10.80    0.80
   1  12   0   11.10    0.80
  -1  12   0   11.00    0.70
  -1  12   0   12.50    1.00
   1  12   0   12.10    0.70
   1  12   0   10.00    0.70
   2 -12   0   42.50    1.70
   2 -12   0   44.00    1.70
   2 -12   0   44.80    1.80
  -2 -12   0   46.90    1.80
  -2 -12   0   46.70    2.00
   2 -12   0   46.60    1.30
   2 -12   0   47.00    1.30
  -2  12   0   45.80    1.50
   2  12   0   44.90    2.00
  -2  12   0   46.50    1.90
   2  12   0   46.50    1.30
   2  12   0   48.90    1.70
   2  12   0   46.40    1.40
   2  12   0   45.90    1.20
  -2  12   0   43.20    1.40
  -2  12   0   46.80    1.60
  -2  12   0   47.30    1.80
   2  12   0   45.00    1.40
   2  12   0   45.00    1.70
   3 -12   0    5.80    1.10
   3 -12   0    4.50    0.50
   3 -12   0    5.30    0.30
   3 -12   0    5.10    0.50
  -3 -12   0    4.70    0.70
   3 -12   0    5.30    0.70
  -3 -12   0    6.10    0.80
   3 -12   0    4.40    0.40
   3  12   0    5.30    0.80
   3  12   0    4.80    0.50
  -3  12   0    5.30    0.50
   3  12   0    4.60    0.60
   3  12   0    5.10    0.50
   3  12   0    5.30    0.40
  -3  12   0    4.80    0.60
  -3  12   0    4.80    0.60
   3  12   0    5.10    0.40
  -3  12   0    4.10    0.60
   3  12   0    4.10    0.60
  -3  12   0    5.10    0.30
   3  12   0    5.20    0.50
   3  12   0    4.90    0.60
  -3  12   0    4.30    0.50
   4 -12   0   62.19    1.70
   4 -12   0   61.39    2.50
  -4 -12   0   62.39    2.30
  -4 -12   0   59.59    2.30
   4 -12   0   60.89    1.60
   4 -12   0   63.49    2.40
   4 -12   0   61.19    1.60
  -4  12   0   62.99    2.00
  -4  12   0   61.39    1.80
   4  12   0   61.09    1.70
   4  12   0   63.09    2.20
   4  12   0   63.59    2.20
  -4  12   0   61.09    1.70
   4  12   0   61.99    1.70
   4  12   0   66.09    2.40
   4  12   0   62.49    1.50
   4  12   0   63.59    1.50
   4  12   0   63.59    1.50
  -4  12   0   63.19    2.20
  -4  12   0   60.89    2.30
  -4  12   0   61.69    1.80
  -4  12   0   60.09    2.40
   5 -12   0    0.10    0.20
   5 -12   0    1.80    1.20
   5 -12   0    0.90    0.30
  -5 -12   0   -0.70    0.60
  -5 -12   0   -0.40    0.70
   5 -12   0    0.30    0.60
   5 -12   0    0.60    0.60
  -5  12   0    0.00    0.70
   5  12   0    0.00    0.50
   5  12   0    0.80    0.30
   5  12   0    0.70    0.80
  -5  12   0   -0.10    0.70
  -5  12   0    0.00    0.20
  -5  12   0    0.20    0.40
   5  12   0   -0.30    0.70
  -5  12   0    0.40    1.00
   5  12   0    0.10    0.40
   6 -12   0    9.10    0.50
  -6 -12   0    9.50    1.40
   6 -12   0    9.10    0.60
   6 -12   0    9.90    1.10
  -6 -12   0   10.00    1.00
   6 -12   0    9.70    1.50
   6  12   0    9.80    1.50
   6  12   0    7.80    0.90
   6  12   0   10.80    1.30
  -6  12   0    8.50    1.20
   6  12   0    8.90    0.70
  -6  12   0    9.20    0.90
  -6  12   0    9.60    0.80
   6  12   0    9.20    0.70
  -6  12   0    8.70    1.10
   7 -12   0    2.70    0.60
   7 -12   0    3.70    1.00
   7 -12   0    3.60    0.40
   7 -12   0    2.90    0.50
  -7 -12   0    2.40    1.20
   7 -12   0    3.20    1.60
  -7  12   0    2.90    1.00
  -7  12   0    3.60    0.50
   7  12   0    4.10    1.20
  -7  12   0    3.30    1.50
   7  12   0    3.00    0.50
   7  12   0    3.10    0.40
   7  12   0    3.00    1.20
  -7  12   0    5.30    1.50
  -8 -12   0    0.00    1.60
   8 -12   0    1.90    1.30
   8 -12   0    0.40    0.30
   8 -12   0    0.30    0.30
  -8 -12   0   -1.60    0.90
   8  12   0    0.70    0.50
  -8  12   0    1.40    0.80
   8  12   0    0.40    0.90
   8  12   0    1.00    0.60
   8  12   0    1.70    1.60
  -8  12   0    1.00    0.70
  -8  12   0    1.90    1.70
  -8  12   0    0.60    1.40
  -8  12   0   -0.20    1.00
   9 -12   0    2.20    1.60
  -9 -12   0    7.90    2.10
   9 -12   0    3.70    0.30
  -9 -12   0   -1.00    1.50
   9 -12   0    4.10    0.50
  -9  12   0    6.40    1.60
   9  12   0    4.40    0.60
   9  12   0    3.30    0.60
  -9  12   0    5.70    1.50
  -9  12   0    4.40    1.10
   9  12   0    3.80    1.60
   9  12   0    3.50    1.10
  -9  12   0    3.50    0.50
  10 -12   0    0.00    0.40
  10  12   0    0.00    0.60
  10  12   0    0.10    0.50
   0 -13   0   -0.40    0.30
   0 -13   0   -0.30    0.60
   0 -13   0    0.00    0.30
   0 -13   0   -0.30    0.20
   0  13   0    0.20    0.70
   0  13   0   -0.10    0.30
   0  13   0   -0.10    0.30
   0  13   0    0.00    0.30
   0  13   0    0.10    0.40
   1 -13   0   13.60    1.00
   1 -13   0   13.60    0.80
  -1 -13   0   14.40    0.90
  -1 -13   0   12.10    0.90
   1 -13   0   13.60    0.40
   1 -13   0   13.10    1.30
  -1 -13   0   13.60    0.80
   1 -13   0   13.20    0.80
  -1 -13   0   13.40    0.80
  -1  13   0   12.70    1.10
   1  13   0   13.50    0.70
   1  13   0   13.50    0.90
  -1  13   0   13.00    0.90
   1  13   0   14.20    1.10
  -1  13   0   12.60    0.70
  -1  13   0   13.20    1.20
  -1  13   0   13.50    1.30
   1  13   0   13.50    1.00
   1  13   0   13.70    0.70
   2 -13   0    2.10    0.20
   2 -13   0    2.10    0.40
  -2 -13   0    1.50    0.50
  -2 -13   0    1.70    0.70
  -2 -13   0    2.70    0.80
   2 -13   0    2.20    0.80
   2 -13   0    2.50    0.60
  -2  13   0    2.00    0.40
   2  13   0    1.90    0.80
   2  13   0    1.10    0.50
   2  13   0    2.40    0.50
  -2  13   0    2.10    0.60
   2  13   0    1.30    0.30
  -2  13   0    0.80    0.50
  -2  13   0    1.30    0.70
  -2  13   0    0.70    0.70
   2  13   0    1.30    0.30
   2  13   0    1.60    0.70
   3 -13   0    2.80    0.30
  -3 -13   0    3.20    1.00
  -3 -13   0    3.20    0.50
   3 -13   0    3.00    0.50
   3 -13   0    3.10    0.90
   3 -13   0    2.80    0.30
   3 -13   0    2.80    0.70
   3  13   0    2.40    0.50
   3  13   0    2.90    0.40
   3  13   0    4.50    0.70
   3  13   0    3.10    0.70
   3  13   0    4.20    1.00
   3  13   0    3.00    0.30
  -3  13   0    1.70    0.70
  -3  13   0    3.10    0.60
  -3  13   0    2.80    0.50
   3  13   0    3.10    0.60
  -3  13   0    3.20    0.60
   3  13   0    2.70    0.30
   3  13   0    3.30    0.40
  -3  13   0    2.40    0.50
   4 -13   0  160.48    4.70
  -4 -13   0  156.48    4.70
   4 -13   0  156.88    3.70
  -4 -13   0  156.08    4.50
   4 -13   0  155.28    4.60
   4 -13   0  157.38    3.80
   4 -13   0  155.18    3.70
  -4  13   0  153.78    3.90
   4  13   0  158.08    3.70
   4  13   0  155.08    4.40
  -4  13   0  151.08    4.60
   4  13   0  163.28    4.60
  -4  13   0  156.98    4.10
   4  13   0  146.39    4.50
  -4  13   0  155.88    3.80
   4  13   0  160.98    3.60
   4  13   0  156.48    3.90
   4  13   0  159.48    3.60
  -4  13   0  156.78    4.20
  -4  13   0  159.58    4.80
   4  13   0  159.28    3.80
   5 -13   0   41.40    2.20
   5 -13   0   41.20    1.20
  -5 -13   0   42.30    2.10
  -5 -13   0   42.50    2.00
   5 -13   0   44.50    2.10
   5 -13   0   36.00    1.30
  -5  13   0   40.30    2.20
  -5  13   0   43.80    2.10
   5  13   0   40.80    1.40
   5  13   0   40.40    1.70
   5  13   0   41.00    1.90
  -5  13   0   44.40    2.50
   5  13   0   39.70    1.40
  -5  13   0   40.70    1.60
   5  13   0   41.70    2.10
   6 -13   0   29.90    0.90
   6 -13   0   29.30    0.90
   6 -13   0   31.00    2.10
  -6 -13   0   31.20    1.90
  -6 -13   0   31.10    1.90
   6 -13   0   30.50    1.60
   6  13   0   30.50    1.20
   6  13   0   28.10    1.80
  -6  13   0   32.10    2.00
   6  13   0   27.70    2.50
  -6  13   0   31.00    1.40
   6  13   0   27.20    1.30
  -6  13   0   28.70    1.60
  -6  13   0   29.10    2.50
   6  13   0   30.00    2.00
   7 -13   0    0.00    0.70
   7 -13   0    0.50    0.40
   7 -13   0    0.70    1.70
   7 -13   0    0.00    0.30
  -7 -13   0    2.10    1.30
  -7  13   0    1.00    1.50
   7  13   0   -0.80    1.20
   7  13   0   -0.70    1.30
   7  13   0    0.30    0.40
  -7  13   0    1.40    0.50
   7  13   0    0.00    0.50
  -7  13   0    1.30    1.00
  -7  13   0    1.00    1.60
  -8 -13   0    8.60    1.40
   8 -13   0   10.40    0.80
  -8 -13   0   10.50    2.00
   8 -13   0   10.50    0.60
   8 -13   0   13.40    2.00
   8 -13   0   10.20    1.20
  -8  13   0   10.90    1.00
   8  13   0   11.70    0.80
  -8  13   0    9.30    1.50
   8  13   0   14.20    1.50
   8  13   0   11.70    1.10
  -8  13   0    9.10    1.10
  -8  13   0   11.70    1.50
   8  13   0   13.80    1.60
   9 -13   0    0.70    0.30
   9 -13   0    0.20    0.40
   9  13   0    0.10    0.40
   9  13   0    1.70    0.70
  10 -13   0    9.00    0.80
  10  13   0   11.10    1.00
  10  13   0   10.30    0.90
   0 -14   0   10.40    0.70
   0 -14   0    9.90    0.90
   0  14   0    9.80    0.60
   0  14   0   10.00    0.60
  -1 -14   0    3.10    0.70
  -1 -14   0    2.80    0.60
  -1 -14   0    2.20    0.50
   1 -14   0    2.60    0.70
   1 -14   0    3.30    0.50
  -1 -14   0    2.90    0.80
   1 -14   0    3.10    0.50
   1 -14   0    2.80    0.50
   1  14   0    3.80    0.60
  -1  14   0    1.70    0.40
   1  14   0    2.60    0.50
   1  14   0    3.80    0.80
  -1  14   0    3.00    0.80
   1  14   0    3.20    0.60
  -1  14   0    2.80    0.40
   1  14   0    2.50    0.40
  -1  14   0    3.10    0.70
  -1  14   0    2.60    0.50
  -2 -14   0    1.50    0.90
   2 -14   0    1.90    0.40
   2 -14   0    2.00    0.70
   2 -14   0    0.00    0.70
   2 -14   0    2.00    0.50
  -2 -14   0    1.90    0.60
   2  14   0    1.20    0.30
  -2  14   0    1.30    0.50
   2  14   0    1.90    0.50
  -2  14   0    0.50    1.00
   2  14   0    1.10    0.60
  -2  14   0    1.30    0.70
   2  14   0    1.80    0.30
   2  14   0    0.10    0.60
  -2  14   0    1.50    0.60
   2  14   0    1.90    0.50
   3 -14   0   26.70    1.80
   3 -14   0   28.60    0.90
  -3 -14   0   28.30    1.70
  -3 -14   0   28.60    1.80
   3 -14   0   28.50    0.90
   3 -14   0   27.60    1.70
   3 -14   0   30.10    1.20
  -3  14   0   26.90    1.30
   3  14   0   28.50    0.80
   3  14   0   27.00    1.20
   3  14   0   25.90    1.40
   3  14   0   24.30    0.90
  -3  14   0   29.70    1.40
   3  14   0   27.10    1.00
  -3  14   0   26.50    1.70
  -3  14   0   26.30    1.50
   3  14   0   27.20    1.60
   3  14   0   27.70    1.00
   3  14   0   26.50    1.60
   3  14   0   27.00    0.90
   4 -14   0   52.09    2.50
   4 -14   0   52.99    2.30
   4 -14   0   49.90    1.50
  -4 -14   0   49.70    2.20
   4 -14   0   50.59    1.40
  -4 -14   0   48.50    2.20
  -4  14   0   47.80    1.90
   4  14   0   50.09    1.50
   4  14   0   50.79    1.50
  -4  14   0   49.99    1.80
   4  14   0   49.00    1.90
  -4  14   0   48.00    2.30
   4  14   0   53.39    2.30
   4  14   0   51.19    2.10
  -4  14   0   49.90    2.30
   5 -14   0   24.60    0.90
   5 -14   0   25.50    2.40
  -5 -14   0   24.80    2.20
  -5 -14   0   26.10    1.50
   5 -14   0   25.10    0.90
   5 -14   0   25.70    1.70
   5  14   0   22.80    1.00
  -5  14   0   25.10    1.20
   5  14   0   23.70    1.20
   5  14   0   24.00    1.50
   5  14   0   26.90    2.00
   5  14   0   21.90    1.50
  -5  14   0   26.50    1.90
  -5  14   0   23.90    2.30
  -5  14   0   24.10    2.40
   6 -14   0    1.90    0.40
  -6 -14   0    4.40    1.10
   6 -14   0    4.30    1.30
   6 -14   0    2.60    1.40
   6 -14   0    2.60    0.40
  -6 -14   0    3.60    1.00
  -6  14   0    4.60    0.90
   6  14   0    2.40    0.70
   6  14   0    2.80    1.60
  -6  14   0    2.70    1.10
   6  14   0    2.30    0.60
   6  14   0    2.30    0.70
   6  14   0    2.70    0.70
  -6  14   0    1.20    1.10
  -6  14   0    3.20    1.20
   7 -14   0    0.10    1.30
   7 -14   0    0.10    1.40
  -7 -14   0   -1.80    1.50
  -7 -14   0   -0.60    1.00
   7 -14   0   -0.60    0.40
   7 -14   0   -0.20    0.30
  -7  14   0    0.10    0.40
  -7  14   0    0.10    1.20
   7  14   0   -0.60    0.60
  -7  14   0    0.30    1.40
   7  14   0   -0.50    0.40
   7  14   0   -2.50    1.30
  -7  14   0   -0.10    1.00
   7  14   0    0.00    0.70
   8 -14   0   32.50    2.10
  -8 -14   0   33.70    2.80
   8 -14   0   32.10    1.20
   8 -14   0   31.80    1.00
   8 -14   0   33.20    2.90
  -8 -14   0   29.90    2.50
   8  14   0   33.20    2.40
   8  14   0   34.50    1.30
  -8  14   0   34.60    2.80
  -8  14   0   36.70    2.50
   8  14   0   29.70    2.10
  -8  14   0   32.30    2.10
   8  14   0   34.70    1.50
  -8  14   0   31.90    1.90
   9 -14   0    0.40    0.30
   9 -14   0    0.40    0.50
   9  14   0   -0.50    0.70
   9  14   0   -0.10    0.30
  10 -14   0    7.90    0.80
  10  14   0    8.60    0.90
  10  14   0    8.80    0.80
   0 -15   0   -0.30    0.50
   0 -15   0    0.20    0.60
   0 -15   0    0.10    0.20
   0 -15   0   -0.40    0.60
   0 -15   0   -1.40    0.80
   0 -15   0   -0.40    0.30
   0  15   0    0.20    0.30
   0  15   0   -0.10    0.30
   0  15   0    0.30    0.50
   0  15   0    0.30    0.50
   0  15   0   -1.30    0.60
   1 -15   0   66.99    1.90
  -1 -15   0   69.39    2.60
   1 -15   0   65.39    1.80
   1 -15   0   64.59    2.30
   1 -15   0   66.89    2.60
  -1 -15   0   67.79    2.70
  -1 -15   0   66.99    1.90
  -1 -15   0   65.59    1.80
  -1 -15   0   64.29    2.10
  -1  15   0   64.79    1.90
  -1  15   0   65.99    2.20
   1  15   0   64.69    2.40
   1  15   0   68.49    2.00
   1  15   0   66.49    1.80
  -1  15   0   62.59    2.20
   1  15   0   67.69    2.20
  -1  15   0   67.09    2.80
  -1  15   0   67.79    2.10
   1  15   0   68.49    2.80
   2 -15   0   46.50    2.10
  -2 -15   0   47.30    2.00
  -2 -15   0   45.60    1.60
   2 -15   0   46.90    2.00
   2 -15   0   45.60    1.40
   2 -15   0   46.70    1.30
  -2 -15   0   45.10    2.00
  -2  15   0   45.60    1.70
   2  15   0   46.40    1.50
  -2  15   0   46.40    2.00
  -2  15   0   46.80    2.60
   2  15   0   48.10    1.40
   2  15   0   47.80    2.30
  -2  15   0   44.10    1.50
   2  15   0   47.40    1.60
  -2  15   0   45.10    1.60
   2  15   0   43.50    1.60
   2  15   0   44.60    2.10
  -3 -15   0    0.80    0.80
  -3 -15   0    0.00    0.40
   3 -15   0   -0.20    0.90
  -3 -15   0    0.50    1.00
   3 -15   0    0.30    0.40
   3 -15   0    0.70    0.40
   3 -15   0   -0.80    1.00
  -3  15   0   -0.80    0.30
   3  15   0    1.30    0.60
   3  15   0   -1.90    0.70
  -3  15   0    0.10    0.90
  -3  15   0    0.60    0.40
   3  15   0    0.20    0.30
   3  15   0    0.40    0.40
   3  15   0    0.40    0.40
  -3  15   0    0.90    0.90
   3  15   0    0.50    0.40
  -3  15   0   -0.70    0.30
   3  15   0   -0.20    0.80
   4 -15   0   43.10    1.90
  -4 -15   0   47.80    2.60
   4 -15   0   48.30    2.30
   4 -15   0   47.60    1.40
   4 -15   0   47.90    2.40
  -4 -15   0   49.99    2.00
   4  15   0   47.60    2.40
  -4  15   0   47.50    2.60
  -4  15   0   48.20    1.90
   4  15   0   47.50    1.40
  -4  15   0   49.90    2.90
  -4  15   0   45.80    2.30
   4  15   0   49.00    2.20
   4  15   0   52.69    2.40
   4  15   0   49.99    1.60
   5 -15   0    9.50    1.80
   5 -15   0    8.90    0.70
   5 -15   0    8.50    1.40
   5 -15   0    7.90    0.40
  -5 -15   0   10.10    1.50
  -5 -15   0    8.60    1.00
   5  15   0    7.10    1.30
  -5  15   0    8.00    1.40
   5  15   0    8.40    1.20
  -5  15   0    8.00    1.00
  -5  15   0    8.40    0.70
   5  15   0   10.20    1.40
   5  15   0    9.20    0.70
   5  15   0    7.90    0.60
  -5  15   0    6.70    1.30
  -6 -15   0   32.60    1.80
   6 -15   0   36.10    2.00
  -6 -15   0   33.50    2.70
   6 -15   0   31.90    1.10
   6 -15   0   31.50    1.10
   6  15   0   30.40    1.90
  -6  15   0   29.90    1.80
  -6  15   0   32.60    1.80
   6  15   0   34.00    1.30
  -6  15   0   32.90    2.30
   6  15   0   31.40    2.90
   6  15   0   30.50    1.30
   6  15   0   32.40    2.00
  -6  15   0   30.20    2.00
  -7 -15   0   -1.70    1.50
   7 -15   0   -0.20    0.40
   7 -15   0   -1.30    1.80
   7 -15   0    1.40    1.20
   7 -15   0    0.10    0.30
  -7 -15   0   -0.60    0.90
  -7  15   0    0.00    1.40
  -7  15   0    2.70    1.60
   7  15   0   -0.60    1.50
  -7  15   0    2.20    1.00
   7  15   0    1.30    1.20
   7  15   0    0.70    0.50
  -7  15   0    0.70    1.30
   7  15   0    0.50    0.30
   8 -15   0    4.30    0.40
  -8 -15   0    7.90    2.20
   8 -15   0    4.30    0.50
  -8 -15   0    4.60    1.00
   8 -15   0    8.00    1.50
   8 -15   0    6.30    1.40
   8  15   0    4.00    0.60
   8  15   0    3.60    0.60
  -8  15   0    3.20    0.90
   8  15   0    4.10    1.50
  -8  15   0    4.40    1.40
   8  15   0    5.30    1.20
  -8  15   0    5.00    1.40
  -8  15   0    3.90    1.10
   9 -15   0    1.10    0.60
   9 -15   0    0.50    0.30
   9  15   0    0.50    0.60
   9  15   0    0.20    0.30
  10 -15   0    8.20    0.70
  10  15   0    6.90    1.00
   0 -16   0  169.88    4.10
   0 -16   0  168.68    4.90
   0 -16   0  171.18    4.10
   0 -16   0  171.98    5.00
   0 -16   0  168.38    4.10
   0  16   0  164.18    4.30
   0  16   0  168.78    4.60
   0  16   0  171.18    5.00
   0  16   0  164.38    4.60
   0  16   0  167.48    4.20
  -1 -16   0    5.40    1.10
   1 -16   0    5.80    0.50
  -1 -16   0    5.60    1.10
  -1 -16   0    6.70    0.60
  -1 -16   0    6.70    0.70
   1 -16   0    6.60    0.60
   1 -16   0    5.60    0.70
   1 -16   0    4.90    0.60
  -1 -16   0    7.20    0.80
   1  16   0    5.70    0.60
   1  16   0    5.40    0.50
  -1  16   0    7.40    0.80
   1  16   0    5.70    0.80
  -1  16   0    7.70    0.90
   1  16   0    5.80    0.70
  -1  16   0    5.00    1.00
  -1  16   0    6.20    0.70
  -1  16   0    5.10    0.80
   1  16   0    5.10    1.30
  -2 -16   0   88.09    2.90
   2 -16   0   89.19    2.30
   2 -16   0   92.59    3.40
  -2 -16   0   88.09    3.10
  -2 -16   0   87.19    2.60
   2 -16   0   86.49    3.00
  -2 -16   0   86.19    2.30
   2 -16   0   90.19    2.30
   2  16   0   88.19    3.10
  -2  16   0   82.79    3.00
   2  16   0   84.69    2.40
  -2  16   0   86.79    2.50
  -2  16   0   87.89    3.50
   2  16   0   84.19    3.20
  -2  16   0   83.89    2.60
  -2  16   0   89.69    2.70
  -3 -16   0   15.70    1.40
   3 -16   0   14.90    0.90
  -3 -16   0   15.10    1.40
  -3 -16   0   14.20    1.60
   3 -16   0   14.50    1.80
   3 -16   0   16.90    1.60
   3 -16   0   14.80    0.60
   3  16   0   15.50    1.10
   3  16   0   14.40    1.00
   3  16   0   15.00    1.10
  -3  16   0   15.70    1.90
  -3  16   0   16.10    1.40
   3  16   0   13.80    0.90
   3  16   0   15.90    1.20
  -3  16   0   13.00    1.00
  -3  16   0   14.70    1.20
  -3  16   0   16.10    1.70
   3  16   0   14.40    1.60
   4 -16   0    0.10    0.30
   4 -16   0    0.10    0.90
   4 -16   0    0.20    0.50
   4 -16   0    0.80    0.60
  -4 -16   0    1.00    1.10
  -4 -16   0    0.50    1.00
  -4  16   0    0.10    0.40
   4  16   0    0.10    1.00
   4  16   0    0.40    0.30
   4  16   0    0.70    0.60
  -4  16   0    0.70    0.80
   4  16   0    0.00    0.40
   4  16   0   -0.10    1.00
  -4  16   0    0.30    0.90
  -4  16   0   -0.20    1.40
   5 -16   0    1.60    0.50
   5 -16   0    1.30    0.30
  -5 -16   0    2.00    1.00
   5 -16   0    0.00    1.20
   5 -16   0    0.80    1.30
  -5 -16   0   -0.20    0.70
   5  16   0    1.80    0.60
  -5  16   0    2.30    1.10
  -5  16   0    1.40    1.30
   5  16   0    1.40    1.00
  -5  16   0    0.60    0.90
   5  16   0    0.70    1.20
   5  16   0    1.40    1.10
  -5  16   0    1.60    1.10
   5  16   0    2.00    0.70
   6 -16   0    2.10    0.50
   6 -16   0    1.60    0.50
  -6 -16   0    3.80    1.10
   6 -16   0    3.40    1.40
   6 -16   0    3.40    1.20
  -6 -16   0    2.60    1.10
  -6  16   0    2.30    1.50
   6  16   0    2.30    0.80
  -6  16   0    1.40    0.70
   6  16   0    1.40    1.00
  -6  16   0    2.20    0.80
   6  16   0    1.50    0.80
  -6  16   0   -0.20    1.20
   6  16   0    1.40    1.10
   6  16   0    1.90    0.50
  -7 -16   0    2.90    1.30
   7 -16   0    0.80    0.50
   7 -16   0    0.90    2.00
   7 -16   0   -1.50    1.70
  -7 -16   0    1.80    1.90
   7 -16   0   -0.40    0.30
   7  16   0    0.60    1.00
  -7  16   0    1.80    0.90
  -7  16   0    1.40    1.60
   7  16   0   -1.30    1.50
  -7  16   0    2.40    1.10
  -7  16   0    1.10    1.90
   7  16   0    0.00    0.40
   7  16   0    0.80    0.60
   8 -16   0   15.60    0.80
   8 -16   0   16.80    0.80
   8  16   0   15.90    1.30
   8  16   0   17.20    1.10
   9 -16   0    3.70    0.60
   9 -16   0    4.10    0.40
   9  16   0    3.70    0.70
   9  16   0    4.60    1.00
   0 -17   0    0.20    0.50
   0 -17   0    0.90    0.90
   0 -17   0    0.50    0.60
   0 -17   0   -0.30    0.30
   0  17   0    0.50    0.60
   0  17   0    0.10    0.70
   0  17   0   -1.10    0.60
   0  17   0    0.00    0.50
   0  17   0    0.70    0.40
  -1 -17   0   28.20    1.60
  -1 -17   0   29.10    1.70
   1 -17   0   28.30    1.10
  -1 -17   0   26.70    1.80
   1 -17   0   28.50    1.10
  -1 -17   0   28.40    1.30
   1 -17   0   27.40    1.70
  -1 -17   0   30.10    1.20
   1 -17   0   30.40    1.60
   1  17   0   27.70    1.70
   1  17   0   27.70    1.20
  -1  17   0   28.90    1.60
  -1  17   0   27.30    1.30
   1  17   0   28.70    1.90
   1  17   0   28.10    1.10
  -1  17   0   30.90    1.50
  -1  17   0   28.50    1.50
   1  17   0   27.70    1.40
  -1  17   0   29.60    1.90
   2 -17   0    1.70    0.60
  -2 -17   0    1.80    1.10
   2 -17   0    2.00    0.50
  -2 -17   0    2.10    0.80
  -2 -17   0    1.60    0.50
   2 -17   0    1.80    1.20
   2 -17   0    1.20    1.00
  -2 -17   0    1.90    0.60
  -2  17   0    2.30    0.90
   2  17   0    1.40    0.60
   2  17   0    2.60    0.40
  -2  17   0    1.20    0.90
   2  17   0    1.70    0.40
   2  17   0    2.60    0.90
  -2  17   0    1.80    1.00
  -2  17   0    2.60    0.70
   2  17   0    1.80    0.50
   2  17   0    1.30    1.00
  -2  17   0    1.30    0.70
  -3 -17   0   13.50    1.00
   3 -17   0   16.00    1.90
  -3 -17   0   14.50    1.60
   3 -17   0   15.40    0.90
  -3 -17   0   14.20    1.50
   3 -17   0   13.50    1.60
  -3  17   0   16.00    1.60
  -3  17   0   14.50    1.40
   3  17   0   17.20    1.40
  -3  17   0   14.20    1.30
   3  17   0   14.50    1.00
   3  17   0   14.30    0.80
   3  17   0   12.30    1.50
  -3  17   0   15.20    1.70
  -3  17   0   14.80    1.40
  -4 -17   0    0.60    1.00
   4 -17   0    2.90    1.20
  -4 -17   0   -0.50    1.30
   4 -17   0    0.30    0.40
   4 -17   0    0.30    0.70
   4 -17   0    0.10    0.50
  -4 -17   0    2.30    1.00
  -4  17   0   -1.10    1.20
   4  17   0    0.00    0.90
  -4  17   0   -0.30    0.50
   4  17   0    1.20    1.20
  -4  17   0   -0.60    1.30
   4  17   0    0.00    0.70
  -4  17   0    0.40    1.30
   4  17   0    2.40    1.60
   5 -17   0    6.60    0.60
  -5 -17   0    9.30    1.10
   5 -17   0    7.80    1.60
   5 -17   0    6.70    0.60
  -5 -17   0    4.30    2.90
  -5  17   0    6.50    1.20
  -5  17   0    6.20    1.00
   5  17   0    5.30    1.30
   5  17   0    6.80    0.90
  -5  17   0    6.80    0.80
   5  17   0    8.10    1.50
   5  17   0    6.40    1.60
  -5  17   0    7.70    1.10
   5  17   0    6.40    0.60
   6 -17   0    6.10    0.60
   6 -17   0    7.30    0.60
   6 -17   0    9.20    1.50
  -6 -17   0    7.90    1.80
   6 -17   0   11.60    1.70
  -6 -17   0    6.60    1.10
   6  17   0    9.70    2.40
   6  17   0    7.60    0.90
  -6  17   0    8.50    1.10
   6  17   0    7.70    0.70
  -6  17   0    7.30    1.00
  -6  17   0    9.00    1.60
   6  17   0    6.40    1.40
  -6  17   0    9.00    1.70
  -7 -17   0    4.60    1.90
   7 -17   0    1.30    0.50
   7 -17   0    0.90    0.40
   7 -17   0    0.70    1.10
   7 -17   0    1.00    1.30
  -7 -17   0    3.60    1.70
   7  17   0    1.80    0.70
  -7  17   0    2.00    2.10
   7  17   0    0.60    1.60
   7  17   0    2.80    0.90
  -7  17   0    0.30    1.40
  -7  17   0    3.00    1.10
  -7  17   0    2.20    1.00
   7  17   0    1.10    1.00
   8 -17   0    3.10    0.50
   8 -17   0    2.70    0.50
   8  17   0    2.70    0.90
   8  17   0    3.00    0.90
   9 -17   0    1.90    0.50
   9 -17   0    2.30    0.50
   9  17   0    1.80    0.90
   9  17   0    1.70    0.40
   0 -18   0   42.20    2.40
   0 -18   0   43.90    2.40
   0 -18   0   44.30    1.60
   0 -18   0   42.60    1.50
   0  18   0   41.00    2.20
   0  18   0   42.10    1.40
   0  18   0   42.80    1.50
   0  18   0   44.10    2.80
   0  18   0   42.60    2.30
   1 -18   0   13.60    1.10
   1 -18   0   13.70    1.30
   1 -18   0   13.90    0.80
   1 -18   0   14.80    0.80
  -1 -18   0   12.00    1.10
  -1 -18   0   15.30    1.20
  -1 -18   0   12.10    1.10
  -1 -18   0   12.00    1.10
   1  18   0   13.90    1.20
   1  18   0   12.30    0.90
  -1  18   0   14.40    1.30
  -1  18   0   13.10    1.50
   1  18   0   13.80    1.60
  -1  18   0   12.70    1.20
   1  18   0   14.00    1.40
  -1  18   0   13.80    1.10
   1  18   0   14.70    1.50
  -1  18   0   11.10    1.30
   2 -18   0    9.80    0.80
   2 -18   0   10.40    1.30
  -2 -18   0   11.30    1.00
   2 -18   0   10.20    1.10
  -2 -18   0   10.10    1.60
  -2 -18   0   10.00    1.10
  -2 -18   0   12.90    1.60
   2  18   0   10.70    0.80
  -2  18   0    9.30    1.30
  -2  18   0   11.60    1.20
   2  18   0   10.60    0.90
  -2  18   0    8.80    1.00
   2  18   0   10.70    1.20
   2  18   0   11.20    1.20
  -2  18   0   11.40    1.50
   2  18   0    9.20    1.00
  -2  18   0   11.60    1.10
   2  18   0    8.40    1.10
   3 -18   0    3.50    1.20
  -3 -18   0    3.80    0.70
  -3 -18   0    4.20    0.70
   3 -18   0    4.00    0.50
   3 -18   0    2.90    0.60
   3 -18   0    2.20    1.30
  -3 -18   0    3.70    0.90
  -3  18   0    4.00    1.40
  -3  18   0    3.80    1.00
   3  18   0    4.80    1.40
  -3  18   0    3.70    0.80
   3  18   0    3.70    0.40
  -3  18   0    3.70    0.50
   3  18   0    5.40    1.00
   4 -18   0    0.40    0.40
  -4 -18   0    0.50    1.60
   4 -18   0    0.20    1.10
  -4 -18   0   -0.80    1.00
  -4 -18   0    0.90    1.20
   4 -18   0    0.20    0.80
   4 -18   0   -0.30    0.50
   4  18   0    0.40    0.80
  -4  18   0   -0.50    0.90
  -4  18   0    1.70    1.10
   4  18   0    1.10    0.80
  -4  18   0   -0.70    1.20
   4  18   0   -0.50    0.80
   4  18   0    0.50    0.60
  -4  18   0   -0.90    0.40
  -5 -18   0   39.60    3.20
   5 -18   0   40.00    3.30
   5 -18   0   39.50    2.80
  -5 -18   0   41.50    2.50
   5 -18   0   36.60    1.40
  -5 -18   0   39.00    2.70
   5 -18   0   36.50    1.20
  -5  18   0   37.80    2.00
   5  18   0   38.00    3.00
  -5  18   0   41.30    2.40
   5  18   0   35.60    1.80
  -5  18   0   35.30    2.10
   5  18   0   37.40    1.50
  -5  18   0   38.30    1.70
   5  18   0   41.00    3.40
   6 -18   0   -1.20    1.50
  -6 -18   0    3.10    1.90
   6 -18   0    0.90    0.90
  -6 -18   0    0.40    1.20
   6 -18   0    0.70    0.50
   6 -18   0    1.70    0.60
  -6  18   0   -1.50    1.30
   6  18   0    0.70    0.90
  -6  18   0    0.60    1.90
   6  18   0    0.40    0.80
  -6  18   0    0.20    1.60
  -6  18   0    0.40    0.90
   6  18   0   -0.50    1.50
   6  18   0    3.00    1.90
   7 -18   0    0.70    0.40
   7 -18   0    1.50    0.50
   7  18   0    0.90    0.60
   7  18   0    1.40    0.70
   8 -18   0    6.40    0.60
   8 -18   0    6.90    0.60
   8  18   0    6.30    0.80
   8  18   0    6.00    0.80
   0 -19   0    1.20    1.00
   0 -19   0    0.70    0.80
   0 -19   0    0.20    0.60
   0 -19   0    1.50    1.50
   0  19   0    0.30    1.10
   0  19   0    0.30    0.60
   0  19   0    0.70    0.80
   0  19   0    0.90    1.50
   0  19   0    0.20    0.90
  -1 -19   0   -0.30    0.70
  -1 -19   0    0.40    0.70
   1 -19   0    0.90    1.20
  -1 -19   0    0.30    0.60
   1 -19   0    0.00    0.70
   1 -19   0   -0.50    1.10
   1 -19   0   -0.10    0.70
  -1 -19   0   -1.40    0.60
  -1  19   0   -0.80    0.80
  -1  19   0   -0.60    0.80
  -1  19   0   -1.50    0.70
   1  19   0    0.10    0.60
   1  19   0   -0.60    0.90
  -1  19   0   -0.90    1.30
   1  19   0   -0.10    1.20
   1  19   0    1.40    1.00
   1  19   0   -0.20    0.60
  -1  19   0    0.20    0.70
   2 -19   0   45.40    2.40
   2 -19   0   47.00    1.40
  -2 -19   0   48.70    2.40
  -2 -19   0   47.60    2.90
  -2 -19   0   45.20    1.80
   2 -19   0   49.80    1.60
   2  19   0   52.19    1.60
  -2  19   0   50.89    2.70
  -2  19   0   49.60    2.00
   2  19   0   48.10    2.20
  -2  19   0   46.20    2.10
   2  19   0   46.50    2.10
  -2  19   0   44.30    2.80
  -2  19   0   46.20    2.40
   2  19   0   54.49    2.10
   3 -19   0    2.00    0.70
   3 -19   0    1.90    1.70
  -3 -19   0    0.40    1.80
   3 -19   0    0.80    1.40
  -3 -19   0    1.50    1.20
   3 -19   0    1.80    0.50
  -3  19   0    1.30    1.10
  -3  19   0    2.20    2.30
   3  19   0    2.70    1.50
   3  19   0    1.80    0.70
  -3  19   0    1.10    2.60
  -3  19   0    0.60    1.00
   3  19   0    2.10    0.60
  -4 -19   0    2.40    1.60
   4 -19   0    2.00    0.40
   4 -19   0    1.50    0.60
  -4 -19   0    3.00    0.90
   4 -19   0    0.90    1.20
   4 -19   0    2.00    0.80
  -4 -19   0    3.00    1.30
   4  19   0    1.60    0.70
  -4  19   0    2.20    1.30
  -4  19   0    2.70    1.10
   4  19   0    0.40    1.20
   4  19   0    4.00    1.50
  -4  19   0    3.80    1.30
   4  19   0    2.40    0.50
  -4  19   0    3.20    1.50
  -5 -19   0   -0.10    1.30
   5 -19   0    0.80    1.60
  -5 -19   0    2.60    1.70
   5 -19   0    0.20    0.50
   5 -19   0    1.40    0.40
  -5 -19   0   -0.20    1.60
   5 -19   0    0.10    2.00
  -5  19   0    1.00    1.20
   5  19   0    0.20    0.80
   5  19   0    0.70    0.90
   5  19   0    0.00    1.70
  -5  19   0    1.10    1.30
   5  19   0    1.40    1.60
  -5  19   0   -0.40    1.30
  -5  19   0    2.10    1.50
   6 -19   0   14.50    2.20
  -6 -19   0   19.80    2.30
   6 -19   0   14.30    1.60
   6 -19   0   14.30    0.90
   6 -19   0   13.30    1.00
  -6 -19   0   14.90    2.00
  -6 -19   0   13.60    2.50
  -6  19   0   17.00    2.60
  -6  19   0   14.40    1.70
   6  19   0   16.60    1.30
   6  19   0   15.50    1.30
   6  19   0   12.50    1.80
  -6  19   0   15.80    1.10
  -6  19   0   14.40    1.90
   7 -19   0    0.60    0.60
   7 -19   0    0.10    0.60
   7  19   0    0.30    0.80
   7  19   0   -0.10    0.40
   8 -19   0    9.70    0.80
   8 -19   0   10.50    0.90
   8  19   0    9.40    0.80
   8  19   0   10.30    1.00
   0 -20   0    1.60    1.70
   0 -20   0    0.40    0.90
   0 -20   0    0.10    0.90
   0  20   0    0.40    0.80
   0  20   0    1.80    1.20
   0  20   0    0.60    0.40
   0  20   0    0.50    0.80
   0  20   0   -0.40    1.50
  -1 -20   0   23.30    1.50
  -1 -20   0   24.50    2.60
   1 -20   0   22.20    2.50
   1 -20   0   21.10    2.10
  -1 -20   0   21.50    1.60
   1 -20   0   23.30    2.70
   1 -20   0   21.20    1.30
  -1  20   0   25.10    1.10
  -1  20   0   22.30    1.60
  -1  20   0   23.90    2.50
  -1  20   0   25.00    2.40
   1  20   0   20.50    1.70
  -1  20   0   22.90    1.50
   1  20   0   23.70    1.70
   1  20   0   22.90    1.00
   1  20   0   28.30    2.10
   1  20   0   24.00    2.10
  -2 -20   0    0.30    1.30
  -2 -20   0    6.40    1.60
   2 -20   0    3.90    1.00
   2 -20   0    3.40    0.60
   2 -20   0    4.40    0.40
  -2  20   0    2.70    1.60
  -2  20   0    3.10    0.70
   2  20   0    5.70    1.20
   2  20   0    3.50    1.20
  -2  20   0    3.90    1.40
  -2  20   0    2.60    1.00
  -2  20   0    4.00    0.80
  -3 -20   0    4.20    1.70
   3 -20   0    3.70    0.70
   3 -20   0    3.80    0.60
   3 -20   0    3.60    1.10
  -3 -20   0    3.90    1.40
   3 -20   0    4.80    2.10
   3  20   0    5.40    1.30
  -3  20   0    1.80    1.00
   3  20   0    3.90    1.00
  -3  20   0    5.10    1.50
   3  20   0    5.90    1.80
  -3  20   0    2.80    1.30
  -3  20   0    5.80    1.30
  -4 -20   0    8.40    1.20
  -4 -20   0    7.50    1.30
   4 -20   0    7.20    0.60
   4 -20   0    6.70    1.60
   4 -20   0    7.30    0.70
   4 -20   0    8.30    1.90
  -4  20   0    8.90    1.40
   4  20   0    6.50    1.60
  -4  20   0    5.40    1.20
   4  20   0    8.20    0.80
   4  20   0    6.60    1.40
  -4  20   0    7.10    1.60
  -4  20   0    8.00    0.90
   5 -20   0    0.20    0.40
  -5 -20   0    1.00    1.40
   5 -20   0    0.40    0.50
   5 -20   0    1.30    1.70
   5 -20   0    2.70    1.80
  -5 -20   0    1.10    1.30
  -5  20   0    1.80    1.60
   5  20   0   -1.30    2.20
   5  20   0   -0.10    0.80
   5  20   0   -1.50    2.00
  -5  20   0    0.90    1.60
  -5  20   0    0.70    1.30
   5  20   0   -1.10    0.70
  -5  20   0    2.70    1.00
   6 -20   0    5.60    0.70
   6 -20   0    5.30    0.60
   6  20   0    5.20    0.80
   6  20   0    4.90    1.10
   7 -20   0    0.90    0.60
   7 -20   0    1.50    0.60
   7  20   0    0.70    0.60
   7  20   0    1.10    1.00
   8 -20   0    0.10    0.60
   8 -20   0    0.50    0.40
   8  20   0    0.40    0.90
   8  20   0    0.10    1.10
   0 -21   0    0.60    0.90
   0 -21   0   -0.40    1.00
   0 -21   0   -0.90    1.30
   0 -21   0   -0.60    0.30
   0  21   0    0.10    0.30
   0  21   0    1.10    1.20
   0  21   0   -1.00    0.90
   0  21   0   -1.00    0.80
   0  21   0    0.40    1.40
  -1 -21   0   11.60    1.90
   1 -21   0   10.40    1.00
  -1 -21   0   10.50    1.70
  -1 -21   0    9.80    1.20
   1 -21   0   11.10    1.70
   1 -21   0   11.40    1.90
   1 -21   0   10.00    0.90
  -1  21   0   10.50    0.70
  -1  21   0   10.80    1.10
  -1  21   0    9.00    1.60
   1  21   0    8.30    1.10
  -1  21   0    8.20    1.50
  -1  21   0   11.10    1.20
  -2 -21   0    5.40    1.00
   2 -21   0    6.80    1.20
   2 -21   0    3.50    1.30
   2 -21   0    5.00    0.60
   2 -21   0    5.40    0.70
  -2 -21   0    8.10    1.20
  -2  21   0    2.70    1.40
  -2  21   0    5.10    1.70
   2  21   0    8.10    1.60
  -2  21   0    4.80    1.20
  -2  21   0    4.60    1.10
   2  21   0    7.60    1.30
  -3 -21   0   -0.30    1.80
   3 -21   0   -0.60    1.50
   3 -21   0    0.30    1.60
   3 -21   0    0.30    0.30
  -3 -21   0    1.30    1.80
   3 -21   0   -1.10    0.70
  -3  21   0    1.80    1.90
   3  21   0    1.10    1.70
  -3  21   0    2.10    1.20
  -3  21   0   -0.60    1.00
   3  21   0   -0.40    1.20
  -3  21   0    0.30    0.70
   4 -21   0   47.10    3.50
  -4 -21   0   42.80    3.00
   4 -21   0   46.90    1.70
   4 -21   0   42.50    3.20
  -4 -21   0   47.10    2.90
   4 -21   0   46.20    1.50
  -4  21   0   47.70    4.00
   4  21   0   44.50    1.90
  -4  21   0   46.70    2.30
   4  21   0   42.50    3.30
   4  21   0   41.80    2.70
  -4  21   0   48.90    3.00
  -4  21   0   41.20    2.00
   5 -21   0    1.20    0.50
   5 -21   0   -0.20    0.30
   5  21   0    0.40    1.10
   5  21   0    2.10    1.70
   6 -21   0   36.70    1.40
   6 -21   0   36.00    1.20
   6  21   0   36.00    2.00
   6  21   0   35.50    1.40
   7 -21   0    2.00    0.80
   7 -21   0    2.60    0.70
   7  21   0    0.40    0.90
   7  21   0    1.70    0.90
   0 -22   0   24.30    1.50
   0 -22   0   25.10    2.30
   0 -22   0   22.90    1.30
   0 -22   0   22.00    1.10
   0  22   0   20.00    2.90
   0  22   0   24.20    2.00
   0  22   0   21.30    1.90
   0  22   0   25.20    1.90
   0  22   0   23.10    1.60
   1 -22   0    4.00    2.10
   1 -22   0    4.30    0.50
   1 -22   0    3.80    0.60
  -1 -22   0    5.40    1.80
   1 -22   0    3.70    1.30
  -1 -22   0    4.20    2.10
  -1 -22   0    3.70    0.80
  -1  22   0    5.20    1.60
  -1  22   0    5.10    2.40
  -1  22   0    5.20    1.90
   1  22   0    6.50    1.40
   1  22   0    2.40    1.30
  -1  22   0    5.10    1.30
  -1  22   0    4.00    1.20
   2 -22   0    5.70    1.00
  -2 -22   0    7.40    1.40
   2 -22   0    5.60    0.90
  -2 -22   0    5.40    1.10
   2 -22   0    6.90    1.10
   2 -22   0    5.40    0.90
   2  22   0    6.30    1.80
  -2  22   0    6.80    1.30
   2  22   0    4.10    1.40
  -2  22   0    6.20    1.20
  -2  22   0    6.70    1.60
  -2  22   0    5.50    1.40
   3 -22   0    0.40    2.30
   3 -22   0    0.60    1.30
  -3 -22   0    2.10    2.00
   3 -22   0    0.80    0.60
  -3 -22   0    0.30    1.10
   3 -22   0    1.50    0.60
  -3  22   0    4.20    1.50
   3  22   0    1.00    2.20
   3  22   0    2.60    2.10
  -3  22   0   -2.50    2.30
  -3  22   0    2.00    1.30
  -3  22   0    0.30    1.40
   4 -22   0    2.50    0.90
   4 -22   0    3.10    0.40
   4  22   0    2.90    0.90
   5 -22   0    1.20    0.70
   5 -22   0    1.50    0.30
   5  22   0    1.20    1.30
   6 -22   0    2.60    0.60
   6 -22   0    1.70    0.60
   6  22   0    2.20    1.30
   6  22   0    2.30    1.50
   0 -23   0    2.00    1.00
   0 -23   0   -0.80    1.00
   0 -23   0    0.00    0.90
   0 -23   0    0.50    1.70
   0  23   0   -0.20    1.60
   0  23   0    0.60    1.00
   1 -23   0    7.30    1.50
   1 -23   0    8.80    0.90
   1 -23   0   12.00    2.30
   1 -23   0    7.90    0.80
  -1 -23   0    8.30    1.80
  -1 -23   0    8.80    0.80
  -1 -23   0   12.30    2.20
   1  23   0    6.20    1.90
   1  23   0    5.10    1.60
  -1  23   0    6.80    2.10
  -1  23   0    9.50    1.00
  -1  23   0    7.80    1.00
  -1  23   0   10.60    1.60
   2 -23   0   15.50    1.50
   2 -23   0   13.40    1.30
   3 -23   0    2.30    0.40
   3 -23   0    2.50    0.90
   4 -23   0    8.40    0.80
   4 -23   0    9.30    1.00
   4  23   0    9.00    0.90
   5 -23   0    5.50    0.70
   5 -23   0    5.80    0.90
   5  23   0    5.90    1.10
   6  23   0    4.60    1.10
   0 -24   0    7.80    1.20
   0 -24   0    9.50    1.20
  -1 -24   0   -0.50    0.70
   1 -24   0    0.30    0.70
   1 -24   0    2.00    1.20
   2 -24   0   12.10    1.10
   2 -24   0   11.30    1.00
   3 -24   0    0.60    0.90
   3 -24   0    0.90    0.80
   4 -24   0   18.40    1.00
   4 -24   0   16.60    1.10
   5 -24   0    2.00    1.00
   5  24   0    2.40    1.00
   0 -25   0    0.30    0.80
  -1 -25   0    2.50    1.30
   1 -25   0    2.60    1.10
   1 -25   0    3.40    1.20
   2 -25   0    1.80    0.70
   2 -25   0    3.30    0.50
   3 -25   0    1.10    1.10
   3 -25   0    0.90    0.90
   4 -25   0   -1.40    0.70
   0 -26   0   -1.10    0.90
  -1 -26   0    1.30    1.40
   1 -26   0    3.90    1.00
   1 -26   0    2.50    1.10
   2 -26   0   -1.70    0.80
   2 -26   0   -0.10    1.00
  12   0  -1    0.30    0.40
  11   0  -1   -0.60    0.40
  10   0  -1   -1.00    0.80
  10   0  -1    0.10    0.30
  10   0  -1   -0.90    1.70
 -10   0   1    1.80    1.20
 -10   0   1   -0.90    1.50
 -10   0   1   -0.10    0.60
  10   0  -1    0.20    0.20
  10   0  -1    0.00    0.20
 -10   0   1   -0.10    1.10
  -9   0   1    0.70    0.50
   9   0  -1    1.40    1.40
  -9   0   1    0.00    1.00
   9   0  -1    0.10    0.20
   9   0  -1    0.60    0.30
   9   0  -1    0.50    1.00
  -9   0   1   -0.40    0.60
  -9   0   1    1.60    1.30
   8   0  -1    0.00    0.50
  -8   0   1    0.00    0.20
   8   0  -1    0.00    0.70
   8   0  -1    0.10    0.30
  -8   0   1    0.00    0.40
   8   0  -1    0.40    0.30
  -8   0   1    0.60    0.90
  -8   0   1    1.10    1.00
   8   0  -1   -0.30    0.70
  -8   0   1    1.20    1.20
   8   0  -1    0.10    0.20
   7   0  -1    0.10    0.40
   7   0  -1   -0.30    0.40
  -7   0   1   -0.30    0.50
  -7   0   1   -0.50    0.40
  -7   0   1    0.20    0.40
   7   0  -1   -0.10    0.10
  -7   0   1    0.70    0.60
  -7   0   1    0.20    0.40
   7   0  -1    0.10    0.80
   7   0  -1   -0.10    0.20
  -7   0   1    0.10    0.40
   6   0  -1   -0.10    0.10
   6   0  -1    0.10    0.60
   6   0  -1   -0.50    0.40
  -6   0   1    0.00    0.40
  -6   0   1    0.40    0.40
   6   0  -1    0.20    0.20
   6   0  -1    0.80    0.50
  -6   0   1    0.40    0.40
  -5   0   1    0.60    0.30
  -5   0   1    0.30    0.30
  -5   0   1    0.00    0.50
   5   0  -1    0.00    0.20
  -5   0   1    0.40    0.20
  -5   0   1   -0.10    0.40
  -5   0   1    0.20    0.50
  -5   0   1   -0.30    0.30
   5   0  -1    0.10    0.30
   5   0  -1    0.90    0.40
  -5   0   1   -0.20    0.30
  -4   0   1    0.20    0.20
  -4   0   1    0.40    0.30
   4   0  -1   -0.20    0.30
  -4   0   1    0.00    0.20
  -4   0   1    0.40    0.40
   4   0  -1   -0.20    0.30
  -4   0   1    0.40    0.30
   4   0  -1    0.10    0.20
  -4   0   1   -0.10    0.20
  -4   0   1   -0.10    0.20
  -4   0   1   -0.10    0.30
  -4   0   1   -0.10    0.30
  -4   0   1   -0.30    0.30
   4   0  -1   -0.20    0.10
  -3   0   1    0.40    0.20
   3   0  -1    0.70    0.20
  -3   0   1   -0.20    0.30
  -3   0   1    0.40    0.20
  -3   0   1   -0.20    0.20
   3   0  -1    0.30    0.20
  -3   0   1    0.30    0.40
  -3   0   1    0.20    0.20
  -3   0   1    0.20    0.10
   3   0  -1   -0.30    0.20
  -3   0   1    0.20    0.20
   3   0  -1    0.30    0.20
  -3   0   1   -0.20    0.20
  -3   0   1    0.00    0.20
  -2   0   1    0.20    0.20
   2   0  -1    0.00    0.10
  -2   0   1   -0.10    0.20
   2   0  -1    0.00    0.10
  -2   0   1   -0.10    0.20
  -2   0   1   -0.10    0.10
   2   0  -1    0.30    0.20
   2   0  -1    0.20    0.20
  -2   0   1   -0.20    0.10
   2   0  -1   -0.10    0.20
  -2   0   1    0.10    0.20
  -1   0   1    0.00    0.10
  -1   0   1    0.50    0.10
  -1   0  -1    0.80    0.10
  -2   0  -1   -1.90    0.30
   2   0   1   -0.60    0.30
  -2   0  -1   -1.30    0.20
   2   0   1   -1.60    0.30
  -2   0  -1   -1.80    0.20
   2   0   1   -1.80    0.30
   2   0   1   -1.50    0.20
   2   0   1   -1.50    0.10
  -2   0  -1   -2.00    0.20
  -2   0  -1   -1.60    0.20
   2   0   1   -1.90    0.20
  -2   0  -1   -1.80    0.10
  -2   0  -1   -1.50    0.30
   2   0   1   -1.20    0.20
   2   0   1   -1.40    0.10
  -3   0  -1   -0.70    0.30
   3   0   1   -0.20    0.20
  -3   0  -1   -0.10    0.30
  -3   0  -1   -0.50    0.30
  -3   0  -1   -0.50    0.30
  -3   0  -1   -0.60    0.20
  -3   0  -1    0.20    0.30
   3   0   1   -0.50    0.10
   3   0   1    0.10    0.30
   3   0   1   -0.40    0.20
  -3   0  -1   -0.60    0.30
   3   0   1   -0.30    0.40
   3   0   1   -0.30    0.20
   4   0   1    0.80    0.40
  -4   0  -1   -0.10    0.40
  -4   0  -1    0.40    0.30
   4   0   1    0.80    0.40
  -4   0  -1    0.10    0.10
   4   0   1   -0.10    0.30
   4   0   1    0.20    0.40
  -4   0  -1    0.30    0.30
   4   0   1    1.00    0.50
  -4   0  -1    1.20    0.50
   5   0   1   -0.30    0.20
  -5   0  -1    0.00    0.10
   5   0   1    0.10    0.60
   5   0   1    0.00    0.60
   5   0   1    0.00    0.20
   5   0   1    0.10    0.40
  -5   0  -1    0.20    0.60
  -5   0  -1    0.60    0.40
   6   0   1    0.20    0.20
  -6   0  -1    0.50    0.40
   6   0   1    2.50    0.70
  -6   0  -1    0.10    0.20
   6   0   1    0.20    0.40
  -6   0  -1    0.70    0.60
   6   0   1   -0.10    0.30
  -7   0  -1    0.20    0.60
   7   0   1    0.00    0.70
   7   0   1    0.20    0.20
  -7   0  -1   -0.90    1.10
   7   0   1    1.60    0.60
   7   0   1    0.20    0.20
  -7   0  -1    0.30    0.80
   7   0   1   -0.10    0.50
  -8   0  -1    1.20    1.00
   8   0   1    0.60    0.80
  -8   0  -1    0.10    0.60
  -8   0  -1    0.20    1.00
   8   0   1    0.20    0.60
   8   0   1    0.00    0.20
   8   0   1    1.00    1.30
   8   0   1    0.30    0.20
   9   0   1    0.20    0.70
   9   0   1    0.00    0.40
   9   0   1    0.30    1.00
  -9   0  -1   -0.70    0.70
   9   0   1    0.10    0.20
  -9   0  -1    0.10    1.00
   9   0   1   -1.30    0.90
  10   0   1   -0.40    0.30
  10   0   1   -1.10    0.90
 -10   0  -1    1.40    1.40
  10   0   1    0.10    0.50
 -10   0  -1   -0.20    1.10
 -10   0  -1   -0.90    1.10
  11   0   1    0.30    0.30
  11   0   1    0.00    0.40
  12  -1  -1   -0.20    0.50
  12   1  -1    0.60    0.50
  11  -1  -1   16.40    0.80
  11   1  -1   16.80    0.80
  10  -1  -1    9.00    0.60
 -10  -1   1    6.90    1.10
  10  -1  -1    8.60    1.60
 -10  -1   1    8.50    1.30
  10   1  -1    9.40    0.60
 -10   1   1    9.60    1.10
 -10   1   1    9.90    1.20
 -10   1   1    9.30    1.50
  10   1  -1    9.40    1.90
  10   1  -1    8.40    0.40
  10   1  -1    9.00    0.50
 -10   1   1   10.70    1.70
  10   1  -1    8.10    1.50
   9  -1  -1   21.70    1.40
  -9  -1   1   23.10    1.70
   9  -1  -1   20.10    2.30
   9  -1  -1   21.60    0.60
   9  -1  -1   21.20    0.70
   9  -1  -1   27.60    2.50
   9  -1  -1   22.00    0.60
  -9  -1   1   19.70    1.80
  -9  -1   1   21.60    1.80
  -9  -1   1   20.10    1.30
   9   1  -1   22.90    0.70
  -9   1   1   20.00    2.20
   9   1  -1   21.70    2.10
  -9   1   1   21.80    2.00
   9   1  -1   21.50    0.70
   9   1  -1   20.30    0.70
   9   1  -1   21.20    1.80
  -9   1   1   21.00    2.10
  -9   1   1   20.40    1.20
  -8  -1   1    1.00    0.70
   8  -1  -1    0.20    0.90
  -8  -1   1    0.90    0.70
   8  -1  -1    0.80    0.20
   8  -1  -1    1.20    0.30
   8  -1  -1    1.10    0.30
   8  -1  -1    0.00    0.80
  -8  -1   1    0.90    0.50
   8  -1  -1    0.40    0.50
  -8  -1   1    1.60    0.70
  -8  -1   1   -0.40    0.60
  -8   1   1    0.40    0.80
  -8   1   1    1.30    0.70
  -8   1   1    0.50    0.70
  -8   1   1    0.30    0.70
  -8   1   1    0.80    0.50
   8   1  -1    0.10    0.30
   8   1  -1    1.20    0.80
   8   1  -1    1.60    0.40
   8   1  -1    0.90    0.20
  -7  -1   1   58.39    1.70
   7  -1  -1   58.29    1.40
   7  -1  -1   57.49    2.10
   7  -1  -1   58.59    2.20
   7  -1  -1   56.99    1.40
  -7  -1   1   59.99    2.30
  -7  -1   1   59.29    1.70
  -7  -1   1   54.69    2.10
   7  -1  -1   59.69    2.20
  -7  -1   1   56.79    2.50
  -7  -1   1   55.59    1.70
  -7  -1   1   58.29    1.60
  -7   1   1   56.99    1.80
  -7   1   1   56.39    1.70
   7   1  -1   56.69    2.20
  -7   1   1   58.19    2.00
   7   1  -1   57.99    1.40
  -7   1   1   56.79    2.10
   7   1  -1   57.69    1.40
  -7   1   1   57.39    1.80
  -7   1   1   58.39    2.40
   7   1  -1   60.59    2.20
   6  -1  -1   36.10    0.90
   6  -1  -1   37.00    0.90
  -6  -1   1   36.50    1.20
  -6  -1   1   39.50    1.30
  -6  -1   1   34.80    1.30
  -6  -1   1   35.90    1.10
   6  -1  -1   38.00    1.50
  -6  -1   1   36.00    1.70
   6  -1  -1   36.50    1.60
  -6  -1   1   35.70    1.30
  -6   1   1   34.30    1.60
   6   1  -1   36.20    0.90
   6   1  -1   35.30    1.50
   6   1  -1   36.40    0.90
   6   1  -1   36.10    1.50
  -6   1   1   37.70    1.40
  -6   1   1   37.10    1.20
  -6   1   1   36.20    1.30
   6   1  -1   37.00    1.80
  -6   1   1   34.50    1.60
  -6   1   1   36.30    1.30
  -5  -1   1  332.87    8.10
  -5  -1   1  332.47    7.70
  -5  -1   1  337.47    7.70
   5  -1  -1  325.67    8.10
  -5  -1   1  327.77    8.00
  -5  -1   1  329.47    7.80
   5  -1  -1  321.57    8.20
   5  -1  -1  337.67    7.90
  -5  -1   1  334.97    7.90
  -5   1   1  322.87    7.90
   5   1  -1  327.77    8.20
   5   1  -1  339.97    8.00
   5   1  -1  328.67    8.20
   5   1  -1  331.47    7.60
  -5   1   1  334.17    7.80
  -5   1   1  343.27    7.70
  -5   1   1  341.37    7.90
  -5   1   1  328.57    7.90
   5   1  -1  339.37    7.80
  -5   1   1  320.17    8.10
   5   1  -1  353.36    7.60
  -5   1   1  333.77    8.10
  -5   1   1  320.47    8.10
   4  -1  -1   62.59    1.90
  -4  -1   1   61.79    1.70
  -4  -1   1   63.79    1.50
  -4  -1   1   63.19    1.60
  -4  -1   1   61.09    1.80
  -4  -1   1   59.89    1.90
  -4  -1   1   64.49    1.70
   4  -1  -1   59.29    1.80
  -4  -1   1   59.09    1.80
  -4  -1   1   65.59    1.80
   4  -1  -1   63.39    1.70
  -4  -1   1   61.69    2.10
  -4  -1   1   58.59    1.80
  -4   1   1   60.89    1.90
  -4   1   1   60.49    1.60
  -4   1   1   62.49    1.80
   4   1  -1   60.29    1.80
  -4   1   1   60.79    1.60
  -4   1   1   62.09    1.90
  -4   1   1   62.49    1.70
   4   1  -1   63.19    1.90
   4   1  -1   63.29    1.90
   4   1  -1   64.59    1.70
  -4   1   1   62.09    1.90
  -4   1   1   58.09    1.90
  -4   1   1   59.79    1.80
  -4   1   1   63.69    1.70
  -4   1   1   57.89    1.90
   3  -1  -1   53.69    1.60
   3  -1  -1   53.09    1.60
  -3  -1   1   52.69    1.40
  -3  -1   1   55.09    1.50
  -3  -1   1   54.29    1.50
  -3  -1   1   53.69    1.60
   3  -1  -1   56.09    1.50
  -3  -1   1   53.99    1.60
  -3  -1   1   54.39    1.60
  -3  -1   1   54.89    1.60
   3  -1  -1   54.09    1.60
  -3  -1   1   53.59    1.30
  -3  -1   1   53.39    1.40
   3  -1  -1   54.69    1.50
  -3  -1   1   52.69    1.50
  -3   1   1   54.79    1.60
  -3   1   1   55.89    1.40
  -3   1   1   55.09    1.50
  -3   1   1   53.89    1.50
  -3   1   1   53.29    1.60
  -3   1   1   56.19    1.60
   3   1  -1   53.69    1.50
  -3   1   1   55.09    1.40
   3   1  -1   54.99    1.70
   3   1  -1   52.09    1.60
  -3   1   1   53.19    1.60
  -3   1   1   53.19    1.60
   3   1  -1   60.59    1.50
   2  -1  -1  137.69    3.40
  -2  -1   1  139.09    3.40
   2  -1  -1  142.09    3.40
   2  -1  -1  140.79    3.40
  -2  -1   1  140.79    3.40
  -2  -1   1  137.89    3.40
   2  -1  -1  136.29    3.40
   2  -1  -1  139.29    3.40
  -2  -1   1  142.89    3.40
  -2  -1   1  141.69    3.40
   2  -1  -1  140.69    3.40
  -2  -1   1  136.69    3.30
  -2  -1   1  142.19    3.30
  -2   1   1  141.99    3.40
  -2   1   1  139.99    3.40
   2   1  -1  139.19    3.40
   2   1  -1  139.39    3.40
  -2   1   1  140.69    3.40
   2   1  -1  145.79    3.40
   2   1  -1  139.29    3.40
  -2   1   1  140.39    3.40
   2   1  -1  144.79    3.30
  -2   1   1  140.59    3.40
  -2   1   1  138.29    3.40
  -1  -1   1   91.49    2.10
  -1  -1   1   84.59    2.00
  -1  -1   1   91.39    2.00
   1  -1  -1   88.59    2.20
   1  -1  -1   85.69    2.20
   1  -1  -1   88.59    2.20
   1  -1  -1   89.29    2.30
  -1   1   1   81.59    2.00
   1   1  -1   90.89    2.10
   1   1  -1   85.29    2.10
  -1   1   1   91.49    2.10
  -1   1   1   75.59    2.10
  -1   1   1   80.69    2.00
   1   1  -1   88.29    2.20
  -1  -1  -1    1.00    0.20
   1  -1   1    1.10    0.10
   1  -1   1    1.10    0.20
   1  -1   1    1.00    0.10
  -1  -1  -1    1.20    0.10
   1  -1   1    1.00    0.20
   1  -1   1    0.70    0.10
   1  -1   1    0.80    0.10
   1  -1   1    0.90    0.20
  -1  -1  -1    0.80    0.20
   1   1   1    0.80    0.10
  -1   1  -1    1.50    0.20
  -1   1  -1    1.20    0.20
  -1   1  -1    1.10    0.10
  -1   1  -1    1.30    0.20
  -1   1  -1    1.00    0.10
  -1   1  -1    1.10    0.20
   1   1   1    0.90    0.10
  -1   1  -1    1.80    0.20
   1   1   1    1.00    0.10
  -1   1  -1    1.30    0.20
  -1   1  -1    1.10    0.20
   1   1   1    1.30    0.20
   1   1   1    1.00    0.20
   2  -1   1 5928.41  127.99
   2  -1   1 5476.55  127.99
   2  -1   1 5751.32  128.99
   2  -1   1 5546.25  127.79
  -2  -1  -1 5888.71  129.09
  -2  -1  -1 5547.75  128.49
  -2  -1  -1 5483.15  128.29
   2  -1   1 5551.24  127.89
  -2  -1  -1 5748.23  128.59
   2  -1   1 5365.46  128.69
  -2  -1  -1 5746.92  127.79
   2  -1   1 5620.94  127.89
  -2  -1  -1 5731.63  128.59
   2   1   1 5560.94  128.89
   2   1   1 5580.04  127.69
  -2   1  -1 5605.04  127.79
   2   1   1 5548.54  128.39
  -2   1  -1 5494.25  127.89
  -2   1  -1 5463.65  128.49
   2   1   1 5844.52  128.89
  -2   1  -1 6040.50  129.09
   2   1   1 5939.21  128.89
  -2   1  -1 5584.44  128.59
   2   1   1 5635.94  127.79
  -2   1  -1 5649.73  128.79
  -2   1  -1 6027.50  128.89
   2   1   1 5307.47  128.09
  -2   1  -1 5679.53  127.89
  -2   1  -1 5381.86  127.79
  -3  -1  -1   53.09    1.60
   3  -1   1   52.69    1.70
  -3  -1  -1   51.79    1.60
  -3  -1  -1   54.39    1.60
   3  -1   1   54.79    1.40
   3  -1   1   53.89    1.40
   3  -1   1   54.79    1.50
  -3  -1  -1   53.69    1.50
   3  -1   1   52.39    1.60
   3  -1   1   54.29    1.70
  -3  -1  -1   53.79    1.40
  -3  -1  -1   53.79    1.70
  -3   1  -1   55.49    1.60
  -3   1  -1   55.29    1.50
  -3   1  -1   51.69    1.70
   3   1   1   52.19    1.60
  -3   1  -1   58.89    1.40
  -3   1  -1   54.29    1.40
  -3   1  -1   52.89    1.60
  -3   1  -1   53.09    1.60
   3   1   1   53.39    1.60
   3   1   1   52.79    1.60
   3   1   1   52.39    1.40
  -3   1  -1   54.49    1.50
   3   1   1   53.69    1.60
   3   1   1   53.39    1.70
   3   1   1   54.09    1.40
  -3   1  -1   53.19    1.40
  -3   1  -1   53.19    1.70
   4  -1   1 2058.99   44.90
  -4  -1  -1 2002.60   45.00
  -4  -1  -1 2011.90   45.20
   4  -1   1 1862.61   45.10
   4  -1   1 1995.50   45.20
  -4  -1  -1 2017.10   44.70
   4  -1   1 1877.21   44.80
  -4  -1  -1 2024.70   45.00
   4  -1   1 1884.21   44.70
  -4   1  -1 2031.00   45.10
   4   1   1 1947.41   44.80
   4   1   1 1960.10   45.00
   4   1   1 1958.00   45.20
  -4   1  -1 2036.00   45.20
  -4   1  -1 1992.20   45.00
  -4   1  -1 2018.00   44.90
  -4   1  -1 2008.20   44.80
  -4   1  -1 1954.50   44.80
   4   1   1 1946.61   44.70
   4   1   1 2033.90   45.00
   4   1   1 1933.11   45.20
  -4   1  -1 1994.10   44.80
  -5  -1  -1    1.60    0.70
   5  -1   1    0.80    0.50
  -5  -1  -1    1.40    0.40
   5  -1   1    1.10    0.20
   5  -1   1    1.80    0.20
   5  -1   1    1.10    0.30
   5  -1   1    1.20    0.40
  -5  -1  -1    1.50    0.70
  -5  -1  -1    0.20    0.40
  -5   1  -1    0.10    0.60
  -5   1  -1    1.00    0.20
  -5   1  -1    1.10    0.30
   5   1   1    1.00    0.20
  -5   1  -1    0.80    0.50
   5   1   1    0.80    0.30
   5   1   1    0.30    0.60
  -5   1  -1    1.70    0.30
  -5   1  -1    1.20    0.50
   5   1   1    1.30    0.20
  -6  -1  -1  155.48    3.90
   6  -1   1  153.38    4.50
   6  -1   1  158.08    4.10
  -6  -1  -1  158.78    4.60
   6  -1   1  157.08    3.70
   6  -1   1  165.58    4.60
  -6  -1  -1  154.48    4.30
   6  -1   1  159.98    3.70
  -6   1  -1  158.68    4.20
   6   1   1  162.58    4.50
   6   1   1  163.88    3.70
   6   1   1  157.48    3.70
  -6   1  -1  161.58    3.80
  -6   1  -1  160.88    3.80
   6   1   1  157.38    4.50
  -6   1  -1  158.68    4.00
   6   1   1  157.48    4.30
  -6   1  -1  159.58    4.40
  -6   1  -1  153.88    4.50
   7  -1   1    7.10    1.00
   7  -1   1    6.60    0.80
   7  -1   1    7.10    0.80
   7  -1   1    6.30    0.40
  -7  -1  -1    6.10    0.90
   7  -1   1    5.40    0.50
  -7  -1  -1    6.30    1.00
  -7  -1  -1    7.00    0.60
   7   1   1    6.60    0.70
  -7   1  -1    7.20    0.50
   7   1   1    6.20    0.40
  -7   1  -1    6.00    1.10
   7   1   1    5.90    0.70
  -7   1  -1    7.60    1.00
   7   1   1    6.10    0.40
   7   1   1    8.10    1.10
   8  -1   1   56.19    2.00
  -8  -1  -1   55.29    2.40
   8  -1   1   59.29    2.50
  -8  -1  -1   58.99    2.40
   8  -1   1   58.39    1.50
   8  -1   1   58.69    1.50
   8  -1   1   57.59    3.00
   8   1   1   59.39    1.50
  -8   1  -1   60.39    2.70
  -8   1  -1   57.79    2.00
   8   1   1   57.99    1.60
   8   1   1   56.09    2.60
   8   1   1   54.89    2.70
  -8   1  -1   56.29    3.00
   8   1   1   55.29    2.30
  -9  -1  -1    1.50    1.40
  -9  -1  -1   -0.80    0.80
   9  -1   1    2.30    1.50
   9  -1   1    0.10    0.30
   9  -1   1    0.10    0.30
   9  -1   1   -0.90    1.30
  -9  -1  -1    0.50    1.00
   9   1   1    0.90    1.20
  -9   1  -1    1.50    1.30
  -9   1  -1    1.50    1.40
   9   1   1   -0.60    0.80
   9   1   1    1.00    0.30
   9   1   1    0.70    0.30
 -10  -1  -1    3.20    1.40
  10  -1   1    7.60    1.00
 -10  -1  -1    8.40    2.40
  10  -1   1    7.40    0.50
  10  -1   1    6.20    0.50
 -10   1  -1    5.40    1.40
  10   1   1    4.80    1.40
  10   1   1    6.70    0.60
 -10   1  -1    9.80    2.50
 -10   1  -1    8.30    1.60
  10   1   1    7.30    0.60
  11  -1   1    6.20    0.60
  11  -1   1    4.90    0.40
  11   1   1    6.00    0.60
  11   1   1    4.90    0.40
  12  -2  -1    0.00    0.30
  12   2  -1    0.60    0.40
  11  -2  -1    2.10    0.40
  11   2  -1    1.60    0.10
  11   2  -1    1.90    0.20
  11   2  -1    2.00    0.50
 -10  -2   1    7.60    1.90
  10  -2  -1    5.80    0.40
 -10  -2   1    6.00    1.60
  10  -2  -1    5.70    1.50
  10   2  -1    5.40    0.30
  10   2  -1    4.60    0.50
 -10   2   1    7.40    1.30
  10   2  -1    3.40    1.50
  10   2  -1    6.40    1.90
 -10   2   1    6.60    1.00
 -10   2   1    5.90    1.90
 -10   2   1    6.10    1.30
   9  -2  -1    6.80    0.30
  -9  -2   1    6.10    1.10
  -9  -2   1    5.70    1.10
   9  -2  -1    6.80    1.50
   9  -2  -1    6.60    1.00
  -9  -2   1    6.90    1.00
   9  -2  -1    6.70    0.30
   9  -2  -1    5.80    1.50
   9  -2  -1    6.90    0.40
  -9   2   1    6.40    1.50
   9   2  -1    6.90    0.50
   9   2  -1    5.70    0.80
  -9   2   1    8.30    1.60
   9   2  -1    6.90    0.50
  -9   2   1    6.70    0.90
  -9   2   1    6.00    0.70
  -8  -2   1    0.50    0.50
  -8  -2   1   -0.10    0.50
   8  -2  -1    0.30    0.20
  -8  -2   1    0.50    0.50
   8  -2  -1    0.10    0.20
   8  -2  -1    0.50    0.50
  -8  -2   1    0.50    0.50
  -8  -2   1   -0.30    0.50
   8  -2  -1    0.30    0.50
   8  -2  -1    0.20    0.50
  -8   2   1    0.10    0.60
  -8   2   1   -0.50    0.60
  -8   2   1   -0.20    0.40
   8   2  -1    0.20    0.60
   8   2  -1   -0.70    0.60
  -8   2   1    0.60    0.30
  -8   2   1   -0.60    0.50
   8   2  -1    0.30    0.20
   7  -2  -1    3.50    0.60
  -7  -2   1    1.50    0.50
   7  -2  -1    2.50    0.30
   7  -2  -1    2.00    0.20
  -7  -2   1    2.00    0.40
   7  -2  -1    3.00    0.60
   7  -2  -1    2.80    0.50
  -7  -2   1    3.00    0.80
   7  -2  -1    2.00    0.30
  -7  -2   1    2.40    0.40
  -7  -2   1    2.20    0.50
  -7   2   1    2.30    0.80
  -7   2   1    2.60    0.60
  -7   2   1    2.90    1.00
   7   2  -1    1.50    0.60
  -7   2   1    3.00    0.50
   7   2  -1    2.30    0.30
   7   2  -1    1.90    0.80
   7   2  -1    1.80    0.20
  -7   2   1    1.50    0.60
  -7   2   1    2.30    0.60
   6  -2  -1    2.40    0.50
   6  -2  -1    2.50    0.50
  -6  -2   1    2.00    0.60
   6  -2  -1    2.20    0.20
  -6  -2   1    2.60    0.60
   6  -2  -1    2.10    0.20
  -6  -2   1    2.50    0.50
  -6  -2   1    2.20    0.70
  -6  -2   1    2.30    0.30
  -6  -2   1    2.60    0.60
  -6  -2   1    2.40    0.40
   6  -2  -1    2.10    0.60
   6   2  -1    2.90    0.50
  -6   2   1    2.10    0.50
   6   2  -1    2.30    0.20
   6   2  -1    2.20    0.40
  -6   2   1    3.60    0.50
   6   2  -1    1.40    0.50
  -6   2   1    1.70    0.30
  -6   2   1    2.10    0.50
  -6   2   1    2.60    0.50
  -6   2   1    2.50    0.50
   6   2  -1    2.60    0.20
   5  -2  -1    0.20    0.30
   5  -2  -1    0.80    0.50
  -5  -2   1    0.30    0.20
  -5  -2   1    0.10    0.20
  -5  -2   1    0.20    0.60
  -5  -2   1    0.20    0.20
  -5  -2   1    0.10    0.50
  -5  -2   1    0.20    0.30
   5  -2  -1    0.40    0.40
  -5  -2   1    0.20    0.40
   5   2  -1    0.40    0.30
   5   2  -1    0.20    0.20
  -5   2   1    0.30    0.30
   5   2  -1    0.80    0.30
  -5   2   1    0.40    0.30
  -5   2   1    0.40    0.40
  -5   2   1    0.00    0.60
   5   2  -1    0.30    0.10
   4  -2  -1  107.99    2.70
  -4  -2   1  101.89    2.60
   4  -2  -1  103.09    2.90
  -4  -2   1  107.09    2.50
  -4  -2   1  107.49    2.70
   4  -2  -1  100.89    2.80
  -4  -2   1  108.79    2.90
  -4  -2   1  100.79    2.80
  -4  -2   1  105.59    2.60
   4  -2  -1  103.99    2.80
  -4  -2   1  106.29    2.90
  -4  -2   1  106.99    2.50
  -4   2   1  101.89    2.90
  -4   2   1  103.69    2.70
   4   2  -1  107.09    2.90
  -4   2   1  104.29    2.60
  -4   2   1  102.09    2.90
  -4   2   1  103.59    2.80
  -4   2   1  107.69    2.80
   4   2  -1  106.29    2.70
  -4   2   1  104.29    2.60
  -4   2   1  103.49    2.90
   4   2  -1  102.49    2.80
   4   2  -1   97.39    2.80
  -4   2   1  102.29    2.90
  -4   2   1  103.19    2.70
  -3  -2   1 1160.58   26.30
  -3  -2   1 1161.88   26.50
   3  -2  -1 1161.38   26.50
  -3  -2   1 1210.28   26.30
   3  -2  -1 1144.29   26.50
  -3  -2   1 1268.57   26.40
  -3  -2   1 1118.99   26.60
   3  -2  -1 1136.19   26.60
  -3  -2   1 1115.49   26.20
   3  -2  -1 1171.08   26.40
  -3  -2   1 1170.88   26.50
  -3  -2   1 1124.39   26.40
  -3  -2   1 1158.88   26.60
  -3  -2   1 1161.48   26.60
   3   2  -1 1147.79   26.50
  -3   2   1 1163.88   26.50
  -3   2   1 1149.39   26.30
  -3   2   1 1181.68   26.50
  -3   2   1 1159.98   26.50
  -3   2   1 1144.69   26.50
  -3   2   1 1169.58   26.50
   3   2  -1 1173.88   26.50
  -3   2   1 1169.78   26.50
  -3   2   1 1161.98   26.40
   3   2  -1 1176.68   26.40
  -3   2   1 1150.88   26.40
  -3   2   1 1173.98   26.50
   3   2  -1 1154.88   26.60
  -2  -2   1   10.10    0.40
  -2  -2   1    9.90    0.30
  -2  -2   1    9.80    0.50
   2  -2  -1    9.10    0.50
  -2  -2   1   10.60    0.50
  -2  -2   1   10.00    0.30
   2  -2  -1   10.40    0.40
  -2  -2   1    9.70    0.50
  -2  -2   1    9.80    0.40
  -2  -2   1   10.20    0.30
  -2  -2   1    8.50    0.40
   2  -2  -1   10.40    0.40
   2  -2  -1    9.60    0.50
   2   2  -1   10.20    0.40
   2   2  -1    9.90    0.50
  -2   2   1    9.80    0.40
   2   2  -1   10.00    0.60
  -2   2   1   10.00    0.40
   2   2  -1   10.60    0.40
   2   2  -1    9.80    0.50
  -2   2   1   10.50    0.40
  -2   2   1   10.90    0.50
  -2   2   1    9.90    0.50
  -2   2   1   10.10    0.40
  -2   2   1   10.10    0.40
  -1  -2   1  201.28    4.70
   1  -2  -1  201.98    4.70
  -1  -2   1  206.58    4.60
  -1  -2   1  207.68    4.60
  -1  -2   1  197.18    4.70
  -1  -2   1  200.28    4.70
  -1  -2   1  208.08    4.70
   1  -2  -1  206.58    4.70
   1  -2  -1  203.78    4.70
  -1   2   1  202.28    4.70
   1   2  -1  175.38    4.70
  -1   2   1  196.78    4.70
  -1   2   1  203.08    4.70
  -1   2   1  206.58    4.60
   1   2  -1  206.68    4.60
  -1   2   1  197.58    4.70
   1   2  -1  200.58    4.70
   1   2  -1  195.08    4.60
   1   2  -1  201.28    4.70
  -1   2   1  206.38    4.80
  -1   2   1  201.88    4.70
   1   2  -1  206.68    4.70
   0  -2  -1   86.59    2.10
   0  -2   1   85.79    2.00
   0  -2   1   83.19    2.10
   0  -2  -1   82.89    2.00
   0  -2  -1   81.39    2.10
   0  -2   1   84.69    2.10
   0   2  -1   86.99    2.00
   0   2   1   76.19    2.00
   0   2   1   87.39    2.00
   0   2  -1   83.19    2.10
   0   2  -1   86.49    2.00
   0   2   1   83.99    2.10
   0   2  -1   84.39    2.10
   0   2   1   82.39    2.10
   0   2  -1   86.49    2.00
   1  -2   1  535.45   12.10
  -1  -2  -1  535.35   12.20
  -1  -2  -1  543.05   12.20
  -1  -2  -1  542.25   12.20
   1  -2   1  520.55   12.20
  -1  -2  -1  530.25   12.20
   1  -2   1  544.35   12.20
  -1  -2  -1  537.85   12.20
   1  -2   1  535.25   12.20
   1  -2   1  538.15   12.20
  -1  -2  -1  526.45   12.20
   1  -2   1  523.05   12.20
   1  -2   1  536.05   12.10
   1   2   1  537.05   12.20
  -1   2  -1  528.65   12.20
  -1   2  -1  534.75   12.20
   1   2   1  552.24   12.10
  -1   2  -1  533.85   12.20
   1   2   1  515.55   12.20
   1   2   1  516.75   12.20
  -1   2  -1  529.05   12.10
   1   2   1  518.75   12.20
  -1   2  -1  528.55   12.10
  -1   2  -1  539.25   12.20
  -1   2  -1  531.05   12.20
   2  -2   1  163.38    3.90
  -2  -2  -1  160.58    4.10
   2  -2   1  162.18    4.00
   2  -2   1  175.38    3.90
   2  -2   1  159.28    4.10
  -2  -2  -1  162.28    3.90
  -2  -2  -1  165.98    4.00
  -2  -2  -1  163.18    4.00
  -2  -2  -1  162.48    4.10
   2  -2   1  175.08    3.80
   2  -2   1  163.88    4.10
   2  -2   1  163.88    3.90
   2  -2   1  162.58    4.00
   2   2   1  161.68    4.00
   2   2   1  164.98    4.00
  -2   2  -1  162.88    4.00
  -2   2  -1  164.18    3.90
  -2   2  -1  164.38    4.00
  -2   2  -1  162.78    4.10
  -2   2  -1  159.68    4.00
  -2   2  -1  167.28    3.90
   2   2   1  178.18    3.80
   2   2   1  165.48    3.80
   2   2   1  160.68    4.10
   2   2   1  159.68    4.10
  -2   2  -1  164.68    3.90
   2   2   1  164.18    3.90
  -3  -2  -1   35.80    1.20
   3  -2   1   36.70    1.20
  -3  -2  -1   35.20    1.10
   3  -2   1   35.70    1.20
  -3  -2  -1   34.70    1.20
   3  -2   1   36.30    1.20
   3  -2   1   36.00    1.10
   3  -2   1   35.10    1.00
   3  -2   1   36.40    1.10
  -3  -2  -1   35.60    1.30
   3  -2   1   36.60    1.00
  -3  -2  -1   36.50    1.30
  -3   2  -1   36.90    1.00
   3   2   1   35.60    1.20
   3   2   1   36.40    1.00
  -3   2  -1   34.60    1.30
  -3   2  -1   36.60    1.00
  -3   2  -1   33.60    1.20
   3   2   1   35.80    1.00
  -3   2  -1   36.90    1.00
   3   2   1   36.50    1.20
  -3   2  -1   36.80    1.30
   3   2   1   34.90    1.30
  -3   2  -1   34.60    1.20
   3   2   1   34.40    1.30
   3   2   1   36.00    1.20
  -3   2  -1   37.30    1.10
  -3   2  -1   35.30    1.20
  -4  -2  -1  112.19    3.20
   4  -2   1  118.09    3.40
   4  -2   1  120.29    2.90
  -4  -2  -1  120.69    3.10
  -4  -2  -1  118.19    3.30
   4  -2   1  116.89    3.30
  -4   2  -1  119.59    3.00
   4   2   1  122.09    3.20
  -4   2  -1  117.39    3.30
   4   2   1  118.09    3.30
   4   2   1  118.09    3.00
  -4   2  -1  120.59    3.00
  -4   2  -1  123.49    2.90
  -4   2  -1  121.09    2.90
  -4   2  -1  121.39    3.00
  -4   2  -1  118.69    3.20
   4   2   1  117.69    3.10
   4   2   1  118.09    2.90
   4   2   1  117.09    3.30
  -5  -2  -1   10.10    0.90
   5  -2   1    9.10    1.00
   5  -2   1    9.60    0.40
  -5  -2  -1    9.90    0.80
   5  -2   1    9.90    0.40
   5  -2   1   10.50    0.60
   5  -2   1   10.00    1.10
   5   2   1    9.50    0.50
   5   2   1    9.40    0.80
   5   2   1   10.00    0.40
  -5   2  -1    9.40    0.50
  -5   2  -1    8.60    0.80
  -5   2  -1    8.90    0.70
   5   2   1    8.20    0.70
   5   2   1   11.00    1.10
  -5   2  -1    8.70    0.70
  -5   2  -1    8.90    0.90
   5   2   1    9.30    0.70
   5   2   1    8.30    0.70
  -5   2  -1    9.60    0.60
  -5   2  -1    9.90    1.20
  -6  -2  -1  124.29    3.80
   6  -2   1  123.39    3.70
  -6  -2  -1  126.29    3.50
   6  -2   1  127.49    3.00
   6  -2   1  123.89    3.80
   6  -2   1  128.79    3.30
   6  -2   1  130.99    3.00
   6   2   1  122.99    3.50
  -6   2  -1  124.69    3.40
  -6   2  -1  128.69    3.20
  -6   2  -1  127.29    3.40
   6   2   1  128.99    3.80
  -6   2  -1  128.39    4.00
   6   2   1  129.29    3.90
  -6   2  -1  128.39    3.80
   6   2   1  129.69    3.00
  -6   2  -1  125.79    3.20
  -6   2  -1  129.09    3.30
   6   2   1  128.39    3.00
   7  -2   1   30.60    1.60
  -7  -2  -1   33.00    1.50
   7  -2   1   32.60    1.40
   7  -2   1   35.10    2.10
  -7  -2  -1   33.00    1.50
  -7  -2  -1   33.20    2.00
   7  -2   1   32.20    0.90
   7  -2   1   31.20    0.90
   7   2   1   34.20    2.10
   7   2   1   33.70    2.00
   7   2   1   31.10    1.00
  -7   2  -1   30.90    1.00
   7   2   1   32.20    1.00
  -7   2  -1   33.30    1.50
  -7   2  -1   33.70    1.80
   7   2   1   32.40    1.70
  -7   2  -1   32.40    1.90
  -8  -2  -1   17.50    1.30
   8  -2   1   17.70    1.70
  -8  -2  -1   18.70    1.60
   8  -2   1   17.90    0.70
   8  -2   1   16.90    1.30
   8  -2   1   18.20    1.40
  -8  -2  -1   19.40    1.30
   8  -2   1   18.40    0.60
  -8   2  -1   18.00    1.40
  -8   2  -1   17.20    1.30
  -8   2  -1   15.70    1.80
   8   2   1   18.60    0.70
   8   2   1   19.30    1.30
   8   2   1   18.30    0.70
   8   2   1   21.00    2.20
   9  -2   1    2.80    1.20
   9  -2   1    0.90    1.30
  -9  -2  -1    2.30    1.20
  -9  -2  -1    3.80    1.80
  -9  -2  -1    1.90    1.10
   9  -2   1    2.40    0.40
   9  -2   1    1.90    0.30
  -9   2  -1    3.00    0.70
   9   2   1    4.00    1.30
  -9   2  -1    3.00    1.60
   9   2   1    2.10    0.30
   9   2   1    1.90    1.20
  -9   2  -1    3.30    1.10
   9   2   1    2.00    0.40
  10  -2   1    9.70    1.50
  10  -2   1   15.00    0.70
 -10  -2  -1   16.70    2.00
 -10  -2  -1   12.60    1.40
  10  -2   1   19.60    2.50
  10   2   1   14.90    0.90
  10   2   1   13.20    1.60
 -10   2  -1   15.20    2.10
  10   2   1   14.40    0.60
 -10   2  -1   16.40    1.80
  11  -2   1    6.50    0.50
  11  -2   1    5.40    0.40
  11  -2   1    6.60    0.60
  11   2   1    5.60    0.50
  11   2   1    5.20    0.60
  12  -3  -1    0.70    0.40
  12   3  -1    0.60    0.50
  11  -3  -1    2.20    0.40
  11   3  -1    1.80    0.20
  11   3  -1    2.30    0.50
  10  -3  -1    1.80    1.80
 -10  -3   1    1.70    1.30
 -10  -3   1    4.50    1.40
  10  -3  -1    2.80    1.70
  10  -3  -1    3.00    0.40
  10   3  -1    2.70    0.30
  10   3  -1    4.40    1.30
 -10   3   1    2.80    1.20
 -10   3   1    2.60    1.40
  10   3  -1    2.70    0.30
  10   3  -1    2.70    1.10
 -10   3   1    3.30    1.60
   9  -3  -1   13.20    1.20
  -9  -3   1   14.80    1.80
  -9  -3   1   14.70    1.30
   9  -3  -1   14.80    1.80
   9  -3  -1   15.70    1.70
  -9  -3   1   15.80    2.00
   9  -3  -1   14.10    0.60
  -9   3   1   13.20    1.70
   9   3  -1   13.70    0.70
   9   3  -1   18.40    1.90
  -9   3   1   12.70    2.30
   9   3  -1   14.20    0.50
  -9   3   1   14.20    1.20
   9   3  -1   12.40    1.90
  -9   3   1   16.30    1.30
   8  -3  -1    1.40    0.70
  -8  -3   1    0.50    0.90
  -8  -3   1    1.20    0.70
   8  -3  -1    1.20    0.80
  -8  -3   1    0.40    1.00
   8  -3  -1    1.10    0.20
   8  -3  -1    1.60    0.70
   8  -3  -1    1.40    0.20
   8   3  -1    1.20    0.20
   8   3  -1    2.90    1.20
  -8   3   1    2.50    0.80
   8   3  -1    0.60    0.90
  -8   3   1    2.10    0.70
  -8   3   1    0.90    0.40
  -8   3   1    1.20    0.40
  -7  -3   1   -0.30    0.40
   7  -3  -1    0.40    0.20
  -7  -3   1    0.20    0.40
   7  -3  -1    0.00    0.60
  -7  -3   1    0.50    0.50
   7  -3  -1    0.10    0.60
   7  -3  -1    0.10    0.10
   7  -3  -1    0.20    0.10
  -7  -3   1    0.20    0.50
   7  -3  -1   -1.30    0.60
  -7  -3   1    0.30    0.60
  -7  -3   1    0.30    0.40
  -7   3   1   -0.60    0.70
  -7   3   1   -0.40    0.70
  -7   3   1   -0.40    0.50
   7   3  -1    0.10    0.40
  -7   3   1    1.10    0.70
   7   3  -1   -0.20    0.20
   7   3  -1   -0.10    0.20
  -7   3   1    0.30    0.50
  -6  -3   1    2.10    0.40
   6  -3  -1    1.20    0.60
   6  -3  -1    1.60    0.20
   6  -3  -1    1.40    0.10
  -6  -3   1    1.50    0.50
  -6  -3   1    1.60    0.30
  -6  -3   1    1.10    0.40
  -6  -3   1    1.50    0.60
   6  -3  -1    0.90    0.50
   6  -3  -1    1.40    0.40
  -6  -3   1    1.10    0.30
   6   3  -1    1.40    0.60
  -6   3   1    1.30    0.30
  -6   3   1    1.90    0.60
   6   3  -1    1.20    0.50
  -6   3   1    1.70    0.40
  -6   3   1    0.90    0.50
   6   3  -1    1.80    0.30
  -6   3   1    0.70    0.60
  -6   3   1    0.70    0.60
   6   3  -1    1.40    0.40
  -6   3   1    0.70    0.70
   5  -3  -1   27.80    1.20
  -5  -3   1   28.30    1.10
  -5  -3   1   27.00    1.20
   5  -3  -1   27.20    0.70
   5  -3  -1   28.30    1.00
  -5  -3   1   29.60    1.20
  -5  -3   1   28.30    1.00
  -5  -3   1   29.50    1.00
   5  -3  -1   27.10    0.70
  -5  -3   1   28.40    0.80
  -5   3   1   28.20    1.20
   5   3  -1   26.00    1.20
  -5   3   1   28.10    1.20
   5   3  -1   28.20    1.00
   5   3  -1   27.30    1.20
   5   3  -1   26.80    0.70
  -5   3   1   27.00    1.00
   5   3  -1   26.30    0.70
  -5   3   1   26.60    1.30
  -5   3   1   27.60    1.20
  -5   3   1   26.70    1.20
  -5   3   1   27.30    1.10
  -4  -3   1   19.80    0.80
  -4  -3   1   19.80    0.90
  -4  -3   1   19.10    0.70
   4  -3  -1   20.40    0.80
   4  -3  -1   20.10    0.90
   4  -3  -1   20.50    1.10
  -4  -3   1   20.00    0.70
  -4  -3   1   19.20    0.70
  -4  -3   1   19.10    0.60
   4  -3  -1   20.70    0.90
  -4   3   1   21.10    0.70
   4   3  -1   20.00    0.80
  -4   3   1   18.60    0.80
   4   3  -1   19.90    0.80
  -4   3   1   21.40    1.00
   4   3  -1   20.80    0.90
  -4   3   1   21.40    0.80
  -4   3   1   19.80    0.80
  -4   3   1   21.40    0.90
  -4   3   1   20.50    0.90
  -4   3   1   19.10    1.00
  -3  -3   1    1.40    0.40
  -3  -3   1    1.10    0.30
  -3  -3   1    0.50    0.20
  -3  -3   1    0.70    0.30
  -3  -3   1    0.80    0.20
   3  -3  -1    0.70    0.10
  -3  -3   1    0.60    0.10
  -3  -3   1    0.90    0.10
  -3  -3   1    0.90    0.10
  -3  -3   1    0.80    0.10
  -3  -3   1    1.30    0.40
   3  -3  -1    0.50    0.20
   3  -3  -1    1.00    0.30
   3  -3  -1    0.90    0.30
  -3   3   1    0.50    0.20
  -3   3   1    1.10    0.20
  -3   3   1    0.80    0.30
   3   3  -1    0.60    0.30
   3   3  -1    1.40    0.20
   3   3  -1    1.20    0.20
  -3   3   1    1.00    0.30
  -3   3   1    0.30    0.30
  -3   3   1    1.10    0.20
  -3   3   1    0.80    0.20
   3   3  -1    0.70    0.40
  -3   3   1    1.10    0.20
  -3   3   1    0.80    0.20
  -3   3   1    1.30    0.20
  -2  -3   1  398.16    9.30
  -2  -3   1  390.96    9.30
   2  -3  -1  402.46    9.10
   2  -3  -1  399.16    9.30
  -2  -3   1  399.66    9.30
  -2  -3   1  431.06    9.20
  -2  -3   1  394.26    9.20
   2  -3  -1  402.96    9.20
   2  -3  -1  408.36    9.30
   2   3  -1  398.96    9.30
   2   3  -1  391.46    9.20
   2   3  -1  399.06    9.30
   2   3  -1  394.96    9.20
  -2   3   1  394.36    9.20
  -2   3   1  397.76    9.30
  -2   3   1  389.06    9.30
  -2   3   1  408.36    9.10
  -2   3   1  406.16    9.20
   2   3  -1  394.86    9.30
  -2   3   1  392.86    9.30
  -2   3   1  376.46    9.30
  -2   3   1  396.36    9.20
  -1  -3   1  516.45   11.70
   1  -3  -1  509.65   11.70
  -1  -3   1  519.45   11.50
   1  -3  -1  506.95   11.80
  -1  -3   1  510.15   11.70
   1  -3  -1  517.05   11.80
   1  -3  -1  496.25   11.70
  -1  -3   1  526.45   11.70
  -1  -3   1  512.35   11.60
   1  -3  -1  507.35   11.70
  -1  -3   1  513.45   11.70
  -1  -3   1  521.35   11.60
  -1  -3   1  521.15   11.70
  -1   3   1  519.65   11.80
   1   3  -1  496.15   11.60
  -1   3   1  513.05   11.70
  -1   3   1  510.85   11.60
   1   3  -1  519.45   11.70
   1   3  -1  520.05   11.80
   1   3  -1  507.15   11.70
   1   3  -1  494.95   11.60
   1   3  -1  507.25   11.70
  -1   3   1  509.95   11.70
   1   3  -1  513.05   11.70
  -1   3   1  474.85   11.70
  -1   3   1  516.45   11.60
  -1   3   1  514.95   11.70
   0  -3   1 4530.15   97.29
   0  -3  -1 4065.09   97.39
   0  -3  -1 3990.80   97.69
   0  -3  -1 4506.05   97.89
   0  -3   1 4379.66   97.39
   0  -3   1 4141.49   97.79
   0  -3   1 4377.46   97.69
   0  -3  -1 4454.15   97.99
   0  -3  -1 4491.75   97.59
   0  -3   1 4565.84   97.79
   0  -3   1 4580.24   97.79
   0  -3   1 3786.32   97.69
   0  -3   1 4546.45   97.19
   0  -3  -1 4090.19   97.79
   0   3   1 3908.01   97.49
   0   3  -1 3733.73   97.79
   0   3  -1 4482.75   97.59
   0   3   1 4459.55   97.39
   0   3  -1 4369.96   97.29
   0   3  -1 4375.26   97.19
   0   3  -1 4520.45   97.69
   0   3   1 3933.61   97.29
   0   3   1 3854.01   97.69
   0   3  -1 4172.98   97.79
   0   3   1 4511.05   97.59
   0   3  -1 4617.04   97.79
   0   3  -1 4344.17   97.59
   0   3   1 4517.85   97.79
   1  -3   1  120.69    2.80
   1  -3   1  119.59    3.00
  -1  -3  -1  118.79    3.00
   1  -3   1  119.99    3.00
  -1  -3  -1  122.19    2.90
   1  -3   1  120.19    2.90
  -1  -3  -1  119.29    3.00
   1  -3   1  122.69    3.00
   1  -3   1  122.59    2.90
   1  -3   1  121.49    3.00
  -1  -3  -1  123.89    2.90
  -1  -3  -1  123.69    3.00
  -1  -3  -1  122.39    2.90
  -1   3  -1  119.79    2.90
  -1   3  -1  120.39    3.00
   1   3   1  120.49    2.90
   1   3   1  125.19    2.90
   1   3   1  118.49    3.00
  -1   3  -1  119.39    2.90
   1   3   1  117.89    3.00
   1   3   1  123.39    2.90
   1   3   1  124.09    3.00
  -1   3  -1  119.49    3.00
  -1   3  -1  115.29    3.00
  -1   3  -1  119.89    2.80
  -1   3  -1  119.09    3.00
   2  -3   1  315.67    7.50
  -2  -3  -1  317.77    7.40
  -2  -3  -1  321.67    7.60
   2  -3   1  320.27    7.40
   2  -3   1  312.07    7.60
  -2  -3  -1  327.37    7.60
   2  -3   1  317.77    7.40
  -2  -3  -1  319.27    7.60
   2  -3   1  315.87    7.60
  -2  -3  -1  319.87    7.60
   2  -3   1  313.97    7.60
  -2  -3  -1  329.77    7.50
   2  -3   1  330.77    7.50
  -2  -3  -1  327.47    7.60
   2   3   1  325.27    7.40
   2   3   1  315.37    7.60
   2   3   1  318.27    7.50
  -2   3  -1  331.67    7.50
  -2   3  -1  320.17    7.40
  -2   3  -1  319.57    7.60
  -2   3  -1  310.77    7.60
  -2   3  -1  318.07    7.40
  -2   3  -1  304.47    7.50
  -2   3  -1  320.07    7.60
   2   3   1  325.07    7.30
   2   3   1  322.27    7.60
   2   3   1  334.37    7.60
   3  -3   1    0.50    0.40
   3  -3   1    1.50    0.30
   3  -3   1    0.70    0.20
   3  -3   1    0.80    0.10
   3  -3   1    1.40    0.30
  -3  -3  -1    0.80    0.10
  -3  -3  -1    1.10    0.30
   3  -3   1    0.40    0.20
  -3  -3  -1    0.40    0.40
   3  -3   1    0.80    0.50
  -3  -3  -1    0.90    0.30
  -3  -3  -1    0.70    0.40
  -3  -3  -1    1.00    0.40
   3  -3   1    0.90    0.40
  -3  -3  -1    0.70    0.30
  -3   3  -1    0.90    0.40
   3   3   1    0.60    0.30
  -3   3  -1    0.40    0.20
  -3   3  -1    1.00    0.30
  -3   3  -1    0.70    0.30
   3   3   1    0.90    0.40
  -3   3  -1    0.70    0.30
   3   3   1    0.40    0.20
   3   3   1    0.90    0.20
   3   3   1    0.70    0.10
  -3   3  -1    0.90    0.40
  -3   3  -1    0.50    0.50
  -3   3  -1    0.50    0.10
   3   3   1    0.80    0.40
   3   3   1    0.70    0.10
  -4  -3  -1  138.59    3.90
  -4  -3  -1  142.49    3.60
  -4  -3  -1  145.49    4.00
   4  -3   1  138.19    3.80
   4  -3   1  146.69    3.50
   4  -3   1  142.09    3.40
   4  -3   1  142.19    3.70
  -4  -3  -1  140.19    3.80
   4   3   1  135.19    3.60
  -4   3  -1  145.49    3.40
   4   3   1  136.59    3.40
   4   3   1  138.49    3.70
  -4   3  -1  143.19    3.50
   4   3   1  141.39    3.90
   4   3   1  140.49    3.90
   4   3   1  141.09    3.40
  -4   3  -1  137.49    3.80
  -5  -3  -1    0.10    0.30
  -5  -3  -1   -1.00    0.60
   5  -3   1   -0.30    0.40
   5  -3   1    0.00    0.50
  -5  -3  -1   -0.40    0.50
   5  -3   1    0.30    0.10
   5  -3   1    0.00    0.20
   5  -3   1    0.00    0.20
   5   3   1    0.10    0.20
  -5   3  -1   -0.30    0.30
   5   3   1   -0.20    0.40
   5   3   1    0.70    0.40
   5   3   1   -0.30    0.40
  -5   3  -1    0.00    0.30
  -5   3  -1    0.40    0.30
   5   3   1    0.80    0.50
   5   3   1    0.00    0.20
  -5   3  -1    0.50    0.30
   5   3   1   -0.10    0.60
  -5   3  -1   -0.40    0.40
   5   3   1    1.10    0.50
  -5   3  -1   -0.30    0.40
  -5   3  -1   -0.30    0.30
   6  -3   1   94.29    2.50
  -6  -3  -1   89.79    3.10
   6  -3   1   87.59    2.90
   6  -3   1   90.39    2.20
  -6  -3  -1   93.59    3.10
   6  -3   1   90.49    2.20
   6  -3   1   91.69    2.90
  -6   3  -1   89.79    2.90
   6   3   1   92.69    3.00
  -6   3  -1   94.99    2.60
  -6   3  -1   90.79    2.50
  -6   3  -1   89.29    2.70
  -6   3  -1   90.89    2.50
   6   3   1   90.79    2.20
  -6   3  -1   88.49    2.40
  -6   3  -1   89.99    3.20
   6   3   1   91.09    2.20
   6   3   1   92.89    2.80
   7  -3   1    4.40    0.60
  -7  -3  -1    4.90    0.70
  -7  -3  -1    4.60    1.00
   7  -3   1    4.60    0.40
   7  -3   1    5.80    0.80
   7  -3   1    4.70    0.30
  -7  -3  -1    5.50    1.00
   7  -3   1    4.70    0.80
   7   3   1    5.50    1.20
   7   3   1    5.00    0.40
   7   3   1    4.80    0.40
  -7   3  -1    5.50    0.70
   7   3   1    6.10    1.10
  -7   3  -1    5.00    0.90
  -7   3  -1    4.70    0.60
  -7   3  -1    5.60    1.10
  -8  -3  -1    6.10    0.90
   8  -3   1    5.70    1.20
  -8  -3  -1    6.40    1.10
   8  -3   1    5.80    0.50
   8  -3   1    5.00    1.10
   8  -3   1    5.00    0.50
  -8  -3  -1    4.80    1.10
   8   3   1    4.60    0.40
   8   3   1    5.10    1.00
  -8   3  -1    5.20    0.70
   8   3   1    4.90    0.40
  -8   3  -1    5.20    0.70
  -8   3  -1    6.70    1.10
   8   3   1    5.30    0.70
   9  -3   1    0.90    0.70
  -9  -3  -1   -0.10    1.10
   9  -3   1    0.00    0.40
  -9  -3  -1    0.00    0.70
  -9  -3  -1    1.30    1.10
   9  -3   1   -0.60    1.30
   9  -3   1    0.10    0.20
   9   3   1    1.70    0.80
   9   3   1    0.50    0.40
  -9   3  -1    0.80    1.10
   9   3   1    1.40    1.20
  -9   3  -1    0.50    0.80
   9   3   1   -0.70    0.30
  -9   3  -1   -1.30    1.70
  10  -3   1   25.30    1.00
  10  -3   1   23.20    2.60
 -10  -3  -1   26.10    2.90
 -10  -3  -1   28.50    2.80
  10  -3   1   24.90    2.30
 -10   3  -1   23.20    2.50
  10   3   1   24.30    0.90
  10   3   1   26.40    1.90
 -10   3  -1   24.90    2.60
 -10   3  -1   23.20    2.00
  10   3   1   24.20    0.90
  11  -3   1    0.20    0.50
  11  -3   1    0.00    0.20
  11  -3   1   -0.10    0.30
  11   3   1    0.40    0.60
  11   3   1    0.20    0.40
  12  -4  -1    3.00    0.40
  11  -4  -1    6.00    0.60
  11   4  -1    5.90    0.40
  11   4  -1    5.90    0.50
  10  -4  -1    6.80    1.80
  10  -4  -1    6.80    0.60
 -10  -4   1    7.60    1.80
  10  -4  -1    6.10    1.90
 -10  -4   1    4.60    1.50
  10   4  -1    4.90    0.50
  10   4  -1    5.30    0.40
 -10   4   1    4.90    1.30
  10   4  -1    5.70    1.90
 -10   4   1    4.00    1.10
 -10   4   1    1.70    1.70
   9  -4  -1   21.20    1.40
   9  -4  -1   19.90    0.60
   9  -4  -1   19.30    2.40
  -9  -4   1   18.70    1.90
  -9  -4   1   22.30    2.40
   9   4  -1   23.90    2.10
  -9   4   1   19.60    1.80
   9   4  -1   21.30    0.70
  -9   4   1   21.60    1.50
   9   4  -1   22.10    2.20
   9   4  -1   19.40    0.70
  -9   4   1   20.10    2.00
  -9   4   1   18.80    1.80
  -8  -4   1    4.40    1.30
   8  -4  -1    3.10    0.20
  -8  -4   1    4.50    1.20
   8  -4  -1    2.90    0.30
   8  -4  -1    3.90    1.10
   8  -4  -1    3.50    0.50
   8  -4  -1    3.50    0.30
   8  -4  -1    2.70    0.60
   8   4  -1    3.90    0.40
  -8   4   1    3.00    1.30
   8   4  -1    3.30    1.00
  -8   4   1    3.20    0.70
   8   4  -1    3.50    0.40
  -8   4   1    3.40    0.80
  -8   4   1    3.50    0.60
  -8   4   1    2.90    0.50
   8   4  -1    4.50    1.00
   7  -4  -1    2.60    0.90
  -7  -4   1    2.40    0.50
  -7  -4   1    3.00    0.50
   7  -4  -1    2.00    0.20
   7  -4  -1    2.20    0.20
   7  -4  -1    1.90    0.20
   7  -4  -1    2.20    0.60
  -7  -4   1    1.90    0.80
   7  -4  -1    2.10    0.50
  -7  -4   1    2.30    1.00
  -7  -4   1    2.20    0.50
   7   4  -1    2.30    0.30
   7   4  -1    2.10    0.70
   7   4  -1    2.50    0.30
  -7   4   1    2.30    0.70
  -7   4   1    1.60    0.70
  -7   4   1    2.20    0.50
   7   4  -1    1.80    0.40
  -7   4   1    2.00    0.60
   7   4  -1    2.40    0.60
   6  -4  -1  177.28    4.50
  -6  -4   1  175.18    4.90
   6  -4  -1  173.98    4.70
   6  -4  -1  178.88    4.90
   6  -4  -1  184.28    4.10
  -6  -4   1  181.58    5.00
  -6  -4   1  178.28    4.40
   6  -4  -1  183.08    4.10
  -6  -4   1  173.88    4.40
  -6  -4   1  175.98    4.40
  -6   4   1  181.98    5.00
   6   4  -1  178.78    4.10
   6   4  -1  176.68    4.40
  -6   4   1  179.88    4.60
  -6   4   1  172.18    4.40
  -6   4   1  182.38    4.70
  -6   4   1  179.68    4.40
   6   4  -1  182.38    4.10
   6   4  -1  171.38    4.80
   6   4  -1  177.08    4.90
  -6   4   1  177.88    5.00
   5  -4  -1    7.30    0.80
   5  -4  -1    6.50    0.30
   5  -4  -1    9.70    1.00
   5  -4  -1    5.60    0.80
   5  -4  -1    6.10    0.20
  -5  -4   1    6.60    0.50
  -5  -4   1    5.90    0.70
  -5  -4   1    7.00    0.50
   5  -4  -1    6.50    0.40
  -5  -4   1    7.30    0.70
  -5  -4   1    6.60    0.80
  -5   4   1    4.70    0.60
   5   4  -1    6.00    0.40
  -5   4   1    6.50    0.60
  -5   4   1    6.30    0.70
  -5   4   1    7.60    0.90
  -5   4   1    6.80    0.70
   5   4  -1    5.90    0.30
   5   4  -1    6.70    0.50
  -5   4   1    5.20    0.60
   5   4  -1    6.30    0.60
  -4  -4   1  105.09    2.40
  -4  -4   1   93.99    3.10
  -4  -4   1  104.79    2.60
   4  -4  -1  100.99    2.70
  -4  -4   1  101.99    2.80
  -4  -4   1  103.99    2.40
   4  -4  -1  101.09    2.80
  -4   4   1  100.29    2.70
  -4   4   1  103.19    2.70
  -4   4   1   99.29    2.60
  -4   4   1   98.69    2.90
  -4   4   1  101.49    2.60
  -4   4   1  102.69    2.70
   4   4  -1   92.79    2.80
  -4   4   1   99.49    2.50
  -4   4   1  104.69    2.60
   4   4  -1   97.89    2.80
   4   4  -1   87.09    3.00
   4   4  -1  105.99    2.60
  -3  -4   1   87.39    2.00
   3  -4  -1   85.89    2.20
  -3  -4   1   88.39    2.30
  -3  -4   1   85.69    2.40
  -3  -4   1   89.49    2.00
  -3  -4   1   80.39    2.30
  -3  -4   1   86.79    2.30
  -3  -4   1   89.39    2.40
   3  -4  -1   85.89    2.40
   3  -4  -1   84.09    2.40
   3   4  -1   86.29    2.40
  -3   4   1   83.59    2.20
   3   4  -1   85.09    2.40
  -3   4   1   86.69    2.20
   3   4  -1   86.39    2.30
  -3   4   1   85.49    2.20
   3   4  -1   82.69    2.40
  -3   4   1   85.39    2.40
  -3   4   1   81.09    2.40
  -3   4   1   88.29    2.20
   3   4  -1   84.79    2.40
  -3   4   1   85.29    2.30
  -3   4   1   85.39    2.10
  -3   4   1   86.09    2.40
  -3   4   1   85.39    2.40
  -3   4   1   85.59    2.40
  -2  -4   1  279.17    6.70
   2  -4  -1  294.67    6.50
   2  -4  -1  280.27    6.80
   2  -4  -1  294.37    6.80
  -2  -4   1  286.37    6.70
   2  -4  -1  285.47    6.60
  -2  -4   1  277.57    6.70
   2  -4  -1  278.97    6.80
  -2  -4   1  280.77    6.70
  -2  -4   1  288.47    6.70
   2  -4  -1  287.67    6.70
   2   4  -1  282.67    6.70
  -2   4   1  287.87    6.50
   2   4  -1  293.67    6.70
  -2   4   1  276.67    6.70
   2   4  -1  281.57    6.70
   2   4  -1  280.57    6.70
  -2   4   1  275.37    6.80
  -2   4   1  284.37    6.70
  -2   4   1  286.47    6.60
   2   4  -1  285.47    6.80
  -2   4   1  270.17    6.70
   1  -4  -1  492.05   11.30
  -1  -4   1  489.45   11.40
   1  -4  -1  485.85   11.40
  -1  -4   1  494.95   11.40
   1  -4  -1  489.05   11.30
  -1  -4   1  500.85   11.40
  -1  -4   1  492.75   11.40
   1  -4  -1  493.15   11.40
   1  -4  -1  489.95   11.50
  -1  -4   1  497.75   11.40
  -1  -4   1  490.65   11.40
   1   4  -1  517.85   11.30
   1   4  -1  504.85   11.20
  -1   4   1  485.15   11.50
   1   4  -1  499.65   11.40
  -1   4   1  500.05   11.30
   1   4  -1  485.45   11.40
   1   4  -1  491.15   11.30
  -1   4   1  477.05   11.40
  -1   4   1  493.85   11.40
   1   4  -1  504.95   11.20
  -1   4   1  494.05   11.40
   1   4  -1  513.35   11.30
   1   4  -1  495.15   11.40
   0  -4  -1  693.43   16.00
   0  -4  -1  701.23   15.90
   0  -4   1  700.83   15.90
   0  -4  -1  693.53   15.90
   0  -4   1  690.33   16.00
   0  -4   1  692.53   15.90
   0  -4   1  686.63   15.90
   0  -4   1  694.33   15.90
   0  -4  -1  703.33   16.00
   0  -4   1  707.73   15.80
   0  -4   1  697.33   15.90
   0  -4  -1  703.93   15.80
   0  -4  -1  691.03   16.00
   0  -4   1  703.23   15.80
   0   4   1  676.03   15.90
   0   4  -1  702.33   15.90
   0   4   1  698.63   16.00
   0   4  -1  704.83   15.80
   0   4  -1  688.23   15.90
   0   4  -1  706.93   15.80
   0   4  -1  696.53   15.80
   0   4   1  689.73   15.80
   0   4  -1  704.43   15.90
   0   4  -1  686.63   16.00
   0   4   1  702.33   15.90
   0   4   1  720.63   15.90
   0   4   1  689.83   16.00
   0   4  -1  676.43   15.80
  -1  -4  -1   67.29    1.80
  -1  -4  -1   68.69    1.80
  -1  -4  -1   69.59    1.90
  -1  -4  -1   69.69    1.80
   1  -4   1   67.89    1.70
   1  -4   1   67.49    1.90
   1  -4   1   68.99    1.80
   1  -4   1   67.79    1.90
  -1  -4  -1   68.09    1.90
   1  -4   1   68.49    1.70
   1  -4   1   70.59    1.80
  -1  -4  -1   68.29    1.80
   1  -4   1   70.19    1.90
  -1   4  -1   71.59    1.60
   1   4   1   69.59    1.80
  -1   4  -1   80.19    1.90
  -1   4  -1   68.19    1.90
  -1   4  -1   69.59    1.90
   1   4   1   67.49    1.90
   1   4   1   69.69    1.80
  -1   4  -1   69.29    1.70
  -1   4  -1   67.79    1.90
   1   4   1   68.09    1.80
  -1   4  -1   69.89    1.80
   1   4   1   68.29    1.90
   1   4   1   64.89    1.80
  -1   4  -1   67.79    1.70
   2  -4   1    2.10    0.40
   2  -4   1    2.30    0.30
   2  -4   1    2.20    0.30
   2  -4   1    2.40    0.20
  -2  -4  -1    2.10    0.30
   2  -4   1    2.00    0.40
  -2  -4  -1    2.40    0.30
   2  -4   1    2.40    0.40
  -2  -4  -1    2.60    0.30
  -2  -4  -1    2.20    0.30
  -2  -4  -1    2.20    0.30
  -2  -4  -1    2.20    0.30
  -2  -4  -1    2.20    0.40
   2  -4   1    1.50    0.30
   2   4   1    2.60    0.20
  -2   4  -1    2.10    0.20
   2   4   1    1.90    0.30
   2   4   1    2.50    0.40
  -2   4  -1    2.50    0.30
  -2   4  -1    2.40    0.50
  -2   4  -1    2.00    0.30
  -2   4  -1    1.60    0.30
  -2   4  -1    1.90    0.30
  -2   4  -1    2.00    0.30
   2   4   1    2.20    0.30
   2   4   1    1.90    0.40
  -3  -4  -1  613.24   14.90
  -3  -4  -1  617.24   15.00
  -3  -4  -1  646.64   15.00
   3  -4   1  605.24   14.70
   3  -4   1  642.24   14.90
   3  -4   1  604.74   14.70
   3  -4   1  657.03   15.00
  -3  -4  -1  613.94   14.90
  -3  -4  -1  657.83   14.80
   3  -4   1  662.63   15.00
  -3  -4  -1  664.13   15.00
  -3  -4  -1  686.23   14.60
   3  -4   1  591.84   15.00
   3  -4   1  637.74   14.90
  -3   4  -1  671.93   15.30
  -3   4  -1  655.13   15.00
   3   4   1  653.33   15.00
  -3   4  -1  638.84   14.90
  -3   4  -1  620.04   15.00
   3   4   1  648.14   15.00
   3   4   1  587.24   15.00
  -3   4  -1  654.63   14.50
   3   4   1  653.93   14.60
  -3   4  -1  660.73   14.70
  -3   4  -1  667.33   14.50
  -3   4  -1  642.34   14.90
   3   4   1  642.94   14.80
   3   4   1  684.03   14.60
  -3   4  -1  653.73   14.80
   4  -4   1    0.60    0.20
   4  -4   1    0.60    0.30
  -4  -4  -1    1.00    0.40
   4  -4   1    1.00    0.50
  -4  -4  -1    0.60    0.20
   4  -4   1    0.50    0.50
  -4  -4  -1    0.80    0.30
   4  -4   1    0.40    0.40
  -4   4  -1    0.20    0.20
   4   4   1    0.40    0.20
   4   4   1    0.50    0.30
   4   4   1    0.40    0.30
  -4   4  -1    0.10    0.60
   4   4   1    0.10    0.30
   4   4   1    0.40    0.10
  -4   4  -1    0.80    0.20
  -4   4  -1    0.60    0.30
  -4   4  -1    0.70    0.30
   5  -4   1    2.10    0.20
  -5  -4  -1    1.70    0.40
  -5  -4  -1    2.20    0.50
  -5  -4  -1    1.30    0.50
   5  -4   1    1.80    0.30
   5  -4   1    2.40    0.30
   5  -4   1    2.10    0.50
   5  -4   1    1.40    0.40
   5   4   1    1.90    0.40
  -5   4  -1    1.90    0.80
   5   4   1    2.40    0.60
  -5   4  -1    3.50    0.40
  -5   4  -1    2.30    0.40
   5   4   1    1.80    0.30
  -5   4  -1    2.70    0.50
   5   4   1    2.30    0.50
   5   4   1    2.30    0.20
   5   4   1    1.50    0.40
  -5   4  -1    2.40    0.60
   5   4   1    2.30    0.30
  -5   4  -1    1.30    0.40
   6  -4   1   44.30    1.30
   6  -4   1   44.10    1.10
   6  -4   1   45.20    1.20
   6  -4   1   46.00    2.10
   6  -4   1   43.90    2.00
  -6  -4  -1   44.10    1.60
  -6  -4  -1   43.80    1.80
  -6  -4  -1   42.30    1.90
   6   4   1   43.10    1.90
   6   4   1   45.20    1.90
  -6   4  -1   45.20    1.60
  -6   4  -1   44.00    1.60
  -6   4  -1   42.80    1.30
  -6   4  -1   43.30    1.60
   6   4   1   43.20    1.20
  -6   4  -1   44.20    1.90
   6   4   1   43.70    1.20
  -6   4  -1   43.90    1.70
  -6   4  -1   43.70    1.90
   7  -4   1   20.40    1.10
   7  -4   1   21.20    0.70
  -7  -4  -1   21.30    1.40
   7  -4   1   19.80    1.30
  -7  -4  -1   22.40    1.90
   7  -4   1   21.00    1.40
  -7  -4  -1   19.90    1.30
   7  -4   1   21.40    0.70
  -7   4  -1   21.00    1.70
  -7   4  -1   21.90    1.00
   7   4   1   20.70    0.80
  -7   4  -1   20.00    1.10
   7   4   1   20.90    0.70
   7   4   1   20.70    1.20
  -7   4  -1   21.60    1.00
  -7   4  -1   20.90    1.70
   7   4   1   21.40    1.70
   8  -4   1   21.50    1.80
  -8  -4  -1   23.20    1.90
  -8  -4  -1   22.30    1.40
  -8  -4  -1   24.10    1.90
   8  -4   1   19.50    1.70
   8  -4   1   21.20    0.70
   8  -4   1   21.80    0.70
   8   4   1   21.30    1.70
   8   4   1   23.40    1.90
   8   4   1   22.10    0.90
  -8   4  -1   22.90    1.30
  -8   4  -1   25.20    2.00
  -8   4  -1   23.70    2.20
   8   4   1   21.30    0.80
  -9  -4  -1    9.90    1.90
   9  -4   1    9.70    1.60
   9  -4   1   10.50    0.50
   9  -4   1   11.00    0.50
   9  -4   1   13.20    1.50
  -9  -4  -1   11.00    1.30
  -9   4  -1    8.40    1.10
   9   4   1   10.30    1.30
  -9   4  -1   13.30    1.60
   9   4   1   10.70    0.70
  -9   4  -1   10.30    0.80
   9   4   1   11.80    0.70
   9   4   1   10.50    1.10
  10  -4   1    4.00    0.40
  10  -4   1    6.20    1.10
  10  -4   1    3.70    1.40
 -10  -4  -1    5.10    1.00
 -10  -4  -1    4.00    1.60
  10   4   1    2.70    2.30
 -10   4  -1    1.90    2.20
  10   4   1    4.10    0.50
 -10   4  -1    4.00    2.30
  10   4   1    4.20    0.50
 -10   4  -1    4.40    1.00
  10   4   1    5.60    1.90
  11  -4   1   -0.20    0.20
  11  -4   1   -0.30    0.50
  11  -4   1   -0.10    0.20
  11   4   1   -0.10    0.30
  11   4   1   -0.30    0.50
  12   5  -1    5.60    0.30
  12   5  -1    6.40    0.30
  11   5  -1   25.30    1.10
 -10  -5   1   10.80    1.30
  10  -5  -1   12.20    0.60
 -10  -5   1   14.90    1.50
  10  -5  -1   13.40    2.10
  10  -5  -1   10.70    1.20
 -10   5   1    9.60    2.20
 -10   5   1   12.80    1.10
  10   5  -1   12.30    0.60
 -10   5   1   14.80    1.40
 -10   5   1   10.90    1.60
  10   5  -1    9.60    1.60
  10   5  -1   10.20    1.70
  10   5  -1   11.80    0.60
   9  -5  -1    0.20    1.40
   9  -5  -1    1.40    0.70
   9  -5  -1    0.10    0.20
  -9  -5   1    0.90    0.90
  -9  -5   1    1.00    1.10
   9   5  -1   -0.30    0.40
   9   5  -1    0.60    0.90
  -9   5   1    1.70    0.90
   9   5  -1   -0.10    0.20
  -9   5   1   -0.50    0.30
  -9   5   1    0.70    1.60
  -9   5   1    0.60    0.70
   9   5  -1   -0.10    1.50
  -8  -5   1   20.00    1.90
   8  -5  -1   19.90    1.90
   8  -5  -1   19.40    1.20
   8  -5  -1   19.80    0.60
  -8  -5   1   22.00    1.70
   8  -5  -1   18.80    0.50
  -8  -5   1   21.60    1.20
   8  -5  -1   20.10    0.70
  -8   5   1   19.60    1.60
   8   5  -1   19.70    0.70
  -8   5   1   19.50    1.50
  -8   5   1   20.60    1.50
  -8   5   1   19.30    1.40
   8   5  -1   19.70    2.20
   8   5  -1   19.30    0.70
   8   5  -1   17.80    1.40
  -8   5   1   19.70    1.90
   7  -5  -1   38.80    1.70
   7  -5  -1   40.20    1.80
   7  -5  -1   39.50    1.00
  -7  -5   1   39.00    2.00
   7  -5  -1   40.20    1.00
   7  -5  -1   38.00    1.00
  -7  -5   1   38.80    1.90
  -7   5   1   41.80    1.60
   7   5  -1   40.60    1.30
   7   5  -1   39.60    2.20
   7   5  -1   38.70    1.80
   7   5  -1   39.50    1.10
  -7   5   1   40.60    1.60
   7   5  -1   39.90    1.10
  -7   5   1   39.40    1.70
  -7   5   1   40.40    2.20
  -7   5   1   39.40    1.60
   6  -5  -1  243.98    6.50
  -6  -5   1  247.58    6.40
  -6  -5   1  256.97    5.90
   6  -5  -1  237.28    6.20
  -6  -5   1  243.58    5.80
  -6  -5   1  238.18    6.50
   6  -5  -1  242.58    5.60
   6  -5  -1  244.98    5.60
   6  -5  -1  243.48    6.40
   6   5  -1  244.98    6.50
   6   5  -1  247.88    6.40
  -6   5   1  238.78    5.90
   6   5  -1  244.88    5.60
   6   5  -1  249.97    5.60
  -6   5   1  223.88    6.50
   6   5  -1  249.08    5.90
  -6   5   1  244.08    5.90
  -6   5   1  245.78    6.00
  -6   5   1  246.28    5.90
  -6   5   1  248.08    6.40
   5  -5  -1   60.29    2.00
  -5  -5   1   61.79    2.00
   5  -5  -1   61.09    1.50
  -5  -5   1   63.29    2.20
  -5  -5   1   61.39    1.60
  -5  -5   1   63.69    1.60
   5  -5  -1   62.49    1.90
   5  -5  -1   62.29    1.50
   5  -5  -1   57.89    2.10
  -5  -5   1   62.19    1.80
  -5   5   1   61.59    1.70
  -5   5   1   61.29    2.00
  -5   5   1   63.69    1.70
   5   5  -1   59.89    2.00
   5   5  -1   63.69    1.80
  -5   5   1   61.69    1.70
   5   5  -1   61.39    1.50
   5   5  -1   62.59    2.20
  -5   5   1   61.09    1.80
  -5   5   1   60.19    2.10
   5   5  -1   61.99    1.50
  -4  -5   1  143.49    3.90
  -4  -5   1  155.48    3.70
   4  -5  -1  152.88    4.00
   4  -5  -1  153.08    3.80
  -4  -5   1  149.29    3.90
  -4  -5   1  152.88    3.50
  -4  -5   1  140.49    3.50
   4   5  -1  148.29    4.00
  -4   5   1  149.88    3.80
  -4   5   1  146.29    3.90
  -4   5   1  152.18    3.70
   4   5  -1  149.19    4.00
  -4   5   1  139.89    3.90
  -4   5   1  146.89    4.00
  -4   5   1  148.59    3.60
  -4   5   1  146.69    3.70
  -4   5   1  149.19    3.60
   4   5  -1  152.98    3.70
  -3  -5   1   78.59    2.30
  -3  -5   1   75.39    2.30
   3  -5  -1   78.09    2.10
  -3  -5   1   81.09    2.20
  -3  -5   1   73.89    2.20
  -3  -5   1   75.59    2.20
   3  -5  -1   79.69    2.30
   3  -5  -1   79.39    2.20
   3  -5  -1   81.09    2.20
  -3   5   1   77.89    2.20
  -3   5   1   81.59    2.10
  -3   5   1   80.99    2.00
   3   5  -1   79.39    2.20
  -3   5   1   80.19    2.10
  -3   5   1   72.49    2.30
  -3   5   1   80.69    2.00
   3   5  -1   83.39    2.20
  -3   5   1   79.19    2.30
  -3   5   1   82.69    2.20
   3   5  -1   79.29    2.30
   3   5  -1   76.59    2.20
  -3   5   1   79.79    2.00
  -3   5   1   76.69    2.30
   3   5  -1   78.89    2.30
  -2  -5   1    9.90    0.60
   2  -5  -1    9.00    0.30
   2  -5  -1    8.30    0.40
   2  -5  -1    7.70    0.50
  -2  -5   1    8.70    0.50
  -2  -5   1    8.80    0.50
  -2  -5   1    9.00    0.60
   2  -5  -1    8.70    0.50
   2  -5  -1    8.70    0.50
  -2  -5   1    8.20    0.50
   2  -5  -1    8.30    0.40
   2   5  -1    8.10    0.50
  -2   5   1    8.80    0.60
   2   5  -1   10.10    0.50
   2   5  -1    7.80    0.40
  -2   5   1    9.00    0.50
   2   5  -1   10.40    0.50
  -2   5   1    8.60    0.50
  -2   5   1    9.30    0.30
   2   5  -1    9.50    0.50
  -2   5   1    9.70    0.60
  -1  -5   1    1.80    0.30
  -1  -5   1    0.70    0.20
   1  -5  -1    0.40    0.20
   1  -5  -1    1.20    0.20
  -1  -5   1    0.90    0.30
  -1  -5   1    1.20    0.20
  -1  -5   1    0.70    0.20
   1  -5  -1    0.90    0.30
  -1  -5   1    0.90    0.20
   1  -5  -1    0.70    0.20
   1  -5  -1    1.10    0.20
  -1   5   1    1.20    0.30
   1   5  -1    0.90    0.20
  -1   5   1    1.00    0.30
   1   5  -1    0.90    0.20
   1   5  -1    1.30    0.20
  -1   5   1    0.90    0.20
   1   5  -1    0.70    0.20
  -1   5   1    1.10    0.20
   1   5  -1    0.60    0.20
  -1   5   1    1.50    0.30
   0  -5  -1  893.61   20.30
   0  -5   1  921.21   20.30
   0  -5   1  895.61   20.40
   0  -5   1  905.91   20.10
   0  -5   1  879.71   20.20
   0  -5  -1  850.61   20.40
   0  -5  -1  892.01   20.30
   0  -5  -1  891.21   20.30
   0  -5   1  900.61   20.20
   0  -5   1  865.61   20.40
   0  -5  -1  910.11   20.20
   0  -5   1  879.91   20.30
   0  -5   1  914.91   20.20
   0  -5  -1  885.41   20.40
   0   5  -1  895.51   20.10
   0   5   1  867.41   20.30
   0   5   1  831.32   20.30
   0   5   1  916.61   20.30
   0   5   1  913.31   20.30
   0   5  -1  876.81   20.20
   0   5  -1  899.61   20.20
   0   5  -1  892.21   20.30
   0   5  -1  883.91   20.30
   0   5   1  896.61   20.20
   0   5   1  876.61   20.40
   0   5  -1  905.21   20.20
   0   5  -1  892.91   20.30
   0   5  -1  885.01   20.40
   1  -5   1  275.07    6.50
   1  -5   1  272.27    6.30
  -1  -5  -1  276.77    6.50
   1  -5   1  266.47    6.50
  -1  -5  -1  282.17    6.40
   1  -5   1  269.37    6.50
  -1  -5  -1  275.27    6.40
   1  -5   1  275.97    6.30
  -1  -5  -1  274.37    6.40
   1  -5   1  268.77    6.50
  -1  -5  -1  274.37    6.40
  -1  -5  -1  272.17    6.50
   1  -5   1  273.17    6.30
   1  -5   1  271.27    6.30
  -1   5  -1  268.17    6.50
   1   5   1  276.97    6.40
  -1   5  -1  271.37    6.30
  -1   5  -1  276.17    6.30
   1   5   1  273.57    6.40
  -1   5  -1  269.17    6.50
   1   5   1  265.47    6.50
   1   5   1  284.97    6.50
  -1   5  -1  270.17    6.30
  -1   5  -1  279.27    6.30
   1   5   1  272.97    6.40
  -1   5  -1  263.17    6.50
  -1   5  -1  265.57    6.50
   1   5   1  265.37    6.50
   2  -5   1  351.26    8.30
  -2  -5  -1  368.86    8.30
  -2  -5  -1  369.36    8.40
  -2  -5  -1  361.96    8.50
   2  -5   1  359.26    8.50
   2  -5   1  364.46    8.50
  -2  -5  -1  359.66    8.50
   2  -5   1  353.36    8.60
   2  -5   1  356.26    8.50
   2  -5   1  364.46    8.40
  -2  -5  -1  353.26    8.50
   2  -5   1  352.46    8.30
  -2  -5  -1  353.86    8.50
   2   5   1  366.56    8.50
  -2   5  -1  361.96    8.50
  -2   5  -1  358.36    8.40
   2   5   1  340.57    8.50
   2   5   1  364.16    8.50
  -2   5  -1  359.56    8.60
  -2   5  -1  361.66    8.30
   2   5   1  366.16    8.30
  -2   5  -1  356.16    8.50
  -2   5  -1  347.47    8.50
   2   5   1  370.46    8.40
  -2   5  -1  360.46    8.30
   2   5   1  356.86    8.50
  -3  -5  -1   49.30    1.60
  -3  -5  -1   48.60    1.30
   3  -5   1   45.30    1.60
   3  -5   1   49.30    1.40
  -3  -5  -1   49.10    1.70
  -3  -5  -1   48.10    1.30
  -3  -5  -1   44.90    1.50
   3  -5   1   45.20    1.60
   3  -5   1   46.60    1.60
   3   5   1   48.50    1.30
   3   5   1   47.60    1.60
   3   5   1   48.10    1.20
   3   5   1   48.10    1.30
  -3   5  -1   46.00    1.50
  -3   5  -1   47.50    1.80
  -3   5  -1   44.40    1.50
   3   5   1   49.90    1.50
  -3   5  -1   48.40    1.40
  -3   5  -1   45.70    1.40
   4  -5   1   57.59    2.10
  -4  -5  -1   56.79    1.90
  -4  -5  -1   58.09    1.70
   4  -5   1   57.99    1.40
   4  -5   1   57.79    1.80
  -4  -5  -1   58.39    2.00
   4  -5   1   61.39    1.90
  -4  -5  -1   56.99    1.50
   4  -5   1   57.19    2.00
   4  -5   1   56.09    1.40
   4   5   1   58.39    1.50
  -4   5  -1   58.09    1.40
  -4   5  -1   58.69    1.80
   4   5   1   56.59    1.90
  -4   5  -1   59.49    2.20
  -4   5  -1   57.09    1.70
  -4   5  -1   59.59    2.10
   4   5   1   58.19    1.50
   4   5   1   56.99    1.70
   4   5   1   60.59    1.50
  -4   5  -1   58.39    1.60
   4   5   1   56.69    1.90
  -5  -5  -1   19.20    1.10
  -5  -5  -1   21.10    1.10
  -5  -5  -1   20.50    1.00
   5  -5   1   21.10    0.60
   5  -5   1   21.60    0.70
   5  -5   1   21.50    1.20
   5  -5   1   22.50    1.10
  -5   5  -1   22.30    1.10
   5   5   1   21.30    0.70
   5   5   1   20.40    1.10
   5   5   1   20.70    0.80
   5   5   1   21.60    0.70
  -5   5  -1   20.40    1.50
  -5   5  -1   21.90    1.00
  -5   5  -1   22.00    1.10
   5   5   1   21.20    1.20
  -5   5  -1   22.20    0.70
  -5   5  -1   21.70    0.70
   5   5   1   21.40    1.00
  -5   5  -1   21.30    1.20
   5   5   1   20.70    0.90
  -5   5  -1   23.00    1.40
  -6  -5  -1   11.00    1.00
  -6  -5  -1    8.10    1.00
   6  -5   1    8.80    1.00
  -6  -5  -1    9.00    0.80
   6  -5   1    9.10    0.40
   6  -5   1    9.20    1.20
   6  -5   1    9.20    0.50
  -6   5  -1    8.10    0.80
  -6   5  -1    9.40    0.60
   6   5   1    8.90    0.70
   6   5   1    8.70    0.60
   6   5   1    8.90    0.60
  -6   5  -1    9.00    0.50
  -6   5  -1    8.20    0.80
  -6   5  -1    9.20    1.10
   6   5   1    6.30    0.80
   6   5   1    8.00    1.00
  -6   5  -1    8.50    0.70
  -6   5  -1    8.90    0.70
  -6   5  -1    9.50    0.90
   6   5   1    9.00    0.60
   6   5   1    9.60    1.10
   7  -5   1    1.40    0.20
   7  -5   1    2.40    0.60
  -7  -5  -1    4.20    0.80
   7  -5   1    2.00    0.60
   7  -5   1    1.90    0.30
  -7  -5  -1    1.20    1.10
  -7  -5  -1    1.30    0.50
  -7   5  -1    1.80    0.80
  -7   5  -1    1.40    0.80
  -7   5  -1   -0.60    0.90
  -7   5  -1    2.20    0.40
   7   5   1    1.40    0.30
  -7   5  -1    1.90    0.30
   7   5   1    1.60    0.30
  -7   5  -1    2.80    0.90
   7   5   1    2.10    0.80
   7   5   1    1.50    0.50
  -8  -5  -1   14.00    1.40
  -8  -5  -1   14.90    1.20
   8  -5   1   12.70    0.50
   8  -5   1   12.10    1.30
   8  -5   1   13.30    1.80
  -8  -5  -1   12.40    1.70
   8  -5   1   12.60    0.60
  -8   5  -1   10.70    1.60
   8   5   1   11.70    0.60
   8   5   1   12.60    0.70
  -8   5  -1   11.80    1.40
  -8   5  -1   10.50    1.00
   8   5   1   13.60    1.60
   8   5   1   13.00    1.60
   9  -5   1    0.90    0.20
   9  -5   1   -0.50    1.30
   9  -5   1    0.80    1.70
  -9  -5  -1   -0.40    1.10
   9  -5   1    0.80    0.40
  -9  -5  -1    1.20    1.10
  -9   5  -1    1.00    0.90
  -9   5  -1    0.70    1.30
   9   5   1    0.70    1.00
   9   5   1    0.60    0.40
   9   5   1    0.60    0.30
   9   5   1    2.50    1.10
  -9   5  -1   -1.30    1.20
  10  -5   1   55.39    1.60
 -10  -5  -1   54.79    3.30
 -10  -5  -1   57.49    3.90
  10  -5   1   53.49    2.50
  10  -5   1   51.99    2.40
 -10   5  -1   51.49    2.70
 -10   5  -1   54.99    3.80
  10   5   1   55.29    3.30
  10   5   1   54.89    1.60
 -10   5  -1   52.49    3.60
  10   5   1   55.99    1.70
  11  -5   1    2.10    0.50
  11   5   1    0.60    0.40
  11   5   1    2.00    0.70
  12   6  -1    0.10    0.30
  11  -6  -1    7.90    0.60
  11   6  -1    6.90    0.70
  11   6  -1    8.20    0.40
 -10  -6   1    3.70    1.60
  10  -6  -1    1.60    1.20
 -10  -6   1    2.20    1.20
  10  -6  -1    1.30    0.20
  10  -6  -1    0.00    0.80
 -10   6   1    0.00    2.00
  10   6  -1    1.00    0.20
  10   6  -1    3.40    1.80
  10   6  -1    1.30    1.70
 -10   6   1    1.00    1.30
  10   6  -1    1.60    0.50
 -10   6   1    2.10    1.30
 -10   6   1    1.40    1.50
  -9  -6   1   14.00    1.50
   9  -6  -1   14.40    1.80
   9  -6  -1   13.40    1.70
   9  -6  -1   13.80    0.60
   9   6  -1   14.20    0.60
   9   6  -1   15.10    1.80
  -9   6   1   12.70    0.90
  -9   6   1   13.90    1.40
  -9   6   1   16.00    1.00
   9   6  -1   12.70    0.60
  -9   6   1   12.20    2.00
   9   6  -1   12.70    1.40
  -8  -6   1   35.90    1.80
   8  -6  -1   37.50    0.90
  -8  -6   1   38.10    2.00
   8  -6  -1   37.60    1.90
   8  -6  -1   37.50    1.00
   8  -6  -1   38.80    2.10
   8   6  -1   41.50    2.00
  -8   6   1   39.30    2.50
  -8   6   1   40.00    2.00
   8   6  -1   38.20    2.20
  -8   6   1   36.40    2.00
   8   6  -1   37.40    1.10
   8   6  -1   38.10    1.10
  -8   6   1   40.80    2.20
  -8   6   1   34.90    1.60
  -7  -6   1    3.20    0.50
   7  -6  -1    3.10    0.50
   7  -6  -1    2.80    0.30
  -7  -6   1    2.70    0.60
   7  -6  -1    2.90    0.20
  -7  -6   1    2.90    0.50
   7  -6  -1    2.80    0.30
   7  -6  -1    2.50    0.50
  -7   6   1    2.60    0.60
   7   6  -1    3.10    0.80
  -7   6   1    3.60    0.70
   7   6  -1    3.00    0.30
   7   6  -1    3.40    1.20
  -7   6   1    3.20    0.90
  -7   6   1    3.40    0.50
   7   6  -1    3.20    0.40
  -7   6   1    3.10    0.60
   7   6  -1    2.70    0.30
  -7   6   1    1.30    0.70
  -6  -6   1    8.90    1.10
  -6  -6   1    6.40    0.60
   6  -6  -1    7.20    1.00
  -6  -6   1    6.60    0.50
   6  -6  -1    6.60    0.40
  -6  -6   1    6.20    0.60
   6  -6  -1    6.80    0.30
   6  -6  -1    5.70    0.80
  -6  -6   1    6.00    0.70
   6  -6  -1    7.80    0.90
  -6   6   1    5.70    0.60
   6   6  -1    6.90    0.70
  -6   6   1    6.20    0.90
   6   6  -1    6.30    0.90
  -6   6   1    7.40    0.80
  -6   6   1    6.20    0.80
   6   6  -1    6.00    0.30
  -6   6   1    5.70    0.70
   6   6  -1    7.20    0.90
   6   6  -1    6.80    0.40
  -6   6   1    6.30    1.10
  -5  -6   1    0.20    0.20
   5  -6  -1    0.50    0.20
   5  -6  -1    0.70    0.40
   5  -6  -1    0.80    0.20
  -5  -6   1   -0.30    0.40
  -5  -6   1    0.60    0.20
  -5  -6   1    0.70    0.30
   5  -6  -1    0.60    0.30
  -5  -6   1    0.40    0.50
  -5   6   1    0.30    0.40
  -5   6   1    0.50    0.40
   5   6  -1    0.70    0.20
   5   6  -1    0.70    0.50
  -5   6   1    1.00    0.40
  -5   6   1    1.00    0.50
   5   6  -1    0.40    0.10
  -5   6   1    0.90    0.70
  -5   6   1    0.70    0.30
   5   6  -1    1.10    0.40
   5   6  -1    0.60    0.40
  -5   6   1    0.70    0.30
  -4  -6   1    1.50    0.30
  -4  -6   1    0.40    0.60
   4  -6  -1    0.70    0.30
   4  -6  -1    0.10    0.60
   4  -6  -1    0.20    0.50
  -4  -6   1    1.00    0.40
  -4   6   1    0.90    0.50
  -4   6   1    0.80    0.40
   4   6  -1    0.20    0.40
  -4   6   1    0.50    0.30
  -4   6   1    0.90    0.30
  -4   6   1    1.20    0.30
   4   6  -1    1.20    0.60
   4   6  -1    1.00    0.60
  -4   6   1    1.10    0.20
  -4   6   1    0.70    0.20
   3  -6  -1  266.27    6.10
   3  -6  -1  266.37    6.50
  -3  -6   1  267.37    6.40
   3  -6  -1  263.07    6.40
   3  -6  -1  232.88    6.40
  -3  -6   1  261.17    6.30
  -3  -6   1  263.77    6.30
  -3  -6   1  241.98    6.40
  -3   6   1  264.67    6.10
  -3   6   1  265.27    6.20
  -3   6   1  253.87    6.40
   3   6  -1  266.07    6.40
  -3   6   1  248.68    6.30
  -3   6   1  263.77    6.10
   3   6  -1  281.47    6.40
   3   6  -1  264.27    6.50
  -3   6   1  262.07    6.20
   3   6  -1  256.57    6.30
  -3   6   1  261.47    6.50
  -3   6   1  266.57    6.10
  -2  -6   1   69.89    2.00
   2  -6  -1   65.29    2.00
   2  -6  -1   66.69    2.00
   2  -6  -1   65.59    2.00
  -2  -6   1   69.59    2.00
   2  -6  -1   68.39    1.80
  -2  -6   1   67.49    1.90
  -2  -6   1   66.19    1.90
   2  -6  -1   68.39    1.60
  -2  -6   1   65.79    2.00
   2  -6  -1   65.89    1.90
   2   6  -1   66.99    1.90
  -2   6   1   68.59    2.00
  -2   6   1   64.29    2.00
  -2   6   1   65.89    1.70
   2   6  -1   69.69    1.90
  -2   6   1   69.59    1.80
   2   6  -1   71.69    1.60
   2   6  -1   70.29    1.60
   2   6  -1   67.09    2.00
   2   6  -1   66.99    1.90
   2   6  -1   67.39    1.90
  -2   6   1   66.49    1.90
  -2   6   1   66.29    1.90
   2   6  -1   71.39    1.60
   1  -6  -1  332.17    7.70
  -1  -6   1  323.27    7.80
  -1  -6   1  326.77    7.80
   1  -6  -1  310.47    7.80
   1  -6  -1  334.97    7.70
  -1  -6   1  326.07    7.80
  -1  -6   1  331.77    7.70
  -1  -6   1  327.67    7.70
  -1  -6   1  314.67    7.80
   1  -6  -1  331.77    7.80
   1  -6  -1  336.47    7.90
   1   6  -1  331.67    7.90
   1   6  -1  336.57    7.80
  -1   6   1  319.27    7.80
  -1   6   1  326.57    7.90
   1   6  -1  334.07    7.60
  -1   6   1  329.97    7.80
   1   6  -1  334.27    7.80
  -1   6   1  326.07    7.70
  -1   6   1  333.77    7.70
   1   6  -1  339.77    7.50
   1   6  -1  340.87    7.50
   1   6  -1  337.57    7.60
   1   6  -1  334.67    7.80
   0  -6  -1  736.73   16.80
   0  -6   1  753.22   16.70
   0  -6   1  737.53   16.80
   0  -6   1  722.13   16.80
   0  -6  -1  741.93   16.90
   0  -6  -1  723.23   16.90
   0  -6  -1  722.43   16.80
   0  -6   1  729.43   16.90
   0  -6  -1  730.53   16.80
   0  -6   1  708.93   16.90
   0  -6  -1  751.62   16.60
   0   6   1  730.83   16.90
   0   6  -1  742.63   16.80
   0   6   1  739.03   16.90
   0   6  -1  746.83   16.70
   0   6   1  733.93   16.80
   0   6  -1  721.03   16.80
   0   6   1  727.23   16.80
   0   6  -1  714.03   16.90
   0   6  -1  734.63   16.60
   0   6   1  730.03   16.60
   0   6  -1  725.23   16.80
   0   6  -1  739.43   16.70
   0   6  -1  744.63   16.80
   0   6  -1  732.13   16.90
   0   6   1  740.93   16.90
   1  -6   1  497.05   11.70
   1  -6   1  516.45   11.50
  -1  -6  -1  496.85   11.60
  -1  -6  -1  510.95   11.60
  -1  -6  -1  511.85   11.60
   1  -6   1  501.85   11.50
   1  -6   1  487.95   11.70
   1  -6   1  499.85   11.50
  -1  -6  -1  490.95   11.70
  -1  -6  -1  504.95   11.50
   1  -6   1  502.85   11.40
   1  -6   1  492.75   11.70
   1  -6   1  503.25   11.70
  -1  -6  -1  491.65   11.70
   1   6   1  505.05   11.70
  -1   6  -1  509.05   11.70
  -1   6  -1  518.35   11.50
  -1   6  -1  510.55   11.50
   1   6   1  509.95   11.60
   1   6   1  494.45   11.70
   1   6   1  486.85   11.70
  -1   6  -1  496.65   11.70
  -1   6  -1  501.45   11.70
  -1   6  -1  505.25   11.50
  -1   6  -1  488.95   11.80
   1   6   1  497.45   11.60
  -1   6  -1  503.85   11.50
  -1   6  -1  497.95   11.70
   1   6   1  494.65   11.60
  -2  -6  -1   57.19    1.80
   2  -6   1   56.59    1.60
  -2  -6  -1   60.79    1.80
   2  -6   1   60.89    1.60
   2  -6   1   54.99    1.80
  -2  -6  -1   59.79    1.70
  -2  -6  -1   58.39    1.60
   2  -6   1   55.39    1.80
  -2  -6  -1   59.79    1.90
   2  -6   1   58.89    1.80
   2  -6   1   59.79    1.90
  -2  -6  -1   61.39    1.80
   2  -6   1   56.39    1.50
   2   6   1   54.19    1.80
   2   6   1   59.29    1.70
  -2   6  -1   61.49    1.80
  -2   6  -1   62.29    1.40
  -2   6  -1   59.89    1.60
  -2   6  -1   56.99    1.80
  -2   6  -1   56.99    1.80
  -2   6  -1   59.29    1.80
  -2   6  -1   60.39    1.60
   2   6   1   59.39    1.90
   2   6   1   61.29    1.70
  -2   6  -1   59.69    1.60
   2   6   1   60.59    1.60
   2   6   1   56.79    1.70
  -3  -6  -1   32.60    1.30
  -3  -6  -1   36.80    1.20
   3  -6   1   32.30    1.50
  -3  -6  -1   35.40    1.10
   3  -6   1   33.30    1.30
   3  -6   1   33.90    1.40
   3  -6   1   35.80    1.20
   3   6   1   36.40    1.10
  -3   6  -1   35.00    1.20
  -3   6  -1   38.00    1.30
  -3   6  -1   35.40    1.10
  -3   6  -1   35.60    1.30
   3   6   1   30.30    1.50
   3   6   1   36.90    1.30
   3   6   1   35.80    1.10
   3   6   1   36.10    0.90
  -3   6  -1   35.30    1.30
   4  -6   1    1.40    0.60
  -4  -6  -1    1.40    0.20
   4  -6   1    2.10    0.20
  -4  -6  -1    1.20    0.30
   4  -6   1    1.00    0.50
   4  -6   1    1.40    0.20
   4  -6   1    1.60    0.40
  -4  -6  -1    1.30    0.50
  -4  -6  -1    0.90    0.60
   4  -6   1    1.40    0.50
   4   6   1    1.20    0.30
  -4   6  -1    1.50    0.40
   4   6   1    1.70    0.20
  -4   6  -1    1.30    0.30
  -4   6  -1    0.90    0.40
   4   6   1    1.50    0.30
   4   6   1    1.10    0.20
  -4   6  -1    0.90    0.30
   4   6   1    1.40    0.20
   4   6   1    1.70    0.60
   4   6   1    1.00    0.40
  -4   6  -1    0.70    0.50
  -5  -6  -1    3.60    0.60
   5  -6   1    4.70    0.70
   5  -6   1    2.00    0.70
  -5  -6  -1    4.30    0.70
   5  -6   1    3.80    0.60
   5  -6   1    4.10    0.40
  -5  -6  -1    3.30    0.40
   5  -6   1    4.00    0.30
  -5  -6  -1    4.10    0.30
  -5   6  -1    3.40    0.50
   5   6   1    4.50    0.50
   5   6   1    3.70    0.20
   5   6   1    4.10    0.40
  -5   6  -1    3.70    0.20
   5   6   1    3.70    0.60
   5   6   1    3.80    0.40
   5   6   1    4.70    0.50
   5   6   1    3.80    0.70
  -5   6  -1    3.90    0.50
   5   6   1    4.30    0.40
  -5   6  -1    2.90    0.80
  -5   6  -1    2.90    0.50
   6  -6   1    1.20    0.80
  -6  -6  -1    1.10    0.90
  -6  -6  -1    1.30    0.50
   6  -6   1    1.30    0.30
   6  -6   1    0.90    0.50
   6  -6   1    1.00    0.20
  -6  -6  -1    1.60    0.50
  -6   6  -1    1.30    0.70
  -6   6  -1    1.50    0.60
   6   6   1    1.30    0.20
   6   6   1    1.50    0.80
   6   6   1    1.40    0.70
   6   6   1    0.70    0.30
   6   6   1    0.50    0.90
  -6   6  -1    0.90    0.20
   6   6   1    1.30    0.40
  -6   6  -1    1.20    0.20
  -6   6  -1    1.80    0.50
   6   6   1    1.10    0.30
  -6   6  -1    0.70    0.50
   7  -6   1   25.40    1.90
  -7  -6  -1   24.70    1.60
  -7  -6  -1   21.30    1.90
  -7  -6  -1   19.20    1.40
   7  -6   1   21.10    1.40
   7  -6   1   20.20    1.00
   7  -6   1   21.00    0.70
  -7   6  -1   23.00    1.40
   7   6   1   21.80    0.80
  -7   6  -1   22.90    1.30
   7   6   1   23.40    0.80
   7   6   1   22.30    1.30
  -7   6  -1   25.00    1.60
  -7   6  -1   22.90    1.30
   7   6   1   21.90    1.90
  -7   6  -1   22.60    1.30
   8  -6   1   34.10    3.20
   8  -6   1   38.70    2.20
  -8  -6  -1   32.70    3.40
  -8  -6  -1   36.40    1.90
   8  -6   1   38.90    1.20
   8   6   1   30.00    2.30
  -8   6  -1   37.60    2.80
   8   6   1   41.00    1.30
  -8   6  -1   42.30    1.60
   8   6   1   39.70    1.20
   8   6   1   37.30    2.60
  -8   6  -1   40.50    1.80
   9  -6   1    8.80    0.60
  -9  -6  -1    9.00    1.60
   9  -6   1    9.40    0.50
  -9  -6  -1    8.80    1.40
   9  -6   1    9.60    1.80
   9   6   1    8.00    0.60
  -9   6  -1    9.50    1.40
  -9   6  -1    8.10    1.70
   9   6   1   10.50    1.40
  -9   6  -1   11.30    1.80
   9   6   1    8.60    0.70
   9   6   1    6.70    1.00
  10  -6   1   27.10    0.90
 -10  -6  -1   30.60    2.30
 -10  -6  -1   28.40    3.10
 -10   6  -1   27.20    2.10
  10   6   1   27.00    1.00
  10   6   1   27.20    1.10
  11  -6   1    1.10    0.50
  11   6   1    1.00    0.30
  11   6   1    0.70    0.50
  11  -7  -1   -0.60    0.30
  11   7  -1    0.10    0.50
  11   7  -1    0.20    0.30
  10  -7  -1   22.60    0.80
 -10  -7   1   23.80    2.60
 -10  -7   1   20.70    1.80
  10  -7  -1   22.10    2.30
  10  -7  -1   23.50    1.80
  10   7  -1   22.00    2.30
 -10   7   1   23.70    2.10
 -10   7   1   23.00    2.50
  10   7  -1   20.90    0.90
  10   7  -1   21.30    0.90
 -10   7   1   18.70    2.20
  10   7  -1   18.70    2.00
 -10   7   1   20.80    1.90
   9  -7  -1    6.50    0.50
   9  -7  -1    7.50    1.70
  -9  -7   1    5.10    1.80
   9  -7  -1    7.20    1.60
  -9  -7   1    3.30    1.10
  -9   7   1    8.20    1.30
  -9   7   1    7.90    1.20
  -9   7   1    7.80    1.20
   9   7  -1    6.80    0.60
   9   7  -1    6.90    1.30
   9   7  -1    7.30    0.70
  -9   7   1    7.70    1.00
  -8  -7   1    6.50    1.40
   8  -7  -1    5.10    0.40
   8  -7  -1    4.80    0.30
   8  -7  -1    4.60    0.80
   8  -7  -1    5.40    0.30
   8  -7  -1    5.70    1.00
  -8  -7   1    3.40    0.70
  -8   7   1    5.40    0.60
  -8   7   1    5.40    1.10
  -8   7   1    5.50    1.10
  -8   7   1    5.80    0.90
   8   7  -1    3.40    1.00
   8   7  -1    5.10    1.10
  -8   7   1    3.50    1.10
   8   7  -1    4.80    0.50
   8   7  -1    4.70    0.40
  -7  -7   1   12.60    1.40
   7  -7  -1   12.60    0.50
  -7  -7   1   11.90    0.50
   7  -7  -1   12.00    0.50
   7  -7  -1   11.20    1.00
  -7  -7   1   12.90    1.00
   7  -7  -1   13.10    0.40
   7  -7  -1   11.20    1.30
   7  -7  -1   14.20    1.60
  -7   7   1   12.60    1.10
  -7   7   1   12.30    1.10
   7   7  -1   12.20    1.40
   7   7  -1   12.30    0.50
   7   7  -1   13.50    0.90
  -7   7   1   11.50    1.30
  -7   7   1   13.70    1.20
   7   7  -1   14.40    1.40
   7   7  -1   13.10    0.60
  -7   7   1   12.40    1.40
  -7   7   1   12.70    0.90
   6  -7  -1   71.59    1.60
  -6  -7   1   69.89    2.60
   6  -7  -1   68.49    2.80
   6  -7  -1   66.99    2.10
  -6  -7   1   66.89    2.40
  -6  -7   1   66.19    2.10
   6  -7  -1   68.39    1.70
  -6  -7   1   65.29    1.60
   6  -7  -1   68.49    2.60
  -6   7   1   69.19    2.20
   6   7  -1   71.39    2.80
  -6   7   1   67.89    2.30
  -6   7   1   67.39    2.10
   6   7  -1   71.39    2.10
   6   7  -1   70.39    1.80
  -6   7   1   69.49    2.10
   6   7  -1   69.79    2.40
  -6   7   1   68.09    2.00
   6   7  -1   67.99    1.80
  -6   7   1   67.29    2.50
   5  -7  -1    8.40    0.80
   5  -7  -1    8.40    0.40
  -5  -7   1    7.30    1.00
  -5  -7   1    8.20    0.80
   5  -7  -1    8.30    0.40
   5  -7  -1    9.40    0.90
  -5  -7   1    8.70    0.80
   5  -7  -1    9.90    1.00
  -5   7   1    8.70    1.00
   5   7  -1    9.70    0.90
   5   7  -1    8.80    1.00
  -5   7   1    9.50    0.80
   5   7  -1    7.70    0.50
   5   7  -1    7.70    0.60
   5   7  -1    7.70    0.50
  -5   7   1    8.30    0.80
  -5   7   1    8.60    0.60
  -5   7   1    8.90    0.90
  -5   7   1    9.00    0.50
  -5   7   1    7.20    0.70
   4  -7  -1    8.40    0.60
   4  -7  -1    8.80    0.40
   4  -7  -1    7.40    0.80
   4  -7  -1    8.00    0.30
  -4  -7   1    7.20    0.70
  -4  -7   1    7.40    0.80
   4  -7  -1    7.50    0.70
  -4  -7   1    8.50    1.00
   4   7  -1    7.80    0.50
  -4   7   1    8.20    0.60
   4   7  -1    8.10    1.00
   4   7  -1    8.80    0.90
  -4   7   1    8.50    0.50
  -4   7   1    8.90    0.90
  -4   7   1    7.90    0.60
   4   7  -1    8.80    0.60
  -4   7   1    8.10    0.60
  -4   7   1    6.90    0.40
  -4   7   1    7.20    0.80
  -3  -7   1   93.39    2.60
   3  -7  -1   93.69    2.60
   3  -7  -1   94.89    2.40
  -3  -7   1   84.69    2.90
   3  -7  -1   87.49    2.80
  -3  -7   1   95.29    2.60
   3  -7  -1   95.19    2.30
  -3   7   1   94.59    2.30
   3   7  -1   89.99    2.60
  -3   7   1   92.69    2.50
  -3   7   1   89.29    2.80
  -3   7   1   91.49    2.80
   3   7  -1   89.19    2.70
  -3   7   1   93.99    2.40
  -3   7   1   89.49    2.60
   3   7  -1   96.49    2.70
  -3   7   1   95.79    2.40
   3   7  -1   99.39    2.60
  -2  -7   1   76.69    2.20
   2  -7  -1   75.39    2.00
   2  -7  -1   79.09    2.10
  -2  -7   1   78.39    2.20
   2  -7  -1   77.69    2.30
  -2  -7   1   77.79    2.20
  -2  -7   1   76.79    2.10
   2  -7  -1   71.59    2.20
   2  -7  -1   76.69    1.80
  -2  -7   1   71.29    2.10
   2  -7  -1   76.49    2.20
   2   7  -1   74.49    2.10
  -2   7   1   76.79    2.00
   2   7  -1   77.29    1.90
  -2   7   1   77.19    2.30
   2   7  -1   79.09    1.80
   2   7  -1   76.19    2.10
   2   7  -1   79.99    1.80
  -2   7   1   78.89    1.80
   2   7  -1   75.29    2.20
   2   7  -1   72.09    2.30
  -2   7   1   70.89    2.20
   2   7  -1   79.29    1.90
  -2   7   1   74.59    2.10
   2   7  -1   77.79    2.20
  -2   7   1   70.29    2.20
  -1  -7   1  207.48    5.10
  -1  -7   1  208.88    5.00
  -1  -7   1  205.48    5.10
   1  -7  -1  205.18    5.10
  -1  -7   1  204.08    5.10
   1  -7  -1  212.08    5.10
   1  -7  -1  200.58    5.20
   1  -7  -1  204.38    5.00
  -1  -7   1  209.28    5.00
   1  -7  -1  209.08    5.00
  -1  -7   1  204.48    5.00
  -1   7   1  200.58    5.00
   1   7  -1  201.08    5.10
   1   7  -1  211.98    4.90
   1   7  -1  205.18    4.90
   1   7  -1  211.28    4.80
  -1   7   1  205.48    5.20
  -1   7   1  200.98    5.10
   1   7  -1  209.18    5.20
  -1   7   1  205.58    5.10
   1   7  -1  206.58    5.10
   1   7  -1  213.18    4.80
  -1   7   1  207.48    5.00
   1   7  -1  203.98    5.00
   0  -7   1   78.99    2.00
   0  -7  -1   79.39    2.20
   0  -7  -1   78.89    2.30
   0  -7   1   78.69    2.10
   0  -7  -1   75.49    2.20
   0  -7  -1   78.69    1.90
   0  -7   1   75.79    2.20
   0  -7  -1   78.49    2.10
   0  -7   1   78.99    2.00
   0  -7   1   75.99    2.20
   0  -7   1   78.49    2.10
   0  -7  -1   78.69    2.10
   0   7  -1   78.49    1.90
   0   7  -1   80.09    2.10
   0   7   1   76.19    2.10
   0   7   1   77.99    1.90
   0   7  -1   77.09    2.10
   0   7   1   78.69    2.10
   0   7  -1   80.29    2.10
   0   7  -1   76.79    2.20
   0   7  -1   75.99    2.20
   0   7   1   77.39    2.10
   0   7  -1   76.89    1.90
   0   7   1   76.59    2.20
   0   7  -1   80.29    2.20
   0   7   1   74.29    2.20
  -1  -7  -1  407.66    9.20
   1  -7   1  379.86    9.40
  -1  -7  -1  401.86    9.20
   1  -7   1  402.16    9.10
   1  -7   1  393.86    9.40
  -1  -7  -1  380.66    9.40
   1  -7   1  392.86    9.30
  -1  -7  -1  394.16    9.30
  -1  -7  -1  399.36    9.30
  -1  -7  -1  393.36    9.40
   1  -7   1  397.76    9.10
   1   7   1  392.36    9.40
   1   7   1  409.36    9.20
  -1   7  -1  394.36    9.30
   1   7   1  395.16    9.20
   1   7   1  389.46    9.40
  -1   7  -1  403.46    9.40
  -1   7  -1  387.46    9.30
  -1   7  -1  375.36    9.30
  -1   7  -1  407.16    9.10
  -1   7  -1  403.56    9.10
  -1   7  -1  389.96    9.50
  -1   7  -1  403.26    9.10
  -1   7  -1  400.66    9.10
   1   7   1  377.46    9.40
   1   7   1  396.56    9.30
  -2  -7  -1   67.89    2.00
  -2  -7  -1   66.79    1.80
  -2  -7  -1   68.49    2.00
   2  -7   1   66.19    2.00
  -2  -7  -1   67.29    2.00
   2  -7   1   59.89    2.10
   2  -7   1   68.69    1.70
   2  -7   1   66.49    1.80
  -2  -7  -1   68.79    2.00
   2  -7   1   67.39    2.00
  -2   7  -1   69.99    1.90
   2   7   1   68.19    2.10
  -2   7  -1   69.79    2.10
  -2   7  -1   69.89    1.80
  -2   7  -1   67.89    1.70
   2   7   1   69.39    1.90
   2   7   1   66.19    2.00
  -2   7  -1   69.29    1.80
   2   7   1   66.09    2.10
  -2   7  -1   66.29    2.30
  -2   7  -1   69.39    2.10
   2   7   1   66.29    1.80
   3  -7   1   62.69    2.10
  -3  -7  -1   65.39    1.90
  -3  -7  -1   66.19    2.10
   3  -7   1   63.59    1.80
  -3  -7  -1   65.19    1.70
   3  -7   1   62.39    2.10
  -3  -7  -1   62.99    2.30
  -3   7  -1   62.59    1.80
   3   7   1   66.19    1.70
   3   7   1   63.49    1.80
  -3   7  -1   62.69    1.80
   3   7   1   61.89    2.00
  -3   7  -1   62.19    1.70
  -3   7  -1   60.89    2.10
  -3   7  -1   67.09    2.00
   4  -7   1    0.50    0.30
  -4  -7  -1    0.90    0.30
   4  -7   1    0.60    0.20
   4  -7   1    0.40    0.30
   4  -7   1    0.30    0.10
   4  -7   1    0.60    0.30
  -4  -7  -1    0.40    0.30
  -4  -7  -1    1.00    0.50
  -4  -7  -1    1.20    0.30
  -4   7  -1    0.60    0.40
   4   7   1    0.40    0.50
   4   7   1    0.10    0.10
   4   7   1    0.80    0.30
   4   7   1    0.40    0.30
  -4   7  -1   -0.20    0.50
  -4   7  -1   -0.10    0.30
  -4   7  -1    0.10    0.60
   4   7   1    0.70    0.60
   4   7   1    0.10    0.20
   4   7   1    0.40    0.20
   4   7   1    0.30    0.30
   5  -7   1    2.50    0.30
  -5  -7  -1    1.80    0.60
  -5  -7  -1    2.50    0.40
   5  -7   1    2.90    0.60
  -5  -7  -1    3.00    0.90
   5  -7   1    3.40    0.30
  -5  -7  -1    2.60    0.40
   5  -7   1    2.60    0.90
   5  -7   1    3.00    0.70
   5   7   1    2.50    0.40
   5   7   1    2.50    0.30
  -5   7  -1    2.00    0.70
  -5   7  -1    2.10    0.60
   5   7   1    2.60    0.30
   5   7   1    2.20    0.30
  -5   7  -1    2.90    0.60
   5   7   1    3.20    0.50
   5   7   1    2.90    0.50
   5   7   1    2.60    0.30
   5   7   1    2.70    0.70
  -5   7  -1    2.50    0.80
   6  -7   1    0.30    0.20
  -6  -7  -1   -0.20    0.50
   6  -7   1    1.70    0.80
   6  -7   1    0.50    0.30
   6  -7   1    0.50    0.60
  -6  -7  -1    0.30    1.00
  -6  -7  -1    0.70    0.50
  -6   7  -1    0.10    1.00
   6   7   1    0.30    0.30
   6   7   1    1.50    0.60
  -6   7  -1    0.60    0.40
   6   7   1    0.60    0.30
   6   7   1    0.40    0.60
   6   7   1    0.80    0.70
  -6   7  -1    0.30    0.50
   6   7   1    1.10    0.70
  -6   7  -1    0.30    0.80
  -6   7  -1    0.30    0.80
   6   7   1    0.30    0.40
   7  -7   1   21.80    1.40
  -7  -7  -1   21.20    1.30
   7  -7   1   21.90    0.80
   7  -7   1   22.90    1.80
  -7  -7  -1   22.70    1.80
  -7  -7  -1   23.00    1.90
   7  -7   1   22.10    0.70
   7   7   1   23.90    1.70
  -7   7  -1   20.60    1.30
   7   7   1   22.30    1.00
   7   7   1   20.40    1.00
  -7   7  -1   19.50    2.00
  -7   7  -1   22.40    1.60
  -7   7  -1   24.80    1.20
  -7   7  -1   22.30    1.00
   7   7   1   22.60    1.70
   8  -7   1    5.80    1.40
  -8  -7  -1    4.40    0.90
   8  -7   1    6.00    0.50
  -8  -7  -1    5.20    2.40
   8  -7   1    6.60    0.40
   8  -7   1    8.30    1.10
  -8   7  -1    5.50    0.80
  -8   7  -1    3.30    1.40
   8   7   1    5.80    0.40
  -8   7  -1    5.90    0.90
   8   7   1    6.50    0.50
   8   7   1    6.30    0.80
  -8   7  -1    4.60    1.60
   8   7   1    7.80    1.40
  -9  -7  -1    6.50    2.00
  -9  -7  -1   10.10    1.40
   9  -7   1    7.30    0.50
   9  -7   1    7.60    1.50
   9  -7   1    7.10    0.50
  -9   7  -1    5.30    1.40
   9   7   1    5.80    1.60
   9   7   1    9.50    1.70
  -9   7  -1    7.20    1.10
  -9   7  -1    8.80    1.90
   9   7   1    7.60    0.70
   9   7   1    7.20    0.60
  10  -7   1    0.60    0.50
  10   7   1   -0.10    0.50
  10   7   1    0.20    0.40
  11  -7   1   10.00    0.70
  11   7   1   12.00    1.00
  11   7   1   12.20    0.80
  11  -8  -1   -0.10    0.30
  11   8  -1   -0.80    0.40
  11   8  -1    0.60    0.60
  10  -8  -1   45.50    3.10
  10  -8  -1   48.80    2.70
 -10  -8   1   55.99    3.40
 -10  -8   1   47.00    4.10
  10  -8  -1   46.80    1.30
 -10   8   1   46.60    2.50
 -10   8   1   47.90    3.60
  10   8  -1   44.60    3.00
  10   8  -1   43.80    1.40
 -10   8   1   47.50    3.30
  10   8  -1   48.40    1.40
  10   8  -1   46.70    2.90
 -10   8   1   48.70    3.00
   9  -8  -1    3.10    1.40
   9  -8  -1    3.10    1.60
  -9  -8   1    0.90    1.60
   9  -8  -1    3.00    0.30
  -9  -8   1    2.70    1.30
  -9   8   1    5.40    1.40
  -9   8   1    3.60    1.00
  -9   8   1    1.00    0.80
   9   8  -1    3.20    0.40
   9   8  -1    3.30    1.10
   9   8  -1    3.30    1.40
  -9   8   1    3.00    0.90
   9   8  -1    3.10    0.40
   8  -8  -1    1.80    0.80
  -8  -8   1    1.10    1.00
   8  -8  -1    1.10    0.30
   8  -8  -1    1.10    0.20
   8  -8  -1    1.50    1.10
  -8  -8   1    0.00    1.20
   8  -8  -1    0.90    0.20
  -8   8   1    1.30    0.50
   8   8  -1    0.30    1.30
   8   8  -1    1.50    1.20
  -8   8   1    1.90    0.80
   8   8  -1    0.90    0.40
  -8   8   1   -0.40    1.30
  -8   8   1    1.30    1.00
   8   8  -1    1.10    0.30
  -8   8   1    0.60    1.30
  -7  -8   1    1.50    0.70
   7  -8  -1    1.00    1.00
   7  -8  -1    0.10    0.40
   7  -8  -1    0.20    0.30
  -7  -8   1    1.50    0.80
   7  -8  -1    0.20    0.60
   7  -8  -1    0.90    0.20
   7  -8  -1    0.80    0.20
   7   8  -1    0.80    0.30
  -7   8   1    0.50    0.90
  -7   8   1    1.10    0.40
  -7   8   1    0.70    0.70
  -7   8   1    2.30    0.80
   7   8  -1   -0.40    1.20
   7   8  -1    1.00    0.80
   7   8  -1    0.90    0.20
  -7   8   1    2.00    1.00
   7   8  -1    0.90    0.40
   6  -8  -1   63.19    2.30
  -6  -8   1   60.29    2.00
   6  -8  -1   60.69    2.00
  -6  -8   1   61.59    2.20
  -6  -8   1   61.39    2.50
   6  -8  -1   61.69    1.50
   6  -8  -1   62.79    1.50
   6  -8  -1   61.19    2.60
  -6   8   1   62.29    2.30
  -6   8   1   60.99    1.90
  -6   8   1   62.99    2.50
  -6   8   1   61.69    2.00
  -6   8   1   63.99    2.10
   6   8  -1   62.89    1.60
   6   8  -1   62.29    1.60
   6   8  -1   61.09    2.20
   6   8  -1   61.39    2.60
  -6   8   1   62.29    1.80
   6   8  -1   65.29    2.00
   5  -8  -1    0.90    0.50
  -5  -8   1    1.10    0.50
   5  -8  -1   -0.40    0.70
   5  -8  -1   -0.10    0.30
   5  -8  -1    0.50    0.20
   5  -8  -1    0.50    0.20
  -5  -8   1    0.00    0.70
  -5  -8   1    0.20    0.30
  -5   8   1    0.90    0.50
   5   8  -1   -0.20    0.70
   5   8  -1    1.20    0.50
  -5   8   1    1.00    0.40
  -5   8   1    0.90    0.40
   5   8  -1    0.40    0.20
   5   8  -1    0.30    0.40
  -5   8   1    0.40    0.30
   5   8  -1    0.30    0.30
  -5   8   1   -0.20    0.60
  -5   8   1    0.20    0.40
  -5   8   1    0.30    0.50
   4  -8  -1    7.90    0.70
   4  -8  -1    7.40    0.40
   4  -8  -1    7.50    0.40
   4  -8  -1    8.30    0.70
  -4  -8   1    7.10    0.80
  -4  -8   1    8.90    0.90
   4  -8  -1    7.40    0.50
  -4  -8   1    6.80    0.80
  -4   8   1    7.80    0.60
  -4   8   1    7.60    0.40
  -4   8   1    7.50    0.90
  -4   8   1    8.00    0.40
   4   8  -1    6.90    0.40
  -4   8   1    7.00    0.60
   4   8  -1    6.50    0.90
   4   8  -1    7.80    0.80
   4   8  -1    5.70    0.70
  -4   8   1    9.20    0.80
   4   8  -1    8.10    0.40
  -4   8   1    8.40    0.60
   3  -8  -1   15.30    0.60
   3  -8  -1   15.20    0.50
  -3  -8   1   13.40    0.80
  -3  -8   1   16.10    0.80
   3  -8  -1   16.30    0.90
  -3  -8   1   14.70    0.90
   3  -8  -1   14.00    0.90
  -3   8   1   15.00    0.70
   3   8  -1   14.60    0.90
  -3   8   1   15.30    0.70
   3   8  -1   12.90    0.80
  -3   8   1   15.50    1.00
  -3   8   1   14.20    0.80
   3   8  -1   13.30    0.80
  -3   8   1   13.50    1.00
  -3   8   1   14.70    0.50
   2  -8  -1    9.70    0.60
   2  -8  -1    9.50    0.60
  -2  -8   1    9.50    0.80
  -2  -8   1    9.10    0.70
  -2  -8   1    9.30    0.50
  -2  -8   1    9.80    0.90
   2  -8  -1    9.00    0.50
  -2   8   1    9.00    0.70
   2   8  -1    9.80    0.60
   2   8  -1    9.70    0.40
   2   8  -1    9.60    0.80
   2   8  -1    9.80    0.60
   2   8  -1    9.60    0.30
   2   8  -1    9.00    0.30
  -2   8   1    9.90    0.60
   2   8  -1    9.90    0.40
   2   8  -1    9.90    0.70
   1  -8  -1   83.19    2.40
   1  -8  -1   84.89    2.80
  -1  -8   1   81.59    2.50
   1  -8  -1   86.09    2.30
   1  -8  -1   83.09    2.40
  -1  -8   1   82.59    2.30
  -1  -8   1   84.39    2.20
  -1  -8   1   83.99    2.30
  -1  -8   1   88.69    2.40
   1  -8  -1   83.19    2.30
  -1  -8   1   86.89    2.30
  -1   8   1   85.59    2.40
  -1   8   1   87.69    2.50
   1   8  -1   82.29    2.30
   1   8  -1   87.99    2.00
  -1   8   1   87.79    2.30
  -1   8   1   82.09    2.40
   1   8  -1   84.99    2.20
   1   8  -1   89.99    2.50
   1   8  -1   85.89    2.10
   1   8  -1   82.19    2.40
  -1   8   1   81.39    2.50
   1   8  -1   81.59    2.40
   1   8  -1   85.59    2.20
   0  -8  -1  472.05   11.30
   0  -8  -1  479.15   11.20
   0  -8  -1  453.55   11.30
   0  -8   1  477.95   11.10
   0  -8   1  446.26   11.30
   0  -8   1  494.55   11.00
   0  -8   1  488.25   11.00
   0  -8  -1  482.05   11.20
   0  -8  -1  463.45   11.20
   0  -8  -1  499.95   10.90
   0  -8   1  477.45   11.20
   0  -8   1  479.15   11.20
   0   8   1  487.55   11.30
   0   8  -1  485.55   10.90
   0   8  -1  480.95   11.30
   0   8  -1  475.45   11.10
   0   8   1  489.35   11.20
   0   8   1  457.15   11.20
   0   8   1  498.25   10.90
   0   8  -1  460.95   11.20
   0   8  -1  483.55   11.00
   0   8   1  481.65   11.20
   0   8  -1  473.95   11.10
   0   8  -1  448.46   11.20
   0   8  -1  484.05   11.20
   0   8   1  477.05   11.10
   1  -8   1  167.48    4.00
   1  -8   1  168.78    4.00
  -1  -8  -1  170.98    4.10
  -1  -8  -1  163.68    4.20
   1  -8   1  162.18    4.30
  -1  -8  -1  171.38    4.50
   1  -8   1  167.68    4.30
  -1  -8  -1  163.38    4.20
  -1  -8  -1  168.28    4.30
  -1  -8  -1  170.78    4.10
  -1   8  -1  166.48    4.30
  -1   8  -1  164.68    4.00
   1   8   1  164.78    4.10
  -1   8  -1  167.18    4.00
   1   8   1  169.58    4.30
   1   8   1  162.28    4.30
  -1   8  -1  157.58    4.30
   1   8   1  167.48    4.10
  -1   8  -1  168.68    4.00
  -1   8  -1  156.58    4.20
  -1   8  -1  168.48    4.00
  -1   8  -1  168.18    4.50
   1   8   1  163.38    4.20
  -1   8  -1  170.78    4.40
  -2  -8  -1  238.68    5.50
  -2  -8  -1  226.68    5.70
   2  -8   1  238.58    5.50
  -2  -8  -1  238.58    5.80
   2  -8   1  213.58    6.10
  -2  -8  -1  237.08    5.70
   2  -8   1  241.18    5.40
   2   8   1  233.18    5.70
   2   8   1  232.58    6.00
   2   8   1  234.88    5.90
  -2   8  -1  235.98    5.50
   2   8   1  241.38    5.80
  -2   8  -1  219.38    5.60
  -2   8  -1  221.28    6.10
  -2   8  -1  220.58    5.70
  -2   8  -1  240.08    5.40
   2   8   1  234.98    5.50
   3  -8   1   65.79    1.80
  -3  -8  -1   64.79    2.20
   3  -8   1   65.29    2.20
  -3  -8  -1   63.59    2.00
  -3  -8  -1   64.49    1.70
   3  -8   1   62.49    1.60
  -3  -8  -1   63.49    2.00
   3  -8   1   61.09    1.60
   3  -8   1   63.39    2.10
   3   8   1   67.19    1.90
   3   8   1   62.59    2.10
  -3   8  -1   62.29    1.80
  -3   8  -1   66.39    1.50
  -3   8  -1   64.79    2.30
  -3   8  -1   65.19    1.50
   3   8   1   66.29    1.80
  -3   8  -1   62.99    1.80
   3   8   1   60.49    2.10
  -3   8  -1   64.19    2.00
  -3   8  -1   61.79    2.10
   4  -8   1    3.50    0.30
  -4  -8  -1    3.40    0.60
  -4  -8  -1    3.40    0.40
   4  -8   1    1.70    0.60
  -4  -8  -1    3.60    0.50
   4  -8   1    2.90    0.70
   4  -8   1    2.80    0.50
   4  -8   1    3.40    0.40
  -4  -8  -1    2.80    0.60
  -4   8  -1    3.40    0.60
   4   8   1    3.30    0.80
   4   8   1    3.40    0.30
   4   8   1    2.90    0.30
  -4   8  -1    3.90    0.50
   4   8   1    3.20    0.50
  -4   8  -1    3.60    0.60
   4   8   1    2.80    0.30
  -4   8  -1    3.60    0.40
   4   8   1    1.70    0.50
   4   8   1    3.30    0.40
  -4   8  -1    4.20    0.50
   5  -8   1  100.19    2.90
   5  -8   1  101.49    3.40
   5  -8   1  100.19    3.20
  -5  -8  -1   99.99    2.60
   5  -8   1  102.79    2.40
   5  -8   1  100.89    2.40
  -5  -8  -1  101.89    2.60
  -5  -8  -1   98.89    3.10
  -5  -8  -1   97.79    3.10
   5   8   1   95.89    2.60
   5   8   1   99.89    3.10
  -5   8  -1   97.59    3.10
   5   8   1   97.99    2.50
  -5   8  -1   99.29    2.90
   5   8   1   99.19    2.50
  -5   8  -1   99.29    2.70
   5   8   1  100.69    2.60
  -5   8  -1  104.99    3.40
   5   8   1   95.89    3.20
  -6  -8  -1   81.89    3.00
  -6  -8  -1   74.79    2.70
   6  -8   1   79.99    2.00
   6  -8   1   76.29    2.80
   6  -8   1   82.79    2.90
   6  -8   1   78.39    2.00
   6  -8   1   77.59    2.60
   6   8   1   79.89    2.10
   6   8   1   82.29    3.00
  -6   8  -1   80.69    3.10
   6   8   1   79.29    2.90
  -6   8  -1   79.39    2.50
   6   8   1   79.59    2.10
  -6   8  -1   81.19    2.50
  -6   8  -1   78.89    2.80
   6   8   1   79.19    2.00
  -7  -8  -1    7.30    0.90
   7  -8   1    6.30    1.20
  -7  -8  -1    6.40    1.00
   7  -8   1    5.20    0.60
  -7  -8  -1    6.10    0.80
   7  -8   1    5.40    0.40
   7  -8   1    5.90    0.50
   7   8   1    5.60    0.50
  -7   8  -1    4.90    0.80
   7   8   1    5.30    0.60
  -7   8  -1    5.40    1.40
   7   8   1    5.20    0.90
   7   8   1    6.30    1.00
  -7   8  -1    6.40    0.90
  -7   8  -1    5.00    0.80
  -7   8  -1    6.80    0.70
   8  -8   1    2.50    0.40
   8  -8   1    1.50    1.00
  -8  -8  -1    3.20    1.00
  -8  -8  -1    3.20    0.70
   8  -8   1    2.80    0.40
   8  -8   1    2.60    1.40
  -8   8  -1    2.80    1.20
   8   8   1    1.80    0.80
   8   8   1    2.50    0.50
  -8   8  -1    4.80    1.60
  -8   8  -1    3.50    1.30
   8   8   1    2.10    0.70
  -8   8  -1    2.00    1.00
   8   8   1    3.40    0.60
  -8   8  -1    1.90    1.30
   9  -8   1    9.50    0.70
   9  -8   1    7.00    2.60
   9  -8   1    7.50    1.20
  -9  -8  -1    8.40    1.40
   9  -8   1    9.60    0.50
  -9  -8  -1    8.10    1.50
   9   8   1    8.40    1.50
   9   8   1   10.30    2.20
   9   8   1    9.60    0.80
  -9   8  -1    3.00    1.60
  -9   8  -1    6.60    1.20
  -9   8  -1    7.60    1.90
   9   8   1    8.50    0.60
  10  -8   1    1.50    0.30
  10  -8   1    1.00    0.30
  10   8   1    2.00    0.60
  10   8   1    1.10    0.40
  11  -8   1    0.50    0.50
  11   8   1   -0.30    0.70
  11   8   1    1.10    0.70
  11  -9  -1    5.80    0.50
  11   9  -1    4.60    0.50
  11   9  -1    6.00    0.60
 -10  -9   1   13.70    1.40
  10  -9  -1   16.50    2.20
  10  -9  -1   13.90    0.70
 -10  -9   1   13.80    1.90
 -10   9   1   15.20    2.00
 -10   9   1   14.80    1.50
  10   9  -1   12.80    1.70
  10   9  -1   13.80    1.00
  10   9  -1   14.20    1.00
 -10   9   1   15.20    2.10
 -10   9   1   22.60    2.50
   9  -9  -1   -0.40    1.30
   9  -9  -1    0.10    1.30
  -9  -9   1    1.50    1.80
  -9  -9   1    0.10    1.10
   9  -9  -1    0.30    0.30
   9   9  -1   -0.30    1.10
   9   9  -1    0.50    1.20
  -9   9   1    1.20    0.70
   9   9  -1    0.10    0.50
  -9   9   1    0.00    1.10
  -9   9   1    0.20    0.80
  -9   9   1   -0.80    1.00
   9   9  -1    0.20    0.40
   8  -9  -1    5.50    0.30
   8  -9  -1    4.80    0.40
   8  -9  -1    5.10    0.50
  -8  -9   1    5.10    1.00
  -8  -9   1    4.70    1.60
   8  -9  -1    7.80    1.30
   8  -9  -1    5.60    1.30
  -8   9   1    6.50    0.90
  -8   9   1    5.90    1.60
   8   9  -1    5.20    0.50
   8   9  -1    4.40    0.50
  -8   9   1    6.20    0.90
   8   9  -1    6.30    1.80
  -8   9   1    5.40    1.30
  -8   9   1    5.60    2.00
   8   9  -1    5.10    1.10
  -7  -9   1    4.30    0.80
   7  -9  -1    4.50    0.40
   7  -9  -1    4.10    0.30
   7  -9  -1    3.90    0.70
   7  -9  -1    4.60    0.40
   7  -9  -1    5.40    1.00
   7  -9  -1    3.60    0.90
  -7  -9   1    3.90    0.90
  -7   9   1    4.00    0.80
  -7   9   1    3.70    0.40
  -7   9   1    4.50    1.10
  -7   9   1    3.30    0.90
   7   9  -1    6.10    1.00
   7   9  -1    3.60    0.30
   7   9  -1    4.00    0.40
  -7   9   1    4.00    1.10
   7   9  -1    4.00    1.10
   7   9  -1    4.20    0.70
   6  -9  -1   50.99    2.10
  -6  -9   1   50.99    2.10
   6  -9  -1   50.99    1.30
  -6  -9   1   51.09    2.20
   6  -9  -1   50.59    2.10
   6  -9  -1   48.70    1.70
   6  -9  -1   50.59    1.30
   6   9  -1   48.70    2.20
  -6   9   1   45.40    1.60
  -6   9   1   50.29    1.80
  -6   9   1   51.29    2.50
   6   9  -1   50.79    1.40
   6   9  -1   51.59    1.40
  -6   9   1   50.09    1.50
   6   9  -1   55.29    2.20
  -6   9   1   50.09    2.10
  -6   9   1   52.69    1.90
   6   9  -1   56.99    2.00
  -5  -9   1    1.50    0.90
   5  -9  -1    1.30    0.30
  -5  -9   1    1.60    0.40
   5  -9  -1    1.90    1.00
   5  -9  -1    1.60    0.60
   5  -9  -1    1.40    0.20
   5  -9  -1    1.40    0.20
   5   9  -1    1.60    0.30
  -5   9   1    1.30    0.50
   5   9  -1    1.90    0.40
  -5   9   1    0.40    0.70
  -5   9   1    1.60    0.40
   5   9  -1    1.00    0.60
  -5   9   1    1.10    0.60
  -5   9   1    1.50    0.40
  -5   9   1    1.30    0.40
   5   9  -1    2.30    0.70
   5   9  -1    1.30    0.50
  -5   9   1    1.50    0.60
   4  -9  -1   51.49    1.30
  -4  -9   1   53.39    2.10
   4  -9  -1   51.09    1.30
   4  -9  -1   51.89    1.80
   4  -9  -1   51.69    1.40
  -4  -9   1   49.99    1.80
   4  -9  -1   53.79    2.10
   4   9  -1   50.79    1.90
   4   9  -1   48.90    1.30
  -4   9   1   49.20    1.50
  -4   9   1   50.19    1.50
   4   9  -1   49.60    1.30
  -4   9   1   50.69    1.50
   4   9  -1   49.30    1.80
  -4   9   1   52.39    1.50
   4   9  -1   51.79    1.90
  -4   9   1   47.50    1.80
  -4   9   1   49.30    1.60
  -4   9   1   47.50    1.90
  -3  -9   1   33.30    1.60
  -3  -9   1   39.50    1.50
   3  -9  -1   39.40    1.40
   3  -9  -1   40.00    1.00
   3  -9  -1   39.00    1.00
   3  -9  -1   40.10    1.30
   3  -9  -1   37.30    1.50
   3  -9  -1   36.90    1.00
  -3   9   1   39.00    1.30
  -3   9   1   38.60    1.40
   3   9  -1   42.40    1.60
   3   9  -1   38.60    1.50
  -3   9   1   38.90    1.00
  -3   9   1   37.50    1.50
   3   9  -1   40.80    0.90
  -3   9   1   38.60    1.50
   3   9  -1   35.80    1.00
  -3   9   1   40.70    1.20
   3   9  -1   34.20    1.50
   3   9  -1   41.50    0.90
   2  -9  -1  143.29    3.70
  -2  -9   1  141.09    3.80
   2  -9  -1  145.79    3.90
  -2  -9   1  147.69    3.90
   2  -9  -1  147.09    3.80
  -2  -9   1  142.19    3.90
   2  -9  -1  146.69    4.00
   2   9  -1  153.08    3.40
  -2   9   1  143.49    4.00
   2   9  -1  152.28    3.40
   2   9  -1  147.59    3.50
   2   9  -1  149.49    3.50
  -2   9   1  147.59    3.70
   2   9  -1  144.29    4.00
  -2   9   1  141.19    3.90
   2   9  -1  146.69    3.80
   2   9  -1  144.69    3.90
  -1  -9   1   72.49    2.00
  -1  -9   1   72.29    2.00
   1  -9  -1   76.59    2.20
   1  -9  -1   71.09    2.00
  -1  -9   1   68.39    2.20
  -1  -9   1   71.39    2.10
   1  -9  -1   72.29    2.10
  -1   9   1   69.79    2.20
   1   9  -1   74.79    1.80
   1   9  -1   72.79    2.10
   1   9  -1   75.19    2.00
  -1   9   1   69.99    2.20
   1   9  -1   74.89    2.00
  -1   9   1   66.09    2.60
   1   9  -1   68.19    2.10
   1   9  -1   76.19    1.80
  -1   9   1   73.89    2.10
   0  -9   1  218.28    5.10
   0  -9  -1  216.68    5.00
   0  -9  -1  217.38    5.30
   0  -9   1  224.08    5.10
   0  -9   1  200.68    5.60
   0  -9   1  211.08    5.30
   0  -9   1  211.48    5.20
   0  -9  -1  217.18    5.30
   0  -9  -1  201.68    5.30
   0   9  -1  216.98    5.00
   0   9   1  210.58    5.30
   0   9  -1  215.08    5.20
   0   9  -1  218.88    5.30
   0   9   1  210.48    5.30
   0   9   1  220.38    5.00
   0   9  -1  211.48    5.00
   0   9  -1  199.58    5.30
   0   9   1  213.48    5.50
   0   9   1  206.68    5.20
   0   9  -1  212.38    5.20
  -1  -9  -1  244.78    6.00
   1  -9   1  250.07    5.70
  -1  -9  -1  249.48    5.90
  -1  -9  -1  246.28    6.30
   1  -9   1  247.18    5.80
  -1  -9  -1  221.28    6.30
   1  -9   1  236.78    6.10
  -1  -9  -1  249.28    5.80
  -1   9  -1  246.48    5.80
   1   9   1  244.58    5.80
   1   9   1  245.48    6.10
  -1   9  -1  248.68    6.10
  -1   9  -1  239.98    6.20
  -1   9  -1  249.58    5.70
  -1   9  -1  244.98    5.80
   1   9   1  229.88    6.00
   1   9   1  242.78    5.90
  -1   9  -1  249.08    5.70
  -2  -9  -1  613.24   15.10
   2  -9   1  631.74   15.20
  -2  -9  -1  662.63   15.30
   2  -9   1  635.34   15.20
  -2  -9  -1  648.34   14.90
   2  -9   1  662.73   14.90
  -2  -9  -1  632.14   15.10
   2  -9   1  648.54   14.80
  -2   9  -1  670.13   14.80
   2   9   1  647.24   15.20
   2   9   1  648.74   15.30
  -2   9  -1  639.14   15.30
   2   9   1  651.83   15.10
  -2   9  -1  665.73   14.90
   2   9   1  648.54   14.90
  -2   9  -1  664.63   15.40
  -2   9  -1  640.54   15.00
  -2   9  -1  646.34   14.90
   3  -9   1    2.40    0.30
   3  -9   1    3.00    0.40
  -3  -9  -1    1.40    0.50
   3  -9   1    1.80    0.30
   3  -9   1    2.20    0.50
  -3  -9  -1    2.20    0.50
  -3  -9  -1    2.70    0.50
   3  -9   1    2.10    0.30
  -3  -9  -1    2.30    0.30
  -3   9  -1    3.30    0.80
   3   9   1    2.20    0.50
  -3   9  -1    2.10    0.20
  -3   9  -1    1.70    0.20
  -3   9  -1    2.50    0.40
   3   9   1    2.10    0.40
  -3   9  -1    2.00    0.50
   3   9   1    1.90    0.40
   3   9   1    2.40    0.30
  -3   9  -1    3.30    0.70
  -3   9  -1    1.90    0.40
  -4  -9  -1  202.58    5.10
  -4  -9  -1  209.68    5.60
  -4  -9  -1  209.18    5.50
  -4  -9  -1  206.18    4.90
   4  -9   1  202.58    5.50
   4  -9   1  210.78    4.80
   4  -9   1  211.88    5.20
   4  -9   1  205.78    5.50
   4  -9   1  207.38    4.80
   4   9   1  202.38    4.80
  -4   9  -1  196.48    5.20
  -4   9  -1  201.78    5.10
   4   9   1  207.58    5.00
   4   9   1  209.38    4.80
   4   9   1  219.98    5.20
   4   9   1  205.68    5.50
   4   9   1  208.58    5.50
  -4   9  -1  207.28    5.50
  -4   9  -1  206.28    5.60
   4   9   1  202.88    4.90
  -4   9  -1  202.18    5.10
  -5  -9  -1   15.00    1.20
   5  -9   1   15.30    1.10
  -5  -9  -1   14.50    0.80
   5  -9   1   14.50    0.60
  -5  -9  -1   15.50    1.60
   5  -9   1   15.20    1.10
   5  -9   1   13.80    1.00
  -5  -9  -1   13.80    1.50
   5  -9   1   14.90    0.50
  -5   9  -1   13.40    1.30
   5   9   1   14.30    0.60
   5   9   1   15.20    0.70
   5   9   1   13.50    0.70
   5   9   1   14.80    0.60
  -5   9  -1   15.30    1.20
   5   9   1   16.30    0.80
  -5   9  -1   15.20    1.50
   5   9   1   16.00    1.40
   5   9   1   15.80    1.20
  -5   9  -1   16.80    1.00
   5   9   1   14.10    0.60
  -6  -9  -1    7.00    0.60
   6  -9   1    5.50    0.80
   6  -9   1    5.80    0.90
   6  -9   1    6.00    0.50
   6  -9   1    6.30    0.40
  -6  -9  -1    6.80    0.80
   6  -9   1    6.70    1.00
  -6  -9  -1    6.00    1.30
   6   9   1    8.70    1.10
   6   9   1    5.60    0.50
   6   9   1    7.60    0.60
  -6   9  -1    6.50    0.90
  -6   9  -1    5.80    0.80
  -6   9  -1    5.90    1.20
   6   9   1    7.10    0.60
  -6   9  -1    6.40    0.90
   6   9   1    6.60    0.90
   7  -9   1    0.50    0.60
  -7  -9  -1    1.00    0.60
   7  -9   1   -0.80    0.70
   7  -9   1   -0.20    0.20
   7  -9   1   -0.30    0.30
  -7  -9  -1   -1.60    1.00
   7   9   1    0.80    1.10
   7   9   1    0.60    0.40
  -7   9  -1   -1.20    0.80
  -7   9  -1    0.90    1.20
   7   9   1    0.00    0.50
  -7   9  -1   -0.60    0.40
  -7   9  -1    1.00    0.70
  -7   9  -1    0.20    0.40
   7   9   1   -0.30    0.80
   8  -9   1    4.90    1.20
  -8  -9  -1    5.60    0.90
   8  -9   1    4.10    0.50
   8  -9   1    4.90    1.40
   8  -9   1    4.90    0.50
  -8  -9  -1    6.40    1.50
   8   9   1    5.20    1.10
   8   9   1    3.90    0.50
   8   9   1    4.00    0.40
  -8   9  -1    5.80    1.00
  -8   9  -1    5.00    1.10
  -8   9  -1    3.40    1.40
  -8   9  -1    5.80    1.30
  -8   9  -1    3.70    1.20
   9  -9   1   12.10    0.60
   9  -9   1   10.20    1.70
   9  -9   1   10.70    1.50
  -9  -9  -1   11.50    1.20
  -9  -9  -1   13.20    1.80
   9  -9   1   10.50    0.60
  -9   9  -1   11.00    0.90
   9   9   1   11.50    0.80
  -9   9  -1   12.40    1.70
  -9   9  -1    9.80    2.40
   9   9   1   11.00    2.10
   9   9   1   12.20    0.90
   9   9   1   11.80    2.00
  10  -9   1    0.60    0.40
  10  -9   1    0.70    0.20
  10   9   1    0.60    0.70
  10   9   1    1.60    0.50
  11 -10  -1   24.70    0.90
  11  10  -1   26.60    1.00
  11  10  -1   24.00    1.20
  10 -10  -1    2.60    0.40
  10  10  -1    2.60    0.60
  10  10  -1    2.70    0.30
  -9 -10   1    2.10    1.40
   9 -10  -1    4.50    0.10
   9 -10  -1    3.70    0.10
   9 -10  -1    4.70    0.50
  -9 -10   1    4.10    1.40
   9 -10  -1    4.90    1.30
  -9  10   1    6.60    1.50
   9  10  -1    3.90    0.90
  -9  10   1    5.40    1.40
   9  10  -1    4.20    1.00
  -9  10   1    6.30    1.40
  -9  10   1    7.20    1.30
   9  10  -1    4.60    0.40
   9  10  -1    5.10    0.50
  -9  10   1    6.50    1.80
   8 -10  -1    5.20    0.40
   8 -10  -1    6.20    1.10
   8 -10  -1    5.20    0.40
  -8 -10   1    5.90    1.30
  -8 -10   1    6.20    1.00
   8 -10  -1    4.90    0.40
   8 -10  -1    3.40    1.10
  -8  10   1    4.50    0.90
   8  10  -1    6.20    1.20
  -8  10   1    6.30    1.20
  -8  10   1    5.00    1.60
   8  10  -1    5.20    0.60
   8  10  -1    6.00    0.60
   8  10  -1    6.40    2.10
  -8  10   1    5.30    1.00
  -8  10   1    5.30    1.20
   7 -10  -1    0.80    0.90
   7 -10  -1    0.00    0.20
  -7 -10   1   -0.30    1.10
   7 -10  -1    0.10    0.90
   7 -10  -1    0.20    0.20
   7 -10  -1    0.40    0.60
  -7 -10   1   -1.40    0.50
   7  10  -1    0.10    1.10
  -7  10   1    0.10    0.70
   7  10  -1   -0.10    0.30
  -7  10   1    0.20    1.00
  -7  10   1   -1.20    1.00
  -7  10   1   -0.20    0.30
   7  10  -1    0.40    0.60
   7  10  -1   -0.30    0.50
   6 -10  -1    3.50    0.90
   6 -10  -1    3.60    0.60
   6 -10  -1    3.30    0.30
  -6 -10   1    4.00    0.50
  -6 -10   1    3.30    0.90
   6 -10  -1    3.90    0.40
   6  10  -1    4.20    0.50
   6  10  -1    3.30    0.40
   6  10  -1    4.50    0.70
  -6  10   1    3.00    0.70
  -6  10   1    3.10    0.80
   6  10  -1    2.90    0.70
  -6  10   1    3.40    0.40
  -6  10   1    2.50    1.10
   6  10  -1    3.70    0.50
  -6  10   1    2.50    1.00
   5 -10  -1   97.69    2.30
   5 -10  -1   95.99    3.40
   5 -10  -1   97.09    3.00
  -5 -10   1   99.39    3.20
  -5 -10   1   97.69    3.10
   5 -10  -1   97.79    2.30
   5 -10  -1   98.89    2.60
  -5  10   1   92.79    3.10
  -5  10   1   90.99    2.50
   5  10  -1   97.39    2.80
   5  10  -1   93.89    3.10
  -5  10   1   96.19    2.90
   5  10  -1   96.49    2.40
  -5  10   1   99.19    2.80
  -5  10   1   95.69    2.50
   5  10  -1   97.19    3.30
   5  10  -1   96.69    2.40
  -5  10   1   99.19    3.20
   4 -10  -1   -1.00    0.50
  -4 -10   1   -0.50    0.30
   4 -10  -1    0.00    0.30
   4 -10  -1   -0.20    0.40
   4 -10  -1    0.30    0.30
   4 -10  -1    0.30    0.30
  -4 -10   1    0.40    0.50
  -4  10   1    0.00    0.20
  -4  10   1   -0.40    0.70
  -4  10   1   -0.50    0.30
  -4  10   1    0.30    0.30
   4  10  -1    0.80    0.40
   4  10  -1    0.10    0.40
  -4  10   1   -0.60    0.60
  -4  10   1    0.00    0.40
   4  10  -1    0.30    0.30
  -4  10   1    0.60    0.60
   4  10  -1   -0.10    0.60
   4  10  -1    0.40    0.60
   3 -10  -1   24.20    0.70
   3 -10  -1   23.70    1.10
   3 -10  -1   26.00    1.20
   3 -10  -1   23.70    0.70
  -3 -10   1   24.30    1.10
   3 -10  -1   23.20    1.20
  -3 -10   1   22.90    1.20
  -3  10   1   24.20    1.00
   3  10  -1   25.20    0.60
   3  10  -1   22.50    1.20
  -3  10   1   24.10    1.00
   3  10  -1   23.60    1.20
  -3  10   1   23.10    0.90
   3  10  -1   25.10    0.60
   3  10  -1   24.60    0.70
   3  10  -1   23.10    1.40
   3  10  -1   24.20    0.70
  -3  10   1   24.20    1.40
  -3  10   1   25.50    1.40
   2 -10  -1   54.09    1.90
   2 -10  -1   54.79    2.00
  -2 -10   1   55.59    1.80
  -2 -10   1   55.99    1.80
  -2 -10   1   58.19    1.90
   2 -10  -1   56.79    1.70
  -2 -10   1   50.69    2.10
  -2  10   1   57.89    1.70
   2  10  -1   58.69    1.40
   2  10  -1   56.29    1.50
   2  10  -1   58.49    1.60
   2  10  -1   54.09    1.90
  -2  10   1   57.39    1.90
  -2  10   1   55.29    2.20
   2  10  -1   58.79    1.90
  -2  10   1   57.89    1.60
  -2  10   1   56.59    1.80
   2  10  -1   59.09    1.40
  -1 -10   1   17.40    0.90
   1 -10  -1   17.80    0.90
  -1 -10   1   17.50    0.90
   1 -10  -1   18.50    0.90
  -1 -10   1   14.20    1.00
   1 -10  -1   18.10    1.00
  -1 -10   1   17.60    0.80
  -1  10   1   18.90    1.20
  -1  10   1   18.40    1.00
   1  10  -1   17.50    0.80
   1  10  -1   17.40    0.60
   1  10  -1   17.10    0.60
   1  10  -1   17.90    0.90
   1  10  -1   17.10    1.00
   0 -10   1  277.87    7.20
   0 -10  -1  300.37    7.10
   0 -10   1  277.07    7.00
   0 -10  -1  298.97    7.10
   0 -10  -1  282.87    7.20
   0 -10  -1  307.37    6.80
   0 -10  -1  300.27    6.80
   0 -10   1  296.77    6.90
   0 -10   1  298.07    6.90
   0  10  -1  296.47    6.80
   0  10  -1  289.27    7.30
   0  10   1  284.57    7.30
   0  10  -1  299.47    7.10
   0  10  -1  292.07    7.00
   0  10  -1  277.37    7.00
   0  10   1  271.87    7.10
   0  10  -1  302.97    6.80
  -1 -10  -1    8.90    0.80
   1 -10   1    9.30    0.60
   1 -10   1    8.40    0.70
  -1 -10  -1    8.50    0.60
   1 -10   1    8.50    0.60
  -1 -10  -1    9.80    0.50
   1 -10   1    9.10    0.50
  -1  10  -1    8.70    0.50
   1  10   1   10.00    0.60
   1  10   1    9.70    0.80
  -1  10  -1    9.60    0.60
   1  10   1    8.90    0.60
   1  10   1    8.50    1.00
  -1  10  -1    7.60    0.80
   2 -10   1   24.50    0.80
   2 -10   1   24.10    1.20
  -2 -10  -1   23.70    1.20
  -2 -10  -1   24.70    1.30
   2 -10   1   22.60    1.20
   2 -10   1   24.40    0.90
   2 -10   1   25.60    0.90
  -2 -10  -1   22.70    1.00
  -2 -10  -1   24.50    0.90
  -2  10  -1   23.30    1.00
  -2  10  -1   23.30    0.90
   2  10   1   22.40    1.40
   2  10   1   24.90    1.10
  -2  10  -1   23.50    1.20
  -2  10  -1   24.80    0.80
  -2  10  -1   21.70    1.50
  -2  10  -1   25.40    0.90
   2  10   1   23.40    1.00
  -3 -10  -1    4.00    0.60
   3 -10   1    4.70    0.40
  -3 -10  -1    4.80    0.80
   3 -10   1    5.20    0.80
   3 -10   1    6.00    0.70
   3 -10   1    5.20    0.30
  -3 -10  -1    4.40    0.50
   3 -10   1    4.50    0.30
   3 -10   1    4.70    0.50
   3  10   1    5.60    0.50
   3  10   1    4.30    0.50
  -3  10  -1    5.40    0.50
  -3  10  -1    4.40    0.30
   3  10   1    4.50    0.60
  -3  10  -1    4.60    0.50
   3  10   1    4.10    0.50
  -3  10  -1    3.10    0.80
  -3  10  -1    5.00    0.70
  -3  10  -1    3.80    0.80
   4 -10   1  104.69    2.80
  -4 -10  -1  101.39    3.20
   4 -10   1  105.89    2.50
   4 -10   1  102.19    3.20
   4 -10   1  103.79    3.30
  -4 -10  -1   99.19    3.10
  -4 -10  -1   98.69    2.90
  -4 -10  -1  101.59    2.60
   4 -10   1  101.09    2.50
   4  10   1  102.89    2.50
   4  10   1  104.29    2.60
  -4  10  -1   99.99    2.80
   4  10   1  100.79    2.60
   4  10   1  102.39    2.40
   4  10   1  108.89    3.00
  -4  10  -1  101.29    2.80
  -4  10  -1  100.29    3.20
   4  10   1  100.59    3.30
   4  10   1  104.09    3.10
  -4  10  -1   98.39    2.80
  -4  10  -1  102.79    3.30
   5 -10   1   80.59    2.80
   5 -10   1   81.19    2.00
   5 -10   1   76.59    2.70
   5 -10   1   77.59    2.50
  -5 -10  -1   78.69    2.10
  -5 -10  -1   76.79    3.10
  -5 -10  -1   78.79    2.50
  -5 -10  -1   83.09    2.70
   5 -10   1   84.09    2.00
   5  10   1   77.79    2.10
  -5  10  -1   83.09    2.40
   5  10   1   81.89    2.80
   5  10   1   82.09    2.30
   5  10   1   80.29    2.60
  -5  10  -1   81.69    2.60
   5  10   1   77.29    2.00
   5  10   1   79.89    2.10
   5  10   1   81.79    2.10
  -5  10  -1   81.19    3.00
   5  10   1   77.49    1.90
  -5  10  -1   79.19    2.90
   6 -10   1    4.00    0.90
   6 -10   1    3.40    0.40
   6 -10   1    3.60    0.70
   6 -10   1    5.30    1.30
  -6 -10  -1    4.00    1.00
  -6 -10  -1    4.40    0.50
  -6 -10  -1    5.00    1.20
  -6  10  -1    5.20    1.00
   6  10   1    4.20    0.50
  -6  10  -1    3.30    0.70
   6  10   1    3.70    0.60
  -6  10  -1    4.20    0.70
   6  10   1    3.60    0.60
   6  10   1    2.70    0.70
   6  10   1    4.50    0.80
  -6  10  -1    2.90    1.00
  -7 -10  -1    0.40    1.30
   7 -10   1    0.30    0.30
   7 -10   1    0.80    0.90
   7 -10   1    0.00    0.40
  -7 -10  -1    0.90    1.30
   7 -10   1    0.00    0.60
  -7  10  -1    0.30    0.40
   7  10   1    1.10    0.90
   7  10   1    0.70    0.50
   7  10   1    0.40    0.50
   7  10   1   -1.60    0.90
  -7  10  -1    0.00    0.50
  -7  10  -1    2.40    1.70
  -7  10  -1    0.00    0.70
  -7  10  -1    1.00    0.70
  -8 -10  -1   11.10    2.00
   8 -10   1    9.00    0.50
   8 -10   1    8.90    0.70
   8 -10   1    7.30    1.80
  -8 -10  -1   12.90    1.60
   8 -10   1   10.00    1.60
   8  10   1    7.90    2.00
   8  10   1    9.20    0.80
  -8  10  -1   10.30    1.60
  -8  10  -1   10.80    1.70
   8  10   1    7.60    0.90
  -8  10  -1    8.40    1.40
  -8  10  -1   10.60    1.20
  -8  10  -1    9.60    1.50
   8  10   1    9.50    0.50
   9 -10   1    1.80    1.10
   9 -10   1    2.00    1.40
   9 -10   1    2.60    0.50
   9 -10   1    1.70    0.30
  -9 -10  -1    3.00    2.20
  -9 -10  -1    2.10    1.30
  -9  10  -1    4.30    0.90
   9  10   1    2.60    1.60
  -9  10  -1    1.00    2.20
   9  10   1    2.10    0.70
   9  10   1    2.70    0.70
  -9  10  -1    3.20    1.30
   9  10   1    1.10    1.60
  -9  10  -1    5.10    1.80
  10 -10   1    5.60    0.50
  10 -10   1    6.20    0.40
  10  10   1    4.00    0.40
  10  10   1    5.00    0.50
  11 -10   1    0.50    0.60
  11  10   1    0.00    0.90
  11  10   1    0.90    0.60
  11 -11  -1    2.80    0.40
  11  11  -1    3.30    0.80
  10 -11  -1    4.80    0.40
  10  11  -1    6.00    0.60
  10  11  -1    5.20    0.70
  -9 -11   1    1.70    0.90
   9 -11  -1    2.10    0.20
   9 -11  -1    2.40    0.30
   9 -11  -1    2.50    0.20
   9 -11  -1    1.20    1.20
  -9 -11   1    1.50    2.10
  -9  11   1    2.10    1.40
   9  11  -1    2.30    0.50
  -9  11   1    3.50    1.80
  -9  11   1    3.80    1.40
  -9  11   1    2.50    1.30
   9  11  -1    1.10    1.40
   9  11  -1    3.20    0.60
  -9  11   1    4.80    1.70
   9  11  -1    2.30    0.90
   8 -11  -1   16.20    2.00
   8 -11  -1   18.00    0.80
   8 -11  -1   16.80    0.60
   8 -11  -1   17.40    1.70
   8 -11  -1   16.80    0.70
   8 -11  -1   18.20    2.00
  -8 -11   1   14.80    2.00
  -8 -11   1   17.90    1.40
  -8  11   1   15.30    1.40
   8  11  -1   15.40    0.80
  -8  11   1   14.90    1.70
  -8  11   1   16.90    1.60
   8  11  -1   16.60    1.70
   8  11  -1   16.80    2.00
  -8  11   1   16.40    1.70
   8  11  -1   15.80    0.80
  -7 -11   1    2.60    0.80
   7 -11  -1    2.50    0.30
   7 -11  -1    3.20    0.30
  -7 -11   1    1.60    0.90
   7 -11  -1    3.10    0.60
   7 -11  -1    3.30    1.20
   7 -11  -1    2.70    0.90
   7  11  -1    3.20    0.40
   7  11  -1    2.30    0.60
  -7  11   1    2.40    1.20
  -7  11   1    4.30    1.20
   7  11  -1    3.30    0.70
   7  11  -1    2.70    0.40
  -7  11   1    1.80    0.40
   7  11  -1    2.50    0.70
  -7  11   1    2.80    0.90
   6 -11  -1   12.70    0.50
   6 -11  -1   12.20    1.20
  -6 -11   1   12.20    1.40
  -6 -11   1   14.60    1.50
   6 -11  -1   11.70    1.30
   6 -11  -1   12.00    0.40
   6 -11  -1   13.30    1.10
   6  11  -1   13.10    1.20
  -6  11   1   11.20    0.80
   6  11  -1   13.50    1.50
   6  11  -1   12.90    1.00
   6  11  -1   12.00    0.90
  -6  11   1   10.60    1.00
  -6  11   1   11.80    1.40
  -6  11   1   12.00    1.10
   6  11  -1   10.60    0.60
  -6  11   1   11.40    1.30
   5 -11  -1    8.20    0.70
  -5 -11   1    8.10    0.80
   5 -11  -1    8.90    0.40
  -5 -11   1    9.10    1.00
   5 -11  -1    9.80    0.80
   5 -11  -1    8.10    0.50
   5 -11  -1    8.40    1.10
  -5  11   1    8.80    1.20
   5  11  -1    9.30    1.30
  -5  11   1    8.20    0.60
  -5  11   1    8.30    0.80
  -5  11   1   11.00    1.20
  -5  11   1    8.50    0.80
  -5  11   1    7.70    0.80
   5  11  -1    7.90    0.60
   5  11  -1    9.40    0.60
   5  11  -1    8.00    0.90
  -5  11   1    9.40    0.80
   5  11  -1    8.00    0.90
   4 -11  -1   54.09    1.40
   4 -11  -1   52.79    2.10
   4 -11  -1   51.59    2.00
  -4 -11   1   53.79    2.10
  -4 -11   1   52.79    2.00
   4 -11  -1   54.79    1.40
   4 -11  -1   55.29    1.40
   4  11  -1   56.59    2.20
  -4  11   1   53.99    1.70
   4  11  -1   53.99    2.00
  -4  11   1   54.59    1.90
  -4  11   1   54.29    2.20
   4  11  -1   55.39    1.50
  -4  11   1   51.89    1.70
   4  11  -1   54.89    1.40
  -4  11   1   54.09    1.40
   4  11  -1   55.99    2.00
  -4  11   1   54.99    1.70
  -4  11   1   54.29    2.30
   3 -11  -1   11.10    0.50
  -3 -11   1    9.90    0.90
   3 -11  -1   11.00    0.90
   3 -11  -1   11.60    0.50
   3 -11  -1   11.10    0.80
   3 -11  -1   12.80    1.10
  -3 -11   1   10.40    1.00
   3  11  -1   11.80    0.50
   3  11  -1   11.80    0.70
  -3  11   1   11.50    0.70
  -3  11   1   11.00    1.10
   3  11  -1   11.60    0.40
   3  11  -1   13.10    0.90
   3  11  -1   10.40    1.00
  -3  11   1   12.80    0.80
   3  11  -1   11.90    0.40
  -3  11   1   12.00    0.80
   3  11  -1   12.10    1.00
  -3  11   1   11.40    1.00
   3  11  -1   12.40    0.50
   2 -11  -1   54.39    1.90
  -2 -11   1   56.89    2.00
   2 -11  -1   55.29    1.40
   2 -11  -1   56.19    1.90
  -2 -11   1   56.49    1.80
   2 -11  -1   55.49    1.50
  -2 -11   1   53.19    1.90
  -2 -11   1   59.59    1.90
   2 -11  -1   51.99    1.70
   2  11  -1   56.39    1.90
   2  11  -1   56.99    1.50
   2  11  -1   57.19    1.60
   2  11  -1   55.49    2.00
  -2  11   1   54.39    1.90
  -2  11   1   54.39    1.60
   2  11  -1   56.59    1.60
   2  11  -1   56.59    1.40
  -2  11   1   57.29    2.20
  -2  11   1   55.49    1.70
  -2  11   1   55.69    1.70
  -1 -11   1   56.99    1.90
  -1 -11   1   55.69    1.80
   1 -11  -1   55.99    1.90
  -1 -11   1   54.69    1.70
   1 -11  -1   53.09    1.90
   1 -11  -1   56.29    1.90
  -1 -11   1   54.99    1.90
   1  11  -1   57.79    1.50
  -1  11   1   52.49    2.00
   1  11  -1   57.99    1.50
  -1  11   1   54.59    2.00
   1  11  -1   55.19    1.70
   1  11  -1   57.89    2.10
   1  11  -1   57.59    1.70
   1  11  -1   56.19    2.00
   0 -11  -1    3.00    0.30
   0 -11   1    2.50    0.30
   0 -11   1    1.70    0.40
   0 -11  -1    2.50    0.50
   0 -11   1    2.00    0.40
   0 -11  -1    2.60    0.40
   0 -11  -1    2.90    0.40
   0 -11  -1    2.40    0.30
   0 -11   1    2.20    0.40
   0  11  -1    1.90    0.40
   0  11   1    2.60    0.50
   0  11   1    2.20    0.50
   0  11  -1    1.30    0.50
   0  11  -1    1.80    0.30
   0  11  -1    2.10    0.50
   0  11  -1    2.30    0.40
   1 -11   1    7.80    0.80
  -1 -11  -1    7.50    0.70
   1 -11   1    8.20    0.70
  -1 -11  -1   10.40    0.90
  -1 -11  -1    8.70    0.80
   1 -11   1    8.40    0.50
   1 -11   1    8.70    0.60
  -1 -11  -1    9.10    0.60
   1 -11   1    7.90    0.90
   1  11   1    7.20    0.90
  -1  11  -1    8.20    0.40
   1  11   1    8.90    0.70
  -1  11  -1    8.40    0.60
   1  11   1    7.70    0.90
  -1  11  -1    9.50    1.00
  -1  11  -1    8.30    0.50
   1  11   1   10.80    0.50
  -1  11  -1    7.50    0.90
   2 -11   1    2.70    0.30
   2 -11   1    2.40    0.50
  -2 -11  -1    1.50    0.40
  -2 -11  -1    2.80    0.70
  -2 -11  -1    2.00    0.30
   2 -11   1    2.70    0.30
   2 -11   1    2.60    0.30
   2 -11   1    3.10    0.50
  -2 -11  -1    2.30    0.40
   2 -11   1    3.20    0.70
  -2  11  -1    2.40    0.40
  -2  11  -1    2.00    0.40
  -2  11  -1    1.90    0.50
   2  11   1    2.40    0.40
  -2  11  -1    1.80    0.60
  -2  11  -1    2.70    0.50
   2  11   1    2.40    0.60
   2  11   1    2.60    0.40
   2  11   1    2.00    0.50
  -2  11  -1    2.20    0.40
   3 -11   1    3.90    0.30
   3 -11   1    4.00    0.70
  -3 -11  -1    3.00    0.50
   3 -11   1    3.70    0.40
  -3 -11  -1    3.70    0.50
   3 -11   1    3.20    0.60
   3 -11   1    3.30    0.20
  -3 -11  -1    3.00    0.60
   3 -11   1    3.80    0.40
   3  11   1    3.40    0.60
  -3  11  -1    4.10    0.70
   3  11   1    3.60    0.50
   3  11   1    4.00    0.70
  -3  11  -1    3.60    0.80
  -3  11  -1    3.30    0.50
  -3  11  -1    4.10    0.50
  -3  11  -1    3.50    0.90
  -3  11  -1    3.60    0.40
   3  11   1    4.50    0.50
   3  11   1    3.70    0.50
   4 -11   1  100.79    3.30
   4 -11   1  102.69    2.50
  -4 -11  -1  102.89    2.60
  -4 -11  -1  101.59    3.30
  -4 -11  -1  101.59    3.30
   4 -11   1  104.99    2.80
   4 -11   1  102.59    2.50
   4 -11   1  103.59    3.40
  -4  11  -1  104.29    3.30
   4  11   1  101.09    2.50
   4  11   1  103.59    2.60
  -4  11  -1   97.89    2.80
  -4  11  -1   96.39    2.80
  -4  11  -1  100.59    3.50
  -4  11  -1  102.89    2.80
   4  11   1  101.99    2.70
   4  11   1  101.39    3.20
   4  11   1  103.39    3.40
   5 -11   1    1.70    0.50
   5 -11   1    1.40    0.40
  -5 -11  -1    1.30    0.60
   5 -11   1    0.40    0.50
  -5 -11  -1    0.60    0.50
  -5 -11  -1    0.80    0.40
   5 -11   1    0.60    0.30
  -5  11  -1    0.50    0.60
   5  11   1    1.10    0.50
   5  11   1    1.30    0.70
   5  11   1    1.10    0.20
   5  11   1    0.30    0.70
  -5  11  -1    1.30    0.60
   5  11   1    0.90    0.60
  -5  11  -1    0.50    0.80
  -5  11  -1    0.10    1.00
   6 -11   1   73.99    2.40
   6 -11   1   71.99    1.90
   6 -11   1   68.79    3.00
  -6 -11  -1   82.09    3.30
   6 -11   1   72.89    3.00
   6 -11   1   75.79    1.90
  -6 -11  -1   77.99    2.80
  -6  11  -1   75.59    3.00
  -6  11  -1   72.89    2.40
   6  11   1   74.49    2.20
   6  11   1   76.09    2.00
   6  11   1   75.69    2.80
  -6  11  -1   73.89    2.70
   6  11   1   74.89    2.00
   6  11   1   72.59    2.80
  -6  11  -1   73.99    2.50
  -7 -11  -1   -2.80    1.20
   7 -11   1    0.10    0.80
   7 -11   1    0.10    0.20
   7 -11   1   -0.50    1.00
   7 -11   1   -0.10    1.10
   7 -11   1    0.30    0.40
  -7 -11  -1   -1.50    1.40
   7  11   1   -1.60    1.20
  -7  11  -1   -1.00    0.80
   7  11   1    0.50    0.50
   7  11   1    0.10    0.20
  -7  11  -1    0.80    0.80
   7  11   1   -0.60    1.00
  -7  11  -1   -1.40    0.70
  -7  11  -1    0.60    0.70
   8 -11   1    3.40    1.30
  -8 -11  -1    6.40    1.50
   8 -11   1    7.60    1.90
   8 -11   1    4.30    0.40
   8 -11   1    3.80    0.40
  -8 -11  -1    7.30    2.10
  -8  11  -1    4.90    0.90
  -8  11  -1    7.30    1.50
  -8  11  -1    7.60    1.80
  -8  11  -1    6.40    1.20
   8  11   1    5.00    0.50
  -8  11  -1    3.70    1.60
   8  11   1    4.60    1.20
   8  11   1    4.50    1.40
   8  11   1    5.00    0.60
  -9 -11  -1   -1.60    2.40
   9 -11   1    0.40    1.60
   9 -11   1   -0.50    0.40
   9 -11   1    0.40    0.30
  -9 -11  -1    1.70    1.60
  -9  11  -1    4.90    1.50
   9  11   1    1.70    1.50
  -9  11  -1    1.60    0.90
   9  11   1    0.60    0.60
  -9  11  -1    1.30    2.40
   9  11   1   -0.10    0.40
  -9  11  -1   -2.00    1.30
   9  11   1    0.80    2.30
  10 -11   1    0.00    0.50
  10 -11   1   -0.10    0.30
  10  11   1   -0.80    0.70
  10  11   1    0.00    0.60
  11  12  -1    6.70    0.90
  10 -12  -1   19.40    0.90
  10  12  -1   19.60    1.20
  10  12  -1   20.20    1.00
   9 -12  -1   -0.10    0.40
  -9 -12   1    2.90    1.90
   9 -12  -1    0.20    0.20
  -9 -12   1   -1.40    1.80
   9 -12  -1    0.00    0.20
   9 -12  -1    0.70    0.90
  -9  12   1    1.90    1.40
  -9  12   1    0.50    2.00
   9  12  -1    0.70    0.50
   9  12  -1    0.50    0.50
   9  12  -1   -1.30    1.50
   9  12  -1   -0.70    1.00
  -9  12   1   -0.10    1.40
  -9  12   1    2.20    1.90
  -9  12   1    0.20    2.10
  -8 -12   1    2.50    1.40
   8 -12  -1    2.30    1.80
   8 -12  -1    2.60    1.10
   8 -12  -1    2.40    0.30
   8 -12  -1    2.10    0.30
  -8 -12   1    4.00    1.30
  -8  12   1    1.30    1.10
  -8  12   1    2.50    1.30
   8  12  -1    2.90    1.30
   8  12  -1    4.30    1.10
   8  12  -1    2.40    0.60
   8  12  -1    2.60    0.40
  -8  12   1    1.00    1.00
  -8  12   1    1.50    0.90
  -7 -12   1   -2.30    0.80
   7 -12  -1    0.20    0.80
   7 -12  -1    0.30    0.40
   7 -12  -1   -0.10    0.20
   7  12  -1    0.00    0.50
   7  12  -1   -0.50    0.80
  -7  12   1    0.20    1.00
  -7  12   1   -2.50    2.20
   7  12  -1    0.40    0.20
   7  12  -1    1.10    0.60
   6 -12  -1   50.39    1.40
   6 -12  -1   51.89    1.70
  -6 -12   1   54.59    2.30
   6 -12  -1   54.19    1.40
   6 -12  -1   52.79    2.50
   6 -12  -1   54.69    2.70
  -6 -12   1   51.09    2.10
   6  12  -1   51.59    1.60
   6  12  -1   55.29    2.30
  -6  12   1   52.69    2.70
  -6  12   1   54.99    2.20
   6  12  -1   52.89    2.50
  -6  12   1   57.19    2.60
   6  12  -1   54.19    1.60
  -6  12   1   55.69    2.00
   6  12  -1   53.69    2.30
   5 -12  -1   15.90    1.00
  -5 -12   1   19.70    1.70
   5 -12  -1   18.30    0.70
   5 -12  -1   18.40    0.70
  -5 -12   1   18.10    1.10
   5 -12  -1   16.50    1.80
   5 -12  -1   18.70    0.70
   5  12  -1   18.40    1.90
   5  12  -1   19.40    0.80
  -5  12   1   18.80    1.40
  -5  12   1   17.00    0.70
   5  12  -1   18.10    1.10
  -5  12   1   19.00    1.10
  -5  12   1   17.60    1.10
  -5  12   1   20.50    1.80
   5  12  -1   18.00    0.80
   5  12  -1   16.60    1.20
   4 -12  -1   26.30    1.50
   4 -12  -1   27.10    1.80
   4 -12  -1   27.00    0.90
   4 -12  -1   27.50    0.80
  -4 -12   1   26.50    1.40
  -4 -12   1   27.70    1.60
   4  12  -1   28.70    1.50
   4  12  -1   26.10    1.60
   4  12  -1   26.30    1.40
  -4  12   1   27.10    1.30
  -4  12   1   29.60    1.70
   4  12  -1   28.90    1.10
  -4  12   1   27.00    1.50
   4  12  -1   27.20    0.90
  -4  12   1   27.50    1.10
  -4  12   1   28.60    1.10
  -4  12   1   28.30    1.00
  -3 -12   1    7.50    0.90
   3 -12  -1    6.70    0.70
   3 -12  -1    7.90    0.60
  -3 -12   1    6.60    0.70
   3 -12  -1    7.00    0.80
   3 -12  -1    7.30    0.50
   3 -12  -1    6.90    0.80
  -3  12   1    7.80    0.60
   3  12  -1    7.10    1.00
  -3  12   1    6.20    1.00
   3  12  -1    7.70    0.80
   3  12  -1    7.10    0.40
  -3  12   1    7.30    0.60
   3  12  -1    9.00    0.60
   3  12  -1    8.30    0.60
   3  12  -1    8.00    0.50
   3  12  -1    7.10    0.80
  -3  12   1    7.90    1.00
   3  12  -1    7.70    0.30
  -3  12   1    7.40    0.80
   3  12  -1    7.20    0.40
   2 -12  -1   26.40    1.30
   2 -12  -1   26.90    0.80
  -2 -12   1   23.90    1.10
  -2 -12   1   27.40    1.50
   2 -12  -1   26.60    1.40
   2 -12  -1   26.70    0.90
  -2 -12   1   26.00    1.30
  -2  12   1   23.20    1.30
  -2  12   1   26.60    1.50
   2  12  -1   26.60    0.90
  -2  12   1   25.20    1.10
   2  12  -1   26.90    1.30
   2  12  -1   26.90    0.80
  -2  12   1   25.10    1.00
   2  12  -1   24.70    1.20
   2  12  -1   23.70    0.90
  -2  12   1   26.00    1.10
   2  12  -1   25.90    1.10
  -1 -12   1    2.20    0.50
  -1 -12   1    1.50    0.60
   1 -12  -1    1.40    0.20
   1 -12  -1    2.20    0.30
  -1 -12   1    1.60    0.50
   1 -12  -1    1.80    0.40
   1 -12  -1    1.70    0.60
   1 -12  -1    1.10    0.40
  -1 -12   1    2.50    0.30
   1  12  -1    2.00    0.20
   1  12  -1    1.70    0.40
   1  12  -1    2.60    0.80
   1  12  -1    2.30    0.40
   1  12  -1    1.10    0.60
   1  12  -1    2.10    0.20
  -1  12   1    2.50    0.70
  -1  12   1    2.10    0.50
   0 -12   1   55.79    1.60
   0 -12   1   53.49    1.90
   0 -12  -1   52.59    2.00
   0 -12  -1   54.89    1.40
   0 -12  -1   54.89    1.50
   0 -12  -1   49.10    1.90
   0 -12   1   52.19    1.90
   0 -12   1   53.49    1.50
   0 -12  -1   54.19    1.80
   0  12   1   52.69    2.00
   0  12  -1   53.79    2.10
   0  12  -1   50.89    2.10
   0  12   1   51.79    1.80
  -1 -12  -1  106.99    3.00
   1 -12   1  111.79    2.70
  -1 -12  -1  106.59    2.80
   1 -12   1  100.59    2.90
   1 -12   1  105.39    3.20
  -1 -12  -1  106.99    3.30
   1 -12   1  107.19    3.10
  -1 -12  -1  104.99    3.00
   1 -12   1  109.49    2.70
   1 -12   1  103.89    2.60
   1  12   1  103.89    3.30
   1  12   1  103.89    3.00
  -1  12  -1  105.69    2.70
  -1  12  -1  105.19    2.80
   1  12   1  104.09    3.20
   1  12   1  107.69    2.80
  -1  12  -1  102.49    3.20
  -1  12  -1  108.59    2.90
  -1  12  -1  100.49    3.10
   2 -12   1    3.30    0.60
   2 -12   1    2.90    0.80
  -2 -12  -1    3.80    0.50
  -2 -12  -1    4.00    0.90
   2 -12   1    3.80    0.50
   2 -12   1    4.10    0.50
   2 -12   1    4.20    0.60
   2 -12   1    3.10    0.40
  -2 -12  -1    3.00    0.60
  -2  12  -1    3.20    0.70
  -2  12  -1    3.30    0.50
  -2  12  -1    3.50    0.30
  -2  12  -1    3.40    0.80
  -2  12  -1    2.80    0.90
   2  12   1    3.70    0.50
  -2  12  -1    2.80    0.50
   2  12   1    3.10    0.50
   2  12   1    4.20    0.70
   2  12   1    3.50    0.60
  -3 -12  -1    3.10    0.80
   3 -12   1    3.20    0.30
   3 -12   1    3.00    0.40
  -3 -12  -1    2.80    0.50
   3 -12   1    3.50    0.40
   3 -12   1    2.60    0.80
   3 -12   1    3.80    0.90
  -3 -12  -1    3.50    0.50
   3 -12   1    3.90    0.50
  -3  12  -1    2.80    0.70
  -3  12  -1    3.00    0.50
  -3  12  -1    3.10    0.50
   3  12   1    2.70    0.70
   3  12   1    2.60    0.50
   3  12   1    2.90    0.50
  -3  12  -1    3.80    0.90
   3  12   1    2.90    0.50
  -3  12  -1    3.20    0.80
   3  12   1    2.40    0.50
   3  12   1    3.40    0.50
  -3  12  -1    3.70    0.40
   4 -12   1   42.20    1.20
   4 -12   1   41.50    2.10
   4 -12   1   42.70    1.40
   4 -12   1   41.60    1.20
  -4 -12  -1   44.00    1.90
  -4 -12  -1   42.50    1.30
  -4 -12  -1   44.00    2.30
   4 -12   1   39.70    2.20
  -4  12  -1   40.00    2.00
  -4  12  -1   40.60    1.60
  -4  12  -1   39.60    1.50
   4  12   1   41.00    1.40
   4  12   1   43.20    1.90
   4  12   1   43.40    2.10
  -4  12  -1   42.10    1.50
   4  12   1   42.90    1.40
   4  12   1   41.70    2.00
   4  12   1   42.20    1.30
  -4  12  -1   41.60    2.00
  -5 -12  -1  129.19    4.00
   5 -12   1  134.69    3.20
   5 -12   1  122.29    3.80
   5 -12   1  134.89    4.10
  -5 -12  -1  133.89    4.20
   5 -12   1  137.49    4.20
  -5 -12  -1  132.79    3.20
   5 -12   1  133.79    3.20
   5  12   1  128.29    3.80
  -5  12  -1  136.39    3.80
   5  12   1  132.49    3.30
  -5  12  -1  136.79    3.60
   5  12   1  136.39    4.20
   5  12   1  139.19    4.30
  -5  12  -1  137.69    4.30
   5  12   1  132.99    3.30
  -5  12  -1  131.69    4.20
   6 -12   1    7.30    1.60
   6 -12   1    5.80    0.40
   6 -12   1    7.30    1.30
   6 -12   1    5.30    0.70
   6 -12   1    5.30    0.40
  -6 -12  -1    6.10    1.00
  -6 -12  -1    5.00    1.30
  -6  12  -1    6.70    0.90
   6  12   1    7.00    0.70
   6  12   1    6.30    0.70
   6  12   1    5.30    1.50
  -6  12  -1    6.70    0.80
  -6  12  -1    5.30    1.10
   6  12   1    7.90    0.90
  -6  12  -1    6.00    1.10
   6  12   1    5.80    0.90
   7 -12   1   12.50    0.70
   7 -12   1   12.90    1.30
   7 -12   1   13.70    1.60
  -7 -12  -1   12.90    1.70
  -7 -12  -1   12.90    1.50
   7 -12   1   10.60    1.40
   7 -12   1   12.90    0.70
  -7  12  -1   13.50    1.40
  -7  12  -1   11.10    1.00
   7  12   1   12.30    1.50
  -7  12  -1   14.30    1.60
  -7  12  -1   12.90    1.50
   7  12   1   11.20    1.50
   7  12   1   12.00    0.70
   7  12   1   12.20    0.80
  -8 -12  -1    0.80    0.80
   8 -12   1   -0.40    1.70
  -8 -12  -1    3.70    1.80
   8 -12   1    1.70    0.50
   8 -12   1    2.10    0.40
  -8  12  -1   -0.20    1.60
   8  12   1    2.10    1.20
   8  12   1    2.30    0.70
   8  12   1    2.30    1.30
  -8  12  -1    3.90    1.60
  -8  12  -1    4.10    1.00
  -8  12  -1    2.40    1.90
  -8  12  -1    3.10    1.10
   8  12   1    2.10    0.60
   9 -12   1   -0.10    0.40
   9 -12   1   -0.30    0.40
   9  12   1   -0.10    0.60
   9  12   1   -0.60    0.40
  10 -12   1    0.90    0.50
  10 -12   1    0.50    0.30
  10  12   1    0.30    0.50
  10  12   1    0.20    0.70
  10 -13  -1   10.90    0.60
  10  13  -1   14.70    0.80
  10  13  -1   10.70    0.60
   9 -13  -1    4.60    0.30
   9 -13  -1    5.20    0.40
  -9 -13   1    5.00    1.80
  -9 -13   1    5.10    1.50
   9 -13  -1    6.20    1.70
   9 -13  -1    4.80    0.50
   9  13  -1    6.50    1.40
  -9  13   1    5.20    2.60
  -9  13   1    5.90    1.50
   9  13  -1    5.60    0.80
  -9  13   1    2.90    1.50
   9  13  -1    5.40    0.60
   9  13  -1    6.60    1.30
  -9  13   1    6.80    2.10
  -9  13   1    5.40    2.30
   8 -13  -1    4.90    0.40
   8 -13  -1    6.30    1.50
   8 -13  -1    4.70    1.40
  -8 -13   1    3.60    1.20
   8 -13  -1    5.30    0.40
  -8 -13   1    5.40    1.50
  -8  13   1    5.80    1.50
   8  13  -1    6.10    1.50
   8  13  -1    5.10    1.30
   8  13  -1    5.10    0.50
  -8  13   1    4.30    1.00
  -8  13   1    3.30    1.50
   8  13  -1    5.70    0.70
  -8  13   1    5.10    1.30
   7 -13  -1   16.80    0.60
  -7 -13   1   16.00    1.80
   7 -13  -1   18.10    1.60
  -7 -13   1   18.50    1.70
   7 -13  -1   17.80    0.70
   7 -13  -1   19.10    1.90
  -7  13   1   22.90    2.30
   7  13  -1   17.60    0.90
  -7  13   1   13.60    1.70
   7  13  -1   18.20    2.30
   7  13  -1   17.40    0.80
  -7  13   1   16.00    1.50
   7  13  -1   19.00    1.80
  -7  13   1   20.70    1.90
   6 -13  -1   47.30    2.30
   6 -13  -1   48.50    1.30
  -6 -13   1   45.40    2.30
   6 -13  -1   47.90    2.70
  -6 -13   1   46.90    2.10
   6 -13  -1   46.90    1.30
   6  13  -1   46.90    2.20
   6  13  -1   47.90    1.50
   6  13  -1   49.50    2.50
   6  13  -1   45.90    1.30
  -6  13   1   47.80    2.50
  -6  13   1   49.00    2.80
   6  13  -1   42.50    2.30
  -6  13   1   48.20    2.00
  -6  13   1   47.10    2.40
   5 -13  -1    5.20    0.40
  -5 -13   1    5.80    0.90
   5 -13  -1    5.70    1.00
   5 -13  -1    5.70    0.80
   5 -13  -1    5.20    0.50
  -5 -13   1    6.00    1.10
   5 -13  -1    4.30    0.50
  -5  13   1    5.50    0.90
  -5  13   1    5.40    1.20
   5  13  -1    7.20    1.30
   5  13  -1    4.90    1.00
   5  13  -1    5.00    0.50
  -5  13   1    5.60    0.80
  -5  13   1    5.10    0.70
   5  13  -1    5.40    0.50
  -5  13   1    4.20    0.80
   5  13  -1    4.70    0.90
   4 -13  -1   17.70    1.10
   4 -13  -1   14.70    1.60
  -4 -13   1   16.40    1.40
  -4 -13   1   15.40    1.30
   4 -13  -1   16.60    1.40
   4 -13  -1   15.50    0.60
   4 -13  -1   15.80    0.70
   4  13  -1   19.40    1.50
   4  13  -1   17.40    1.60
   4  13  -1   14.10    1.00
   4  13  -1   15.10    0.70
  -4  13   1   14.50    1.40
  -4  13   1   14.30    1.30
   4  13  -1   15.50    0.70
  -4  13   1   17.30    1.70
  -4  13   1   14.10    1.10
  -4  13   1   14.40    1.10
   3 -13  -1    5.50    0.50
  -3 -13   1    4.20    0.80
   3 -13  -1    5.00    0.50
   3 -13  -1    6.30    0.90
  -3 -13   1    6.70    0.90
  -3 -13   1    5.10    0.90
   3 -13  -1    5.50    0.90
  -3  13   1    4.40    0.50
   3  13  -1    5.60    0.40
   3  13  -1    4.30    0.50
   3  13  -1    5.30    0.50
   3  13  -1    4.90    0.60
  -3  13   1    5.00    1.00
  -3  13   1    4.60    1.00
   3  13  -1    5.60    0.70
   3  13  -1    5.20    0.40
   3  13  -1    4.60    0.50
  -3  13   1    5.80    0.70
  -3  13   1    3.80    0.50
   3  13  -1    5.20    1.00
   2 -13  -1   13.50    1.00
   2 -13  -1   12.60    1.20
  -2 -13   1   12.70    1.10
  -2 -13   1   14.70    1.30
   2 -13  -1   13.30    0.60
   2 -13  -1   13.50    0.50
  -2  13   1   12.60    0.80
   2  13  -1   13.10    0.90
   2  13  -1   13.70    0.70
  -2  13   1   12.20    0.90
   2  13  -1   11.90    1.10
   2  13  -1   13.40    0.60
   2  13  -1   14.30    0.90
   2  13  -1   14.40    1.00
  -2  13   1   11.10    1.30
  -2  13   1   11.80    0.70
  -2  13   1   13.20    1.20
   1 -13  -1    0.30    0.20
  -1 -13   1    0.20    0.70
   1 -13  -1    0.70    0.60
   1 -13  -1    1.20    0.60
  -1 -13   1    0.40    0.30
  -1 -13   1    0.70    0.40
  -1 -13   1    0.70    0.80
   1 -13  -1    0.20    0.20
   1  13  -1   -0.40    0.40
   1  13  -1    0.50    0.70
   1  13  -1    0.00    0.30
  -1  13   1    0.40    0.40
   1  13  -1   -0.40    0.40
  -1  13   1   -0.50    0.40
  -1  13   1   -0.40    0.50
   1  13  -1   -0.40    0.50
  -1  13   1    0.60    0.20
   0 -13   1   20.30    1.10
   0 -13  -1   19.30    1.10
   0 -13  -1   20.80    0.70
   0 -13   1   22.10    0.80
   0 -13   1   20.50    1.00
   0 -13  -1   21.20    0.80
   0 -13  -1   20.40    0.90
   0 -13  -1   21.10    1.30
   0 -13   1   19.40    1.10
   0 -13  -1   20.90    1.00
   0  13  -1   18.70    1.20
   0  13  -1   20.20    1.20
   0  13   1   17.70    1.10
   0  13   1   18.20    1.30
   0  13  -1   19.70    1.10
   0  13  -1   21.70    0.90
   0  13  -1   19.60    1.00
   1 -13   1    1.30    0.50
  -1 -13  -1    1.30    0.80
   1 -13   1    1.50    0.30
  -1 -13  -1    1.70    0.50
   1 -13   1    1.80    0.40
  -1 -13  -1    2.10    0.40
   1 -13   1    1.30    0.70
   1 -13   1    1.00    0.40
   1 -13   1    0.80    0.50
  -1 -13  -1    0.50    0.40
  -1  13  -1    0.70    0.50
   1  13   1    1.20    0.70
   1  13   1    1.80    0.60
  -1  13  -1    0.50    0.50
  -1  13  -1    1.10    0.40
  -1  13  -1    0.80    0.70
  -1  13  -1    1.50    0.50
   2 -13   1    3.80    0.50
   2 -13   1    4.00    0.40
   2 -13   1    4.50    0.40
   2 -13   1    4.70    0.80
  -2 -13  -1    4.00    0.70
   2 -13   1    4.10    0.70
  -2 -13  -1    3.50    0.70
   2 -13   1    5.10    0.50
   2 -13   1    4.40    0.50
  -2 -13  -1    3.90    0.60
  -2  13  -1    3.50    0.50
  -2  13  -1    4.40    0.90
  -2  13  -1    3.60    0.80
  -2  13  -1    3.70    0.60
   2  13   1    3.00    0.70
   2  13   1    5.00    0.70
  -2  13  -1    3.50    0.80
   2  13   1    4.60    0.70
   3 -13   1    0.10    0.30
  -3 -13  -1    0.40    0.50
   3 -13   1    0.20    0.30
   3 -13   1    0.20    0.30
  -3 -13  -1    0.10    0.70
   3 -13   1    0.60    0.60
   3 -13   1   -0.10    0.50
   3 -13   1    0.10    0.60
  -3 -13  -1    0.50    0.60
   3  13   1    0.20    0.50
  -3  13  -1    0.20    0.80
   3  13   1    0.10    0.60
   3  13   1   -0.70    0.60
  -3  13  -1   -1.00    0.40
  -3  13  -1   -0.10    0.90
   3  13   1    0.30    0.60
  -3  13  -1    0.40    0.50
  -3  13  -1   -0.20    0.60
   3  13   1    0.30    0.40
   3  13   1    0.60    0.50
  -3  13  -1   -0.60    0.30
  -4 -13  -1    7.70    1.00
   4 -13   1   10.70    1.30
  -4 -13  -1    7.60    0.70
  -4 -13  -1    8.60    1.00
   4 -13   1    7.20    0.40
   4 -13   1    8.40    1.00
   4 -13   1    7.80    0.80
   4 -13   1    7.30    0.40
   4  13   1    7.30    0.70
   4  13   1    6.70    1.00
   4  13   1    7.00    1.00
  -4  13  -1    7.40    1.00
  -4  13  -1    6.00    1.10
   4  13   1    7.10    1.00
  -4  13  -1    6.50    0.80
  -4  13  -1    7.10    0.70
   4  13   1    7.10    0.60
  -5 -13  -1    6.20    1.30
   5 -13   1    4.50    1.00
   5 -13   1    5.80    0.70
   5 -13   1    6.00    0.60
  -5 -13  -1    6.60    0.80
   5 -13   1    5.50    0.60
   5 -13   1    7.30    1.10
  -5  13  -1    4.80    0.80
  -5  13  -1    6.40    0.90
  -5  13  -1    5.20    0.90
   5  13   1    5.80    0.70
   5  13   1    5.00    0.90
   5  13   1    5.00    1.20
   5  13   1    6.10    0.60
   5  13   1    5.30    0.90
  -5  13  -1    6.20    1.10
   6 -13   1   11.70    0.60
   6 -13   1   10.90    1.20
   6 -13   1   13.70    1.60
  -6 -13  -1    9.80    1.40
   6 -13   1   11.80    1.90
   6 -13   1   10.90    0.60
  -6 -13  -1   10.50    1.30
  -6  13  -1    9.80    1.50
  -6  13  -1    9.90    1.10
  -6  13  -1    9.70    1.60
   6  13   1   11.50    1.00
   6  13   1   10.10    1.20
  -6  13  -1    8.60    2.10
   6  13   1    9.60    1.70
   7 -13   1    0.40    0.30
   7 -13   1   -0.20    1.40
  -7 -13  -1    0.60    1.40
  -7 -13  -1    0.00    1.00
   7 -13   1    0.80    0.40
   7 -13   1    1.40    1.50
  -7  13  -1    0.50    0.80
   7  13   1    0.20    0.60
  -7  13  -1    1.40    0.90
  -7  13  -1    0.00    1.00
   7  13   1    2.00    1.10
   7  13   1   -1.40    1.50
  -7  13  -1    2.00    1.30
   7  13   1    0.90    0.70
  -8 -13  -1   32.70    2.70
   8 -13   1   39.70    2.30
   8 -13   1   38.00    1.10
   8 -13   1   38.10    1.30
  -8 -13  -1   37.30    2.60
  -8  13  -1   39.80    3.00
   8  13   1   40.60    2.60
  -8  13  -1   39.10    2.80
  -8  13  -1   37.70    2.60
  -8  13  -1   41.40    2.20
   8  13   1   36.70    1.30
   8  13   1   35.60    2.70
   8  13   1   40.10    1.40
  -8  13  -1   36.90    3.30
   9 -13   1    0.30    0.50
   9 -13   1    0.00    0.40
   9  13   1   -0.50    0.60
   9  13   1    0.80    0.60
  10 -13   1    0.80    0.40
  10 -13   1    0.80    0.30
  10  13   1   -0.50    0.60
  10  13   1   -0.90    0.60
  10 -14  -1   13.70    0.80
  10  14  -1   16.40    1.10
  10  14  -1   15.30    1.30
   9 -14  -1    7.20    0.50
   9 -14  -1    7.30    0.50
   9 -14  -1    8.00    0.40
   9  14  -1    9.00    0.90
   9  14  -1    8.60    0.80
   8 -14  -1   56.39    3.30
   8 -14  -1   50.49    1.50
  -8 -14   1   50.59    2.70
   8 -14  -1   49.30    3.70
  -8 -14   1   53.39    3.40
   8 -14  -1   49.50    1.30
  -8  14   1   51.99    2.20
   8  14  -1   50.89    1.70
   8  14  -1   52.19    1.80
   8  14  -1   53.89    3.30
  -8  14   1   55.39    3.00
  -8  14   1   50.39    3.80
  -8  14   1   53.09    3.80
   8  14  -1   57.19    4.00
   7 -14  -1   24.90    0.90
   7 -14  -1   24.60    0.80
   7 -14  -1   23.80    1.70
  -7 -14   1   24.60    2.00
  -7 -14   1   26.20    2.70
   7 -14  -1   25.90    1.70
   7  14  -1   29.00    2.00
  -7  14   1   29.70    2.10
  -7  14   1   27.30    1.80
   7  14  -1   25.70    2.30
  -7  14   1   24.50    1.80
   7  14  -1   24.50    1.10
   7  14  -1   25.40    1.20
  -7  14   1   23.10    2.10
  -6 -14   1    3.10    1.30
   6 -14  -1    3.20    0.40
  -6 -14   1    3.30    1.00
   6 -14  -1    2.30    0.30
   6 -14  -1    2.60    1.00
   6  14  -1    2.90    0.80
   6  14  -1    0.90    2.00
   6  14  -1    3.20    1.00
   6  14  -1    3.50    0.60
   6  14  -1    3.00    0.90
  -6  14   1    3.00    0.90
  -5 -14   1   97.59    3.30
   5 -14  -1   99.89    3.40
   5 -14  -1   97.79    2.50
   5 -14  -1  101.39    2.50
   5 -14  -1  102.59    3.60
  -5 -14   1   99.59    3.50
   5  14  -1  101.19    3.80
  -5  14   1   94.59    2.60
  -5  14   1   97.09    2.80
  -5  14   1  100.69    3.00
  -5  14   1  101.69    3.70
   5  14  -1   99.49    2.60
   5  14  -1   99.29    3.40
  -5  14   1   97.69    3.50
   5  14  -1  102.99    3.50
   5  14  -1  101.89    2.60
  -4 -14   1    3.80    0.70
   4 -14  -1    2.80    0.80
   4 -14  -1    2.70    0.30
   4 -14  -1    1.90    0.70
   4 -14  -1    2.40    0.50
  -4 -14   1    3.40    1.10
   4  14  -1    2.90    0.60
  -4  14   1    3.80    1.00
  -4  14   1    1.70    0.60
   4  14  -1    2.70    0.30
   4  14  -1    2.80    0.50
  -4  14   1    1.20    0.70
   4  14  -1    2.50    0.70
  -4  14   1    2.70    0.60
  -4  14   1    2.40    0.50
   4  14  -1    3.00    0.80
   3 -14  -1    4.00    0.90
   3 -14  -1    3.70    1.00
  -3 -14   1    4.00    0.80
   3 -14  -1    3.40    0.40
  -3 -14   1    3.50    0.90
   3 -14  -1    3.20    0.50
  -3 -14   1    3.00    0.70
  -3  14   1    4.20    0.60
   3  14  -1    4.10    1.10
   3  14  -1    3.20    0.50
  -3  14   1    3.80    0.90
   3  14  -1    3.50    0.60
   3  14  -1    3.30    0.30
  -3  14   1    3.40    0.40
  -3  14   1    2.10    0.90
   3  14  -1    3.00    0.50
   3  14  -1    3.20    0.40
  -3  14   1    3.70    0.50
   3  14  -1    4.20    0.60
   3  14  -1    3.30    0.30
   2 -14  -1   40.20    1.90
  -2 -14   1   39.00    1.70
  -2 -14   1   42.00    1.80
   2 -14  -1   38.10    1.80
   2 -14  -1   37.70    1.20
  -2 -14   1   37.90    1.50
   2 -14  -1   37.50    1.10
  -2  14   1   35.60    2.00
  -2  14   1   38.10    1.50
   2  14  -1   36.90    1.60
   2  14  -1   38.90    1.10
  -2  14   1   35.90    1.90
   2  14  -1   36.30    1.60
  -2  14   1   40.40    1.40
  -2  14   1   39.30    1.40
   2  14  -1   35.90    1.60
   2  14  -1   38.40    1.20
   1 -14  -1   66.39    2.30
   1 -14  -1   66.29    1.80
   1 -14  -1   63.59    2.30
  -1 -14   1   64.89    2.00
  -1 -14   1   67.59    2.60
   1 -14  -1   64.79    1.80
  -1 -14   1   65.99    2.50
  -1 -14   1   67.89    2.00
  -1  14   1   64.69    2.00
   1  14  -1   65.39    2.50
  -1  14   1   68.49    2.20
  -1  14   1   66.09    2.30
  -1  14   1   64.99    2.50
  -1  14   1   64.79    1.90
   1  14  -1   65.39    2.30
   0 -14   1   17.80    1.00
   0 -14  -1   18.90    0.70
   0 -14   1   20.30    1.00
   0 -14  -1   18.80    0.80
   0 -14  -1   18.20    1.30
   0 -14  -1   16.90    0.80
   0 -14   1   18.80    0.80
   0 -14   1   19.30    1.40
   0 -14  -1   18.60    0.70
   0 -14  -1   18.10    1.00
   0 -14   1   18.50    1.00
   0 -14   1   16.90    1.40
   0  14   1   16.60    1.10
   0  14  -1   17.20    1.60
   0  14   1   17.20    1.00
   0  14  -1   18.00    1.10
   0  14  -1   18.20    0.80
   0  14  -1   17.90    1.00
   0  14   1   19.60    1.70
   0  14   1   19.80    1.20
   0  14   1   18.40    0.90
   0  14  -1   18.20    1.30
   1 -14   1    3.10    0.60
  -1 -14  -1    2.20    0.40
  -1 -14  -1    2.90    0.50
   1 -14   1    2.90    0.30
  -1 -14  -1    2.30    0.60
   1 -14   1    2.20    0.60
  -1 -14  -1    1.40    0.50
   1 -14   1    3.10    0.60
   1 -14   1    3.20    0.60
   1 -14   1    2.60    0.40
  -1 -14  -1    1.60    0.50
  -1  14  -1    1.80    0.50
  -1  14  -1    2.80    0.70
   1  14   1    2.70    0.60
  -1  14  -1    2.40    0.70
  -1  14  -1    3.10    0.50
  -1  14  -1    1.50    0.80
   1  14   1    2.30    0.60
   2 -14   1   37.40    1.20
  -2 -14  -1   37.90    1.30
  -2 -14  -1   37.00    1.90
   2 -14   1   39.20    1.10
   2 -14   1   35.50    1.60
   2 -14   1   38.10    1.10
   2 -14   1   36.50    1.90
   2 -14   1   37.00    1.60
   2 -14   1   36.30    1.20
  -2 -14  -1   36.50    1.80
  -2  14  -1   38.50    1.50
  -2  14  -1   36.60    1.30
  -2  14  -1   38.00    1.40
   2  14   1   38.30    2.00
  -2  14  -1   38.20    1.80
   2  14   1   36.00    1.60
  -2  14  -1   39.80    1.80
   3 -14   1    0.90    1.00
  -3 -14  -1    0.40    0.60
   3 -14   1   -0.30    0.30
   3 -14   1    1.50    1.00
   3 -14   1   -0.60    0.50
   3 -14   1    0.30    0.30
  -3 -14  -1    0.10    0.40
  -3 -14  -1    1.10    1.00
  -3  14  -1   -0.20    0.40
   3  14   1    0.50    0.50
  -3  14  -1   -0.20    0.60
  -3  14  -1   -0.10    0.30
  -3  14  -1    0.50    0.80
   3  14   1    0.60    0.80
  -3  14  -1   -0.40    0.80
   3  14   1   -0.50    0.40
   3  14   1    0.40    0.60
   3  14   1    0.90    0.30
   4 -14   1   22.90    1.80
   4 -14   1   20.70    0.90
  -4 -14  -1   21.20    1.50
   4 -14   1   18.20    1.50
   4 -14   1   19.90    0.90
   4 -14   1   21.20    0.90
  -4 -14  -1   19.00    1.50
  -4  14  -1   21.30    1.30
   4  14   1   25.00    2.00
   4  14   1   18.90    1.70
   4  14   1   21.00    0.80
   4  14   1   20.60    1.40
  -4  14  -1   23.00    1.60
  -4  14  -1   22.70    1.10
   4  14   1   19.50    1.10
  -4  14  -1   20.20    1.80
  -5 -14  -1   22.30    2.00
   5 -14   1   19.00    0.90
   5 -14   1   19.60    0.70
   5 -14   1   22.20    1.70
   5 -14   1   20.60    1.60
  -5 -14  -1   19.00    1.60
   5  14   1   19.30    1.10
   5  14   1   19.30    1.40
   5  14   1   21.30    1.80
  -5  14  -1   18.20    1.30
   5  14   1   20.10    1.10
  -5  14  -1   18.00    2.20
  -5  14  -1   20.70    1.70
   5  14   1   19.40    1.50
  -5  14  -1   16.40    1.80
   6 -14   1   15.20    1.90
   6 -14   1   15.10    0.80
   6 -14   1   16.50    0.80
  -6 -14  -1   16.80    1.60
   6 -14   1   17.50    1.80
  -6 -14  -1   13.00    3.00
  -6  14  -1   17.60    1.50
  -6  14  -1   15.80    1.30
   6  14   1   18.80    2.20
   6  14   1   16.70    0.90
  -6  14  -1   15.20    1.70
   6  14   1   16.40    0.80
  -6  14  -1   15.30    1.80
   6  14   1   16.50    2.00
   7 -14   1    0.40    0.30
   7 -14   1    1.00    1.20
   7 -14   1    0.70    0.40
  -7 -14  -1   -0.40    1.20
  -7 -14  -1   -0.40    1.00
   7 -14   1   -0.30    1.20
  -7  14  -1    0.90    0.90
   7  14   1    0.00    0.50
  -7  14  -1    1.00    0.90
  -7  14  -1    2.30    1.30
   7  14   1    0.80    1.20
   7  14   1    1.30    1.40
   7  14   1    1.20    0.50
  -7  14  -1   -0.50    1.50
   8 -14   1    6.20    1.60
   8 -14   1    6.40    0.50
   8 -14   1    5.90    0.50
  -8 -14  -1    5.60    1.90
  -8 -14  -1    9.40    1.70
  -8  14  -1   10.20    2.50
  -8  14  -1    9.80    1.90
   8  14   1    6.70    0.80
   8  14   1    7.70    0.70
  -8  14  -1    9.60    1.30
   8  14   1    6.70    1.50
  -8  14  -1    5.70    1.50
  -8  14  -1    7.00    2.00
   8  14   1    6.20    1.60
   9 -14   1    2.00    0.40
   9 -14   1    3.10    0.60
   9  14   1    2.60    0.80
   9  14   1    2.30    0.60
  10 -14   1    1.50    0.70
  10 -14   1    2.10    0.40
  10  14   1    2.20    1.00
  10  15  -1    2.80    0.90
   9 -15  -1    3.30    0.50
   9 -15  -1    3.30    0.30
   9  15  -1    4.40    0.50
   9  15  -1    3.00    0.70
   8 -15  -1    5.90    1.10
  -8 -15   1    7.70    1.90
  -8 -15   1    5.10    1.20
   8 -15  -1    5.40    0.60
   8 -15  -1    6.60    1.60
   8 -15  -1    6.60    0.60
   8  15  -1    7.20    0.70
   8  15  -1    8.00    2.50
  -8  15   1    6.00    1.10
   8  15  -1    8.10    2.30
  -8  15   1    6.00    2.30
  -8  15   1    4.70    1.50
   8  15  -1    6.40    0.80
  -8  15   1    5.20    2.20
  -7 -15   1   11.90    1.70
  -7 -15   1   13.90    1.60
   7 -15  -1   11.10    0.70
   7 -15  -1    8.10    1.40
   7 -15  -1   10.60    0.60
   7 -15  -1   12.40    1.70
   7  15  -1   10.10    2.00
   7  15  -1   11.70    1.20
  -7  15   1   15.20    1.20
  -7  15   1   11.90    1.70
  -7  15   1   11.20    1.30
  -7  15   1   10.70    1.20
   7  15  -1   15.80    1.90
   7  15  -1   11.30    0.90
   6 -15  -1    6.80    1.30
  -6 -15   1    7.70    1.50
   6 -15  -1    7.10    0.50
  -6 -15   1    9.20    1.10
   6 -15  -1    8.20    1.50
   6 -15  -1    7.00    0.60
  -6  15   1    7.70    1.20
  -6  15   1    6.00    1.20
  -6  15   1    6.20    1.30
   6  15  -1    5.70    1.60
  -6  15   1    7.30    0.70
   6  15  -1    5.90    1.30
   6  15  -1    7.00    0.80
   6  15  -1    7.00    1.00
   6  15  -1    6.70    0.80
   5 -15  -1   33.40    2.10
  -5 -15   1   36.10    2.30
   5 -15  -1   35.70    1.20
  -5 -15   1   36.00    2.40
   5 -15  -1   37.60    1.90
   5 -15  -1   34.30    1.10
  -5  15   1   35.20    1.50
  -5  15   1   35.80    1.40
   5  15  -1   35.80    1.30
  -5  15   1   38.20    2.30
   5  15  -1   37.40    2.30
   5  15  -1   36.70    2.30
   5  15  -1   36.00    2.20
   5  15  -1   34.80    1.50
  -5  15   1   34.90    1.80
   4 -15  -1    0.30    0.50
   4 -15  -1   -0.10    0.30
   4 -15  -1    0.40    1.20
  -4 -15   1    1.20    0.90
  -4 -15   1    0.70    1.00
   4 -15  -1    0.00    0.90
  -4 -15   1   -0.20    0.90
  -4  15   1   -0.30    0.80
  -4  15   1   -0.60    0.50
   4  15  -1    0.10    0.80
  -4  15   1    0.00    0.80
  -4  15   1   -0.20    0.90
   4  15  -1   -0.80    0.70
   4  15  -1    0.30    0.70
   4  15  -1    0.40    0.50
  -3 -15   1   23.80    1.90
   3 -15  -1   23.10    1.70
   3 -15  -1   22.20    0.90
  -3 -15   1   23.90    1.90
   3 -15  -1   21.50    0.90
  -3 -15   1   20.80    1.20
   3 -15  -1   26.30    1.70
  -3  15   1   21.20    1.00
   3  15  -1   22.20    1.50
  -3  15   1   23.30    1.40
   3  15  -1   22.50    0.70
  -3  15   1   21.50    1.50
   3  15  -1   24.60    2.00
  -3  15   1   20.60    1.30
   3  15  -1   23.20    0.80
   3  15  -1   22.80    1.00
  -3  15   1   22.40    1.10
   3  15  -1   20.10    0.90
   3  15  -1   21.90    0.80
   2 -15  -1   51.79    2.20
  -2 -15   1   52.69    2.00
  -2 -15   1   51.69    2.10
   2 -15  -1   53.79    2.30
   2 -15  -1   53.29    1.60
  -2 -15   1   49.70    2.00
   2 -15  -1   51.99    1.40
   2  15  -1   52.99    1.60
  -2  15   1   55.79    1.80
   2  15  -1   50.59    2.00
   2  15  -1   55.49    2.40
   2  15  -1   51.89    1.70
  -2  15   1   49.90    1.90
   2  15  -1   51.59    1.80
  -2  15   1   55.19    2.40
   2  15  -1   54.89    1.50
  -2  15   1   52.49    1.70
   2  15  -1   50.39    2.10
  -2  15   1   51.49    2.30
  -1 -15   1  174.98    4.40
  -1 -15   1  173.68    4.90
   1 -15  -1  174.98    5.10
  -1 -15   1  173.18    5.00
   1 -15  -1  174.28    4.10
  -1 -15   1  171.88    4.20
   1 -15  -1  171.58    4.70
  -1 -15   1  165.08    4.50
   1 -15  -1  169.18    4.10
  -1  15   1  170.78    4.30
   1  15  -1  178.38    5.20
   1  15  -1  174.58    4.70
  -1  15   1  169.88    4.40
   1  15  -1  169.48    4.20
   1  15  -1  173.08    4.60
  -1  15   1  173.88    4.90
  -1  15   1  170.38    4.70
  -1  15   1  175.18    5.20
   1  15  -1  170.08    4.30
   0 -15  -1    0.30    0.60
   0 -15  -1   -0.10    0.30
   0 -15   1   -0.40    0.40
   0 -15  -1    0.10    0.40
   0 -15   1    0.60    1.00
   0 -15   1   -1.40    0.90
   0 -15   1    0.20    0.40
   0 -15   1    0.10    0.40
   0 -15  -1   -0.10    0.30
   0 -15   1    0.00    0.40
   0 -15  -1    0.30    0.20
   0 -15  -1    0.60    0.70
   0  15   1   -1.10    0.60
   0  15  -1    0.10    0.50
   0  15  -1    0.00    0.60
   0  15   1    0.00    0.60
   0  15  -1   -0.20    0.70
   0  15  -1   -0.50    1.00
   0  15   1    1.00    1.10
   0  15   1   -0.70    0.40
   0  15  -1    0.10    0.70
   0  15   1   -0.60    0.60
  -1 -15  -1    0.00    0.60
  -1 -15  -1    0.20    0.90
  -1 -15  -1    0.10    0.60
   1 -15   1    0.00    0.40
  -1 -15  -1    1.20    0.60
   1 -15   1    0.80    0.30
   1 -15   1    1.20    0.90
  -1 -15  -1    1.50    0.50
   1 -15   1    0.70    0.40
   1 -15   1    1.20    0.50
  -1 -15  -1    1.40    0.30
   1 -15   1    0.90    0.30
  -1  15  -1    1.80    0.60
   1  15   1    0.50    0.50
  -1  15  -1    1.50    0.80
  -1  15  -1   -0.30    0.50
   1  15   1    0.90    0.20
  -1  15  -1    0.30    0.70
   1  15   1    0.00    0.40
   1  15   1    0.90    0.40
  -1  15  -1    1.10    0.50
   1  15   1    0.60    0.40
   2 -15   1    1.90    0.50
   2 -15   1    1.70    0.30
  -2 -15  -1    0.90    0.80
   2 -15   1    2.00    0.90
  -2 -15  -1    1.10    0.80
   2 -15   1    2.20    0.40
   2 -15   1    1.80    0.50
   2  15   1    1.40    0.80
  -2  15  -1    0.90    0.80
   2  15   1    2.90    0.60
  -2  15  -1    1.50    0.50
  -2  15  -1    1.70    0.90
   2  15   1    0.90    0.60
   2  15   1    1.20    0.50
  -2  15  -1    1.10    0.70
   3 -15   1   -0.10    0.40
   3 -15   1    1.70    1.10
   3 -15   1    0.60    1.00
   3 -15   1   -0.20    0.50
  -3 -15  -1   -0.70    0.90
  -3 -15  -1    0.20    1.10
  -3  15  -1   -0.20    0.70
   3  15   1   -0.60    0.60
   3  15   1    1.00    0.40
   3  15   1    0.20    0.50
   3  15   1    0.00    0.70
   3  15   1   -0.10    0.30
   3  15   1    0.60    0.60
  -3  15  -1   -0.90    0.90
   3  15   1    0.20    0.60
  -3  15  -1    0.50    0.40
   3  15   1   -0.10    0.50
  -3  15  -1    0.10    0.80
  -3  15  -1   -0.50    0.50
   4 -15   1   80.59    2.30
  -4 -15  -1   86.79    3.40
   4 -15   1   87.99    3.30
   4 -15   1   84.69    3.20
   4 -15   1   82.79    2.20
  -4 -15  -1   83.79    2.90
   4  15   1   78.49    3.10
  -4  15  -1   83.99    3.00
  -4  15  -1   83.29    3.10
   4  15   1   82.79    3.20
  -4  15  -1   82.59    2.70
   4  15   1   83.49    2.20
  -4  15  -1   82.49    2.70
   4  15   1   83.39    2.80
   4  15   1   85.29    2.20
  -5 -15  -1   -0.30    1.20
   5 -15   1    0.80    1.20
   5 -15   1   -0.70    0.40
   5 -15   1   -0.40    0.20
   5 -15   1    0.80    1.30
  -5 -15  -1    0.10    0.60
  -5  15  -1   -2.00    0.90
  -5  15  -1    0.80    1.50
  -5  15  -1   -1.40    1.00
   5  15   1   -0.10    0.50
   5  15   1    0.40    0.30
   5  15   1   -0.10    0.50
   5  15   1   -0.30    1.70
   5  15   1    0.30    0.80
  -5  15  -1    0.10    0.50
   6 -15   1   35.90    2.40
   6 -15   1   36.20    2.40
  -6 -15  -1   38.40    2.50
   6 -15   1   36.80    1.20
   6 -15   1   36.10    1.20
  -6 -15  -1   31.40    2.70
  -6  15  -1   35.20    1.80
  -6  15  -1   39.40    2.30
   6  15   1   34.80    1.20
   6  15   1   36.10    1.40
   6  15   1   36.10    2.20
  -6  15  -1   35.70    1.90
   6  15   1   40.70    2.70
  -6  15  -1   36.60    2.40
  -7 -15  -1    1.20    1.20
   7 -15   1    2.80    1.90
   7 -15   1   -0.10    1.70
   7 -15   1    1.80    0.40
   7 -15   1    1.20    0.40
  -7 -15  -1    0.60    1.30
  -7  15  -1    1.00    0.90
   7  15   1   -0.10    0.80
   7  15   1    1.90    0.70
  -7  15  -1    1.60    1.00
   7  15   1    0.90    0.80
  -7  15  -1    3.50    1.80
   7  15   1    3.10    1.40
  -7  15  -1    0.90    0.90
   8 -15   1    1.50    0.50
   8 -15   1    1.70    0.50
   8  15   1    2.70    0.80
   8  15   1    2.20    0.90
   9 -15   1    1.10    0.50
   9 -15   1    0.40    0.30
   9  15   1    0.80    0.40
   9  15   1   -0.60    0.80
   9 -16  -1    6.00    0.70
   9 -16  -1    5.80    0.40
   9  16  -1    6.30    0.70
   9  16  -1    6.10    0.80
   8 -16  -1    3.50    0.50
   8 -16  -1    3.30    0.50
   8  16  -1    3.30    0.60
   8  16  -1    3.00    0.50
   7 -16  -1    7.50    0.60
   7 -16  -1   12.40    1.50
   7 -16  -1    9.30    0.70
  -7 -16   1   11.90    1.30
   7 -16  -1    9.90    1.50
  -7 -16   1    7.90    1.90
  -7  16   1    8.90    2.20
  -7  16   1   10.20    1.40
   7  16  -1    8.50    0.80
   7  16  -1    9.10    1.50
   7  16  -1    5.90    1.50
  -7  16   1   10.80    1.30
  -7  16   1    8.70    1.00
   7  16  -1   10.00    0.90
   6 -16  -1    5.70    1.80
   6 -16  -1    4.30    0.40
  -6 -16   1    4.10    1.10
   6 -16  -1    4.10    1.70
  -6 -16   1    4.10    1.50
   6 -16  -1    4.20    0.50
  -6  16   1    3.40    1.60
   6  16  -1    2.40    0.90
   6  16  -1    4.40    1.50
  -6  16   1    4.20    1.40
   6  16  -1    3.90    1.00
  -6  16   1    5.90    1.50
   6  16  -1    4.00    0.40
  -6  16   1    4.80    0.70
   6  16  -1    4.10    0.60
  -5 -16   1   27.50    2.30
  -5 -16   1   23.10    2.20
   5 -16  -1   25.90    0.90
   5 -16  -1   24.80    1.00
  -5 -16   1   23.40    1.70
   5 -16  -1   24.40    1.80
   5  16  -1   26.20    1.40
  -5  16   1   24.80    1.80
   5  16  -1   26.20    2.40
   5  16  -1   21.50    2.20
   5  16  -1   25.90    1.10
   4 -16  -1   72.29    3.40
   4 -16  -1   73.19    2.90
  -4 -16   1   69.39    2.70
  -4 -16   1   73.49    2.80
   4 -16  -1   74.59    1.90
   4 -16  -1   75.09    1.90
  -4 -16   1   72.99    3.00
  -4  16   1   71.69    2.30
  -4  16   1   71.89    2.90
   4  16  -1   72.49    3.30
   4  16  -1   69.29    1.90
   4  16  -1   73.09    2.70
  -4  16   1   72.59    2.50
   4  16  -1   73.99    2.10
  -4  16   1   75.99    3.10
  -4  16   1   70.49    2.40
   3 -16  -1   19.10    1.80
  -3 -16   1   20.30    1.10
   3 -16  -1   18.10    1.70
  -3 -16   1   20.80    1.80
   3 -16  -1   19.90    0.80
   3 -16  -1   20.70    0.80
  -3 -16   1   20.50    1.50
  -3  16   1   19.20    1.40
   3  16  -1   20.30    0.80
   3  16  -1   20.70    2.20
   3  16  -1   20.90    1.30
  -3  16   1   19.20    1.30
   3  16  -1   20.70    1.40
   3  16  -1   20.40    0.90
  -3  16   1   21.30    1.70
  -3  16   1   17.50    1.40
  -3  16   1   23.50    1.60
   3  16  -1   19.90    0.90
   2 -16  -1   23.10    1.60
  -2 -16   1   23.00    1.20
   2 -16  -1   24.80    1.50
  -2 -16   1   25.60    1.40
   2 -16  -1   23.70    0.90
  -2 -16   1   24.10    1.70
  -2 -16   1   25.00    1.50
   2 -16  -1   23.10    1.00
  -2  16   1   23.00    1.60
   2  16  -1   25.00    1.10
   2  16  -1   26.10    1.10
  -2  16   1   20.30    1.90
   2  16  -1   20.80    1.20
  -2  16   1   24.20    1.20
   2  16  -1   24.30    1.60
   2  16  -1   22.70    1.30
  -2  16   1   24.20    1.00
   2  16  -1   24.20    1.50
  -2  16   1   24.10    1.60
   1 -16  -1    0.20    0.20
   1 -16  -1    0.40    0.50
  -1 -16   1    0.20    0.40
  -1 -16   1   -1.00    0.60
  -1 -16   1    0.30    0.60
  -1 -16   1    0.00    0.50
   1 -16  -1    0.20    0.60
  -1 -16   1    0.20    0.70
   1 -16  -1    0.10    1.10
   1  16  -1   -0.40    0.70
  -1  16   1    0.10    0.60
   1  16  -1    0.00    0.50
   1  16  -1    0.20    0.30
   1  16  -1   -0.30    0.40
  -1  16   1    0.10    0.30
   1  16  -1    0.40    0.60
  -1  16   1    0.10    0.90
  -1  16   1   -0.50    0.90
  -1  16   1    0.40    0.30
   0 -16  -1   23.40    1.30
   0 -16   1   22.00    1.50
   0 -16  -1   23.00    1.30
   0 -16   1   22.20    1.20
   0 -16  -1   22.10    0.70
   0 -16  -1   23.80    1.60
   0 -16   1   24.80    1.80
   0 -16   1   22.50    1.00
   0 -16   1   22.20    1.00
   0 -16  -1   22.10    0.80
   0  16  -1   24.60    1.40
   0  16   1   23.30    2.00
   0  16   1   23.20    1.00
   0  16   1   22.70    1.00
   0  16   1   22.90    1.60
   0  16   1   22.80    1.60
   0  16  -1   22.70    1.60
   0  16  -1   24.00    1.30
   0  16  -1   23.00    0.90
   0  16  -1   23.30    1.70
  -1 -16  -1    1.80    1.00
  -1 -16  -1    0.60    0.80
   1 -16   1    0.50    0.30
   1 -16   1    0.70    0.60
  -1 -16  -1    1.60    0.90
   1 -16   1    1.00    0.50
  -1 -16  -1   -0.60    0.70
  -1 -16  -1    0.50    0.50
   1 -16   1    1.10    0.70
   1 -16   1    1.40    1.10
   1  16   1   -0.40    0.40
   1  16   1    0.20    0.50
  -1  16  -1    0.60    0.50
   1  16   1    0.00    0.60
  -1  16  -1    1.30    0.40
  -1  16  -1    0.30    0.80
  -1  16  -1   -0.90    1.00
   1  16   1    0.40    0.50
  -1  16  -1    1.60    0.90
   1  16   1   -0.20    0.50
  -2 -16  -1    3.10    0.70
  -2 -16  -1    3.50    0.50
  -2 -16  -1    3.50    1.10
   2 -16   1    3.40    1.10
   2 -16   1    3.20    0.60
  -2 -16  -1    2.30    0.50
   2 -16   1    3.30    0.60
   2 -16   1    2.60    0.60
   2  16   1    4.40    0.80
  -2  16  -1    3.80    0.70
   2  16   1    3.80    0.60
   2  16   1    3.00    0.50
  -2  16  -1    3.40    0.50
  -2  16  -1    2.20    0.80
   2  16   1    3.40    0.50
  -2  16  -1    2.80    0.80
   2  16   1    4.30    0.40
   2  16   1    2.10    1.20
  -2  16  -1    2.80    0.40
   3 -16   1    3.90    1.20
   3 -16   1    2.70    0.60
   3 -16   1    3.00    0.40
  -3 -16  -1    2.30    0.90
   3 -16   1    3.60    1.30
  -3 -16  -1    3.00    0.80
   3  16   1    3.70    0.80
   3  16   1    3.10    0.60
   3  16   1    3.00    0.50
  -3  16  -1    3.10    0.70
   3  16   1    2.70    0.60
  -3  16  -1    3.10    0.50
  -3  16  -1    3.10    0.70
   3  16   1    3.60    1.00
  -3  16  -1    3.60    0.70
   3  16   1    2.60    0.50
   3  16   1    2.50    1.20
   3  16   1    3.20    0.60
  -3  16  -1    4.10    0.80
   4 -16   1   18.50    1.40
   4 -16   1   19.40    0.90
  -4 -16  -1   22.70    2.30
  -4 -16  -1   20.10    1.60
   4 -16   1   21.40    1.90
   4 -16   1   19.80    1.00
   4  16   1   18.00    2.10
  -4  16  -1   17.60    1.20
  -4  16  -1   19.30    1.20
   4  16   1   18.50    1.40
  -4  16  -1   19.00    1.40
   4  16   1   18.80    1.60
   4  16   1   19.70    1.40
  -4  16  -1   16.80    1.70
   4  16   1   20.30    1.90
   5 -16   1   22.40    0.90
  -5 -16  -1   23.10    2.10
   5 -16   1   22.70    0.90
   5 -16   1   25.70    2.60
  -5 -16  -1   20.50    2.90
   5  16   1   23.60    1.20
   5  16   1   22.80    1.40
   5  16   1   22.50    1.80
  -5  16  -1   21.00    2.00
  -5  16  -1   21.70    1.70
  -5  16  -1   20.80    1.10
   5  16   1   23.20    1.80
   5  16   1   22.30    1.20
  -5  16  -1   21.90    2.60
  -6 -16  -1    0.80    0.80
   6 -16   1    1.80    0.90
  -6 -16  -1   -1.40    1.40
   6 -16   1    0.90    1.30
   6 -16   1    0.30    0.30
   6 -16   1    0.50    0.60
  -6  16  -1    0.30    1.10
  -6  16  -1    0.60    1.20
  -6  16  -1    1.40    0.90
   6  16   1    1.10    1.20
   6  16   1    0.90    0.60
   6  16   1   -0.60    0.80
  -6  16  -1    0.30    1.50
   7 -16   1   16.60    0.90
   7 -16   1   15.70    1.00
  -7 -16  -1   18.30    1.90
   7 -16   1   15.00    2.40
  -7 -16  -1   18.20    2.10
   7 -16   1   14.90    1.80
   7  16   1   16.00    2.40
  -7  16  -1   14.90    1.80
  -7  16  -1   13.70    2.40
   7  16   1   14.50    1.10
  -7  16  -1   15.20    1.00
  -7  16  -1   13.80    1.30
   7  16   1   16.50    1.40
   7  16   1   13.10    1.50
   8 -16   1    2.10    0.50
   8 -16   1    2.10    0.40
   8  16   1    3.10    0.70
   8  16   1    2.00    0.70
   9 -16   1   -0.20    0.30
   9 -16   1   -0.10    0.50
   9  16   1   -0.10    0.40
   9  16   1    0.30    0.70
   9 -17  -1    2.20    0.40
   9 -17  -1    3.10    0.60
   9  17  -1    3.20    0.80
   9  17  -1    1.80    0.70
   8 -17  -1    1.20    0.40
   8 -17  -1   -0.40    0.40
   8  17  -1    1.10    0.80
   8  17  -1    0.30    0.40
  -7 -17   1    2.70    2.00
   7 -17  -1    1.10    0.40
   7 -17  -1    1.70    1.80
   7 -17  -1    2.20    0.40
  -7 -17   1    2.10    1.60
  -7 -17   1    0.40    1.80
   7 -17  -1   -0.30    1.00
   7  17  -1    1.70    1.00
  -7  17   1    2.70    2.20
  -7  17   1    1.30    1.40
   7  17  -1   -0.70    1.60
  -7  17   1    2.60    1.00
   7  17  -1    2.00    0.50
  -7  17   1    4.00    1.30
   7  17  -1    2.30    0.70
  -6 -17   1   28.10    3.60
   6 -17  -1   25.50    2.20
   6 -17  -1   27.10    2.60
  -6 -17   1   22.90    2.20
   6 -17  -1   25.30    0.90
   6 -17  -1   23.80    0.90
  -6 -17   1   23.10    1.60
   6  17  -1   25.00    1.20
  -6  17   1   29.70    3.30
  -6  17   1   22.10    1.10
  -6  17   1   25.10    2.00
   6  17  -1   27.10    1.80
   6  17  -1   25.70    1.00
  -6  17   1   27.40    2.40
   6  17  -1   22.00    1.80
   5 -17  -1   41.10    2.50
  -5 -17   1   38.80    2.30
   5 -17  -1   37.80    1.20
  -5 -17   1   35.70    2.50
   5 -17  -1   38.00    2.40
   5 -17  -1   38.90    1.20
  -5 -17   1   35.50    2.40
   5  17  -1   35.80    2.80
   5  17  -1   35.60    2.80
   5  17  -1   36.90    1.30
  -5  17   1   36.40    1.80
  -5  17   1   33.90    2.40
  -5  17   1   35.80    2.40
  -5  17   1   36.40    2.10
   4 -17  -1   17.30    1.80
   4 -17  -1   18.50    2.40
   4 -17  -1   17.40    0.80
  -4 -17   1   17.00    1.70
   4 -17  -1   16.60    0.80
  -4 -17   1   17.30    1.80
  -4 -17   1   19.30    1.40
   4  17  -1   16.80    1.00
  -4  17   1   18.20    1.30
  -4  17   1   17.80    1.60
  -4  17   1   17.90    1.80
   4  17  -1   19.50    1.50
  -4  17   1   16.30    1.20
  -4  17   1   15.50    1.70
   4  17  -1   16.00    1.60
   4  17  -1   17.30    1.00
   3 -17  -1   -0.20    0.40
   3 -17  -1    0.00    0.90
  -3 -17   1    0.40    0.80
   3 -17  -1    0.10    0.60
  -3 -17   1    0.30    0.70
  -3 -17   1    1.20    0.90
   3 -17  -1   -1.00    1.00
   3  17  -1   -0.40    1.00
  -3  17   1    0.00    0.80
  -3  17   1    0.50    0.80
  -3  17   1   -1.40    1.00
   3  17  -1    0.40    0.80
  -3  17   1    0.90    0.80
   3  17  -1    1.20    1.00
  -3  17   1    0.00    0.80
   3  17  -1   -0.50    0.80
  -2 -17   1   34.70    1.60
  -2 -17   1   35.80    2.40
  -2 -17   1   37.50    1.30
  -2 -17   1   39.60    2.30
   2 -17  -1   37.60    1.40
   2 -17  -1   40.20    2.50
   2 -17  -1   41.50    2.10
   2 -17  -1   38.30    1.20
   2  17  -1   37.20    1.30
  -2  17   1   39.10    1.70
  -2  17   1   36.40    1.40
  -2  17   1   34.40    2.00
   2  17  -1   36.60    1.40
  -2  17   1   39.30    2.00
  -2  17   1   35.30    2.70
   2  17  -1   37.50    1.90
   2  17  -1   36.20    1.50
   2  17  -1   37.30    1.20
   2  17  -1   40.10    1.90
  -1 -17   1   63.09    2.40
   1 -17  -1   62.49    1.80
   1 -17  -1   62.69    1.70
  -1 -17   1   62.39    1.80
  -1 -17   1   63.39    2.10
   1 -17  -1   60.99    2.20
   1 -17  -1   63.49    2.60
  -1 -17   1   60.79    1.90
  -1 -17   1   62.89    2.40
  -1  17   1   60.69    2.80
  -1  17   1   62.59    1.80
   1  17  -1   63.49    1.90
   1  17  -1   63.69    2.30
   1  17  -1   61.69    2.30
   1  17  -1   63.19    2.70
   1  17  -1   63.99    2.00
  -1  17   1   63.39    2.00
  -1  17   1   61.49    2.40
  -1  17   1   61.89    2.50
   0 -17   1    4.30    0.80
   0 -17   1    4.80    0.50
   0 -17  -1    3.50    0.60
   0 -17   1    4.20    1.10
   0 -17   1    4.90    1.20
   0 -17   1    4.00    0.40
   0 -17  -1    4.70    0.70
   0 -17  -1    2.90    0.80
   0 -17  -1    3.10    0.60
   0  17  -1    3.60    0.40
   0  17  -1    3.70    0.70
   0  17   1    2.70    0.50
   0  17   1    3.80    1.00
   0  17   1    4.50    0.70
   0  17   1    4.00    0.50
   0  17  -1    3.00    0.90
   0  17  -1    4.00    0.60
   0  17   1    3.90    0.80
   0  17  -1    5.70    1.30
  -1 -17  -1    1.40    0.40
  -1 -17  -1    1.50    0.40
  -1 -17  -1    1.30    0.60
   1 -17   1    1.10    0.50
   1 -17   1    1.00    0.50
  -1 -17  -1    0.30    0.60
   1 -17   1    1.30    0.90
  -1 -17  -1    0.40    1.20
   1 -17   1    1.40    0.40
  -1  17  -1    0.30    0.60
   1  17   1    0.90    0.50
  -1  17  -1    1.00    0.30
  -1  17  -1    1.20    0.90
   1  17   1    0.80    0.80
  -1  17  -1    0.00    0.90
   1  17   1    1.50    0.50
   1  17   1    1.00    0.50
   1  17   1    2.80    0.90
  -1  17  -1    0.20    0.50
  -2 -17  -1   20.40    1.30
  -2 -17  -1   18.70    1.60
  -2 -17  -1   19.70    1.10
   2 -17   1   19.70    0.90
  -2 -17  -1   19.40    1.50
   2 -17   1   21.20    1.50
   2 -17   1   18.40    1.50
   2 -17   1   19.10    1.10
   2  17   1   23.70    2.20
   2  17   1   21.50    1.50
  -2  17  -1   17.70    1.50
  -2  17  -1   19.70    1.30
   2  17   1   20.50    1.70
  -2  17  -1   19.20    1.10
  -2  17  -1   18.80    1.80
   2  17   1   18.60    0.90
   2  17   1   19.10    1.40
   2  17   1   18.40    0.90
  -2  17  -1   22.70    1.60
   3 -17   1   -0.10    1.20
   3 -17   1    0.40    0.60
   3 -17   1    1.60    1.30
  -3 -17  -1    0.60    1.20
  -3 -17  -1   -0.40    1.00
  -3 -17  -1    0.40    1.10
   3  17   1    1.10    1.40
   3  17   1    0.10    0.50
  -3  17  -1    0.60    0.50
   3  17   1   -0.70    0.50
  -3  17  -1   -0.70    0.90
   3  17   1    2.70    1.30
   3  17   1    1.10    0.40
  -3  17  -1    0.60    0.80
   3  17   1    0.40    0.80
  -3  17  -1    0.90    0.90
   4 -17   1    3.00    0.60
  -4 -17  -1    4.70    1.50
   4 -17   1    3.20    0.80
   4 -17   1    3.10    0.60
  -4 -17  -1    4.70    1.00
   4  17   1    5.50    1.30
   4  17   1    5.30    1.30
   4  17   1    3.10    0.60
   4  17   1    4.30    0.70
   4  17   1    3.30    0.70
  -4  17  -1    2.10    1.20
   5 -17   1    3.90    1.50
  -5 -17  -1    3.20    0.70
   5 -17   1    2.70    1.30
   5 -17   1    2.80    0.50
   5 -17   1    2.90    0.50
  -5 -17  -1    4.30    1.70
  -5  17  -1    3.90    1.00
   5  17   1    2.80    1.10
   5  17   1    4.50    1.30
  -5  17  -1    1.80    1.40
   5  17   1    4.00    0.80
  -5  17  -1    2.90    1.40
  -5  17  -1    2.30    0.90
   5  17   1    3.60    0.70
   6 -17   1    9.30    0.60
   6 -17   1    8.70    0.80
  -6 -17  -1    9.00    1.60
   6 -17   1    7.70    1.50
  -6 -17  -1   10.40    1.70
   6 -17   1    9.60    1.10
   6  17   1    9.90    2.30
   6  17   1    9.80    1.20
  -6  17  -1   12.10    1.50
  -6  17  -1    5.80    1.90
  -6  17  -1   10.60    1.90
  -6  17  -1    8.70    1.40
   6  17   1    8.90    0.90
   6  17   1   10.00    0.80
   7 -17   1   -0.90    0.70
   7 -17   1   -0.20    0.50
   7  17   1    0.60    0.70
   7  17   1   -0.30    0.40
   8 -17   1    0.80    0.40
   8 -17   1    1.60    0.70
   8  17   1    0.30    0.80
   8  17   1    2.20    0.60
   9 -17   1    0.70    0.70
   9  17   1    1.20    0.70
   9 -18  -1    0.60    0.40
   9  18  -1   -1.10    1.00
   9  18  -1   -0.20    0.70
   8 -18  -1    9.40    0.60
   8 -18  -1    9.00    0.60
   8  18  -1    8.60    0.90
   8  18  -1   11.00    1.10
   7 -18  -1    0.60    0.40
   7 -18  -1    0.70    0.50
   7  18  -1    0.90    0.80
   7  18  -1    0.70    1.00
  -6 -18   1    3.20    1.10
  -6 -18   1    4.30    1.20
   6 -18  -1    3.40    0.60
   6 -18  -1    2.40    1.40
  -6 -18   1    3.40    1.70
   6 -18  -1    1.70    0.40
   6 -18  -1    3.70    2.10
  -6  18   1    1.40    1.20
   6  18  -1    2.20    0.80
  -6  18   1    3.20    1.80
   6  18  -1    2.20    1.00
   6  18  -1    2.40    0.50
  -6  18   1    5.30    1.50
  -6  18   1    0.70    2.10
   6  18  -1    1.60    1.30
  -5 -18   1    9.70    2.00
  -5 -18   1   11.70    1.30
  -5 -18   1   10.30    1.90
   5 -18  -1    8.10    1.40
   5 -18  -1   10.80    0.70
   5 -18  -1   10.00    1.90
   5 -18  -1    9.80    0.70
   5  18  -1   10.70    0.80
  -5  18   1   10.10    1.80
   5  18  -1   10.70    1.00
   5  18  -1   10.60    1.80
  -5  18   1   11.50    1.30
  -5  18   1   11.40    1.80
   5  18  -1   11.50    1.90
  -5  18   1    9.30    1.90
  -4 -18   1    0.30    0.90
   4 -18  -1    0.00    0.50
  -4 -18   1    0.20    0.80
   4 -18  -1    0.10    0.20
   4 -18  -1    0.30    1.10
   4 -18  -1    0.20    1.00
  -4 -18   1   -0.40    1.30
   4  18  -1    0.60    0.80
   4  18  -1    0.10    0.80
  -4  18   1    0.60    1.10
   4  18  -1   -1.00    1.50
  -4  18   1   -1.70    1.20
   4  18  -1    1.70    0.90
  -4  18   1    1.30    1.10
  -4  18   1   -0.40    0.90
   3 -18  -1    1.50    0.40
  -3 -18   1    1.00    0.60
   3 -18  -1    0.80    1.20
   3 -18  -1    0.90    0.80
  -3 -18   1    2.30    0.70
  -3 -18   1    1.20    0.90
   3 -18  -1    1.40    0.60
  -3  18   1    1.30    0.90
  -3  18   1    1.10    0.60
   3  18  -1    1.00    1.00
  -3  18   1    1.40    0.60
   3  18  -1    0.20    0.80
   3  18  -1    1.60    0.90
   3  18  -1    2.10    1.40
  -3  18   1    1.70    2.30
  -3  18   1    1.60    0.80
  -2 -18   1   43.60    2.10
  -2 -18   1   43.50    2.60
   2 -18  -1   41.20    2.50
  -2 -18   1   42.90    2.60
   2 -18  -1   41.40    1.50
   2 -18  -1   45.70    2.40
   2 -18  -1   45.60    1.40
   2  18  -1   43.00    1.40
   2  18  -1   42.10    1.40
  -2  18   1   46.50    1.70
  -2  18   1   43.50    1.90
   2  18  -1   48.10    2.10
   2  18  -1   44.30    1.60
   2  18  -1   48.60    2.50
  -2  18   1   45.30    1.90
   2  18  -1   41.90    2.00
  -2  18   1   46.50    3.10
  -2  18   1   47.40    2.10
   1 -18  -1    9.40    0.70
   1 -18  -1   10.80    1.50
  -1 -18   1    8.40    1.00
  -1 -18   1   10.50    1.00
  -1 -18   1    8.40    1.10
   1 -18  -1   10.00    1.00
   1 -18  -1   10.30    1.20
  -1 -18   1    9.00    1.10
  -1 -18   1    8.50    0.90
  -1  18   1    8.20    0.90
   1  18  -1    8.90    1.10
   1  18  -1    7.50    1.00
  -1  18   1    7.50    1.10
   1  18  -1    9.20    0.80
  -1  18   1    8.70    0.80
  -1  18   1   10.00    1.10
   1  18  -1   10.40    1.10
  -1  18   1    9.60    1.20
   1  18  -1    9.30    0.90
   0 -18   1   14.30    1.50
   0 -18   1   13.50    0.90
   0 -18   1   18.60    1.70
   0 -18  -1   12.30    1.30
   0 -18  -1   14.80    0.90
   0 -18   1   16.10    0.90
   0 -18  -1   15.30    0.90
   0 -18  -1   12.30    1.20
   0  18   1   15.00    1.30
   0  18  -1   14.50    1.60
   0  18   1   14.10    1.30
   0  18   1   16.80    1.60
   0  18  -1   15.10    1.30
   0  18  -1   15.80    1.30
   0  18  -1   15.30    1.10
   0  18   1   17.90    1.60
   0  18   1   15.00    0.90
   0  18  -1   17.50    1.30
  -1 -18  -1   35.10    1.20
  -1 -18  -1   35.80    2.10
   1 -18   1   35.00    2.20
   1 -18   1   34.10    1.30
  -1 -18  -1   32.20    1.10
  -1 -18  -1   34.30    1.80
   1 -18   1   32.80    2.40
   1 -18   1   33.80    1.30
  -1  18  -1   33.20    1.60
   1  18   1   36.00    1.90
   1  18   1   34.90    1.60
  -1  18  -1   36.00    1.70
  -1  18  -1   33.60    1.50
   1  18   1   32.30    1.20
   1  18   1   33.20    1.70
   1  18   1   35.50    2.50
  -1  18  -1   32.90    2.20
  -1  18  -1   35.20    1.70
   2 -18   1    1.30    0.50
   2 -18   1    0.90    0.80
  -2 -18  -1   -1.10    0.90
   2 -18   1    1.50    0.90
   2 -18   1    1.40    1.10
  -2 -18  -1    0.10    0.80
  -2 -18  -1    1.00    1.00
  -2 -18  -1    0.80    0.70
   2  18   1    2.20    1.10
   2  18   1    1.30    0.70
  -2  18  -1    1.40    0.50
   2  18   1    0.40    0.40
   2  18   1    0.50    0.60
   2  18   1    0.60    1.20
  -2  18  -1    1.10    0.70
  -2  18  -1    1.30    0.70
  -2  18  -1    1.00    1.20
  -2  18  -1    1.10    0.90
  -3 -18  -1    2.00    0.90
   3 -18   1    2.80    0.70
   3 -18   1    0.70    1.40
   3 -18   1    3.50    1.60
   3 -18   1    3.60    0.60
  -3 -18  -1    3.20    0.90
  -3 -18  -1    5.50    1.30
  -3  18  -1    2.80    1.00
  -3  18  -1    5.60    0.90
   3  18   1    3.00    0.90
  -3  18  -1    3.50    1.50
   3  18   1    2.30    2.00
  -3  18  -1    3.40    1.00
   3  18   1    3.90    1.00
  -4 -18  -1    2.30    1.20
   4 -18   1    2.10    0.40
   4 -18   1    2.10    0.70
   4 -18   1    3.80    1.30
   4 -18   1    3.00    0.90
   4  18   1    2.50    1.10
   4  18   1    3.20    0.70
   4  18   1    3.10    1.10
  -4  18  -1    3.10    0.80
  -4  18  -1    2.20    1.30
   4  18   1    3.60    1.40
  -4  18  -1    4.30    1.60
   4  18   1    3.40    0.90
  -4  18  -1    2.40    1.60
  -5 -18  -1    2.20    1.50
   5 -18   1    1.40    0.50
   5 -18   1    1.70    0.40
  -5 -18  -1    2.10    1.30
   5 -18   1    0.00    1.10
   5 -18   1    0.50    1.30
   5  18   1    2.00    1.30
   5  18   1    2.00    1.30
   5  18   1    2.30    1.60
   5  18   1    0.40    0.60
  -5  18  -1    1.30    1.70
  -5  18  -1   -0.50    1.00
  -5  18  -1    0.80    1.80
  -5  18  -1    2.90    1.50
   5  18   1    0.00    0.60
   6 -18   1    0.50    0.70
   6 -18   1    0.30    0.90
   6 -18   1    0.80    0.50
  -6 -18  -1    0.00    0.90
   6 -18   1    1.80    1.40
  -6 -18  -1    0.60    1.90
  -6  18  -1   -0.40    0.90
  -6  18  -1   -2.00    1.20
  -6  18  -1    0.20    0.80
   6  18   1    1.30    2.00
  -6  18  -1    0.60    2.10
   6  18   1    0.60    0.60
   6  18   1   -1.80    1.70
   6  18   1    0.60    0.90
   7 -18   1    0.80    0.70
   7 -18   1    0.10    0.50
   7  18   1    0.00    0.70
   7  18   1    1.30    0.50
   8 -18   1   -0.90    0.60
   8 -18   1   -0.20    0.70
   8  18   1    0.90    0.90
   8  18   1    0.10    0.80
   8 -19  -1   13.50    0.80
   8 -19  -1   12.00    0.70
   8  19  -1   11.60    1.10
   8  19  -1   12.80    1.20
   7 -19  -1    2.60    0.40
   7 -19  -1    3.20    0.40
   7  19  -1    3.30    0.60
   7  19  -1    3.30    0.80
   6 -19  -1    2.90    0.60
   6 -19  -1    2.80    0.50
   6 -19  -1    5.90    2.30
  -6 -19   1    4.80    1.50
   6 -19  -1    2.40    1.50
  -6 -19   1    3.00    1.70
  -6 -19   1    2.20    1.30
   6  19  -1    4.90    0.70
  -6  19   1    3.60    2.00
  -6  19   1    3.30    1.10
  -6  19   1    3.50    1.30
   6  19  -1    2.70    0.80
  -6  19   1    3.00    0.90
   6  19  -1    2.80    1.00
  -5 -19   1    0.50    1.00
   5 -19  -1    1.30    1.60
   5 -19  -1    0.40    0.50
   5 -19  -1    1.80    1.40
   5 -19  -1    0.50    0.30
  -5 -19   1    0.50    1.20
  -5 -19   1    0.40    1.80
  -5  19   1    2.90    1.70
   5  19  -1    0.70    0.90
  -5  19   1    2.50    1.40
  -5  19   1    1.90    1.90
   5  19  -1    1.10    1.50
   5  19  -1    2.40    1.90
  -5  19   1    0.80    0.70
   5  19  -1    0.80    0.70
   4 -19  -1    0.50    0.50
   4 -19  -1    0.40    0.40
   4 -19  -1    2.20    1.20
  -4 -19   1    0.80    1.00
  -4 -19   1    0.50    2.20
  -4 -19   1    1.00    1.40
  -4  19   1   -0.60    1.10
   4  19  -1    0.40    1.10
  -4  19   1    2.70    1.70
   4  19  -1    2.20    1.00
   4  19  -1   -0.20    0.70
   4  19  -1   -0.60    1.10
  -4  19   1    0.40    0.80
  -4  19   1    1.00    1.20
  -3 -19   1    2.50    0.70
   3 -19  -1    2.70    0.70
   3 -19  -1    1.90    0.90
  -3 -19   1    2.10    1.50
  -3 -19   1    3.50    1.60
   3 -19  -1    3.30    0.50
   3 -19  -1    4.60    1.10
  -3  19   1    1.80    0.50
  -3  19   1    2.20    0.70
  -3  19   1    2.10    0.70
  -3  19   1    2.60    1.60
   3  19  -1    3.70    0.80
   3  19  -1    1.70    1.50
  -3  19   1    4.20    1.50
  -2 -19   1   -0.40    0.70
   2 -19  -1   -0.60    1.80
   2 -19  -1    1.50    1.10
   2 -19  -1    0.00    0.40
   2 -19  -1    1.20    0.50
  -2 -19   1    0.90    1.10
   2  19  -1    1.30    0.90
  -2  19   1    2.20    1.00
  -2  19   1    1.40    0.70
  -2  19   1    0.90    0.90
   2  19  -1   -0.10    1.10
  -2  19   1    0.60    0.80
  -2  19   1    1.00    0.70
  -1 -19   1   -0.30    0.60
   1 -19  -1    0.80    1.20
   1 -19  -1   -0.40    1.10
   1 -19  -1    0.40    0.80
   1 -19  -1    0.30    0.70
  -1 -19   1    0.50    1.30
  -1 -19   1   -0.10    1.10
   1  19  -1   -0.20    0.90
  -1  19   1    0.90    1.30
   1  19  -1   -0.20    0.70
  -1  19   1    0.60    0.70
  -1  19   1   -1.20    0.70
   1  19  -1   -1.10    1.00
  -1  19   1    1.40    0.80
  -1  19   1    0.60    0.60
   1  19  -1    0.40    0.50
   1  19  -1    0.10    1.00
   0 -19   1    0.60    0.80
   0 -19  -1    0.40    0.90
   0 -19   1    0.60    0.70
   0 -19   1    1.40    0.70
   0 -19  -1    0.70    0.80
   0 -19  -1    1.30    0.60
   0 -19  -1    1.30    0.80
   0 -19   1    1.80    0.90
   0  19   1    1.40    0.80
   0  19  -1    0.30    0.70
   0  19   1    2.00    1.00
   0  19  -1    0.60    1.40
   0  19  -1    0.20    0.80
   0  19   1    0.50    1.00
   0  19   1    1.20    0.60
   0  19  -1    1.00    0.50
   0  19   1    1.20    0.70
   0  19  -1    1.30    0.60
  -1 -19  -1    3.30    1.10
  -1 -19  -1    1.10    0.70
  -1 -19  -1    2.20    0.70
   1 -19   1    1.70    0.60
   1 -19   1    1.80    1.40
  -1 -19  -1    1.50    0.90
   1 -19   1    1.10    0.90
   1  19   1    1.10    0.80
  -1  19  -1    1.80    0.90
  -1  19  -1    3.40    0.90
   1  19   1    2.10    0.90
  -1  19  -1    2.00    0.80
   1  19   1    2.10    0.60
   1  19   1    1.80    1.50
  -1  19  -1    1.50    0.90
   1  19   1    2.30    1.00
  -1  19  -1    3.60    1.50
   2 -19   1   25.40    1.30
   2 -19   1   28.90    2.20
   2 -19   1   25.90    1.30
   2 -19   1   27.70    1.90
  -2 -19  -1   26.60    2.40
  -2 -19  -1   27.00    1.30
  -2  19  -1   28.10    1.90
  -2  19  -1   28.60    2.10
  -2  19  -1   29.50    1.80
   2  19   1   24.40    1.50
   2  19   1   25.30    1.80
   2  19   1   28.90    2.90
   2  19   1   23.30    1.50
  -2  19  -1   30.50    3.00
  -2  19  -1   27.80    1.60
   2  19   1   27.40    1.40
  -3 -19  -1    2.90    0.70
   3 -19   1    4.10    0.70
   3 -19   1    3.50    1.10
  -3 -19  -1    2.50    1.40
   3 -19   1    2.40    1.60
   3 -19   1    2.90    0.50
   3  19   1    3.10    1.20
  -3  19  -1    4.50    1.80
   3  19   1    2.60    1.30
  -3  19  -1    2.10    1.00
  -3  19  -1    3.50    1.20
  -3  19  -1    4.90    1.30
   3  19   1    0.90    1.20
  -4 -19  -1   18.30    1.90
   4 -19   1   15.10    0.90
   4 -19   1   17.40    1.80
  -4 -19  -1   16.50    2.20
  -4 -19  -1   16.20    1.60
   4 -19   1   16.30    1.10
   4 -19   1   13.50    1.60
   4  19   1   17.80    2.00
  -4  19  -1   15.10    2.00
   4  19   1   16.40    1.90
  -4  19  -1   15.00    1.00
  -4  19  -1   14.50    1.80
   4  19   1   17.20    1.40
  -4  19  -1   16.20    1.40
  -5 -19  -1    0.00    0.90
   5 -19   1    1.20    1.40
   5 -19   1    1.20    0.60
  -5 -19  -1    1.50    1.80
   5 -19   1    0.80    1.20
  -5 -19  -1    0.30    1.90
   5 -19   1    0.40    0.40
   5  19   1    4.60    1.80
   5  19   1    1.20    1.40
   5  19   1    0.20    0.90
  -5  19  -1    0.50    0.90
  -5  19  -1    1.30    2.00
  -5  19  -1    0.10    1.10
   5  19   1    0.90    1.00
  -5  19  -1    0.10    1.30
   6 -19   1    1.20    0.80
   6 -19   1    1.70    0.50
   6  19   1    1.40    1.00
   6  19   1   -0.90    0.80
   7 -19   1   -0.60    0.40
   7 -19   1   -0.50    0.70
   7  19   1   -0.40    0.80
   7  19   1   -0.50    0.80
   8  19   1    1.00    0.80
   8  19   1    0.80    1.10
   8  20  -1    4.80    0.80
   8  20  -1    2.80    0.50
   7 -20  -1   17.60    0.80
   7 -20  -1   17.40    0.90
   7  20  -1   17.20    1.00
   7  20  -1   19.90    1.20
   6 -20  -1    0.70    0.50
   6 -20  -1    2.50    0.60
   6  20  -1    2.30    0.70
   6  20  -1    1.20    1.00
   5 -20  -1   18.30    1.00
   5 -20  -1   22.00    1.90
  -5 -20   1   20.00    2.10
  -5 -20   1   20.10    2.20
  -5 -20   1   22.20    2.30
   5 -20  -1   20.30    1.10
   5 -20  -1   19.10    2.20
  -5  20   1   18.90    1.00
  -5  20   1   21.30    2.60
  -5  20   1   20.50    2.10
   5  20  -1   20.50    1.30
   5  20  -1   25.10    2.80
   5  20  -1   19.40    2.50
   5  20  -1   19.30    1.80
  -5  20   1   23.00    2.80
   4 -20  -1   16.40    0.90
   4 -20  -1   17.10    2.20
   4 -20  -1   16.80    1.20
  -4 -20   1   17.70    1.50
  -4 -20   1   19.00    2.10
   4 -20  -1   17.90    1.90
  -4  20   1   17.50    2.10
   4  20  -1   19.50    2.10
  -4  20   1   16.40    1.40
  -4  20   1   15.60    2.20
  -4  20   1   17.60    2.00
   4  20  -1   18.50    2.10
   4  20  -1   16.90    1.40
   3 -20  -1   10.60    1.30
  -3 -20   1    8.50    1.70
   3 -20  -1    7.80    0.70
  -3 -20   1    6.10    1.40
   3 -20  -1    7.60    0.70
  -3  20   1    7.50    1.80
  -3  20   1    6.90    1.50
  -3  20   1    6.60    1.40
   3  20  -1    8.20    0.90
   3  20  -1    5.80    1.80
  -3  20   1    7.30    1.10
   3  20  -1    7.00    1.40
  -2 -20   1   42.10    3.00
   2 -20  -1   53.09    2.80
   2 -20  -1   49.60    1.70
   2 -20  -1   49.50    1.80
   2 -20  -1   48.30    2.50
  -2 -20   1   51.49    2.40
  -2  20   1   50.09    2.20
  -2  20   1   48.90    1.90
   2  20  -1   51.59    3.70
   2  20  -1   49.70    3.40
  -2  20   1   48.90    2.30
  -2  20   1   47.80    2.90
  -2  20   1   46.70    2.50
   1 -20  -1   22.50    1.00
   1 -20  -1   20.30    1.10
   1 -20  -1   20.00    2.40
   1 -20  -1   25.20    2.00
  -1 -20   1   19.50    2.50
  -1 -20   1   20.70    1.80
  -1 -20   1   20.60    0.90
  -1  20   1   21.10    1.20
   1  20  -1   16.10    2.00
   1  20  -1   17.80    1.60
   1  20  -1   22.10    1.90
  -1  20   1   21.00    1.90
   1  20  -1   20.50    2.00
  -1  20   1   19.10    1.70
   1  20  -1   18.90    1.20
  -1  20   1   17.20    1.80
  -1  20   1   19.90    1.40
   0 -20  -1   29.30    2.70
   0 -20  -1   26.00    1.40
   0 -20   1   26.70    2.10
   0 -20  -1   29.30    1.70
   0 -20   1   26.00    1.50
   0 -20   1   27.60    1.00
   0 -20  -1   28.20    1.60
   0  20  -1   28.10    1.40
   0  20   1   29.60    1.90
   0  20   1   26.50    1.90
   0  20  -1   27.10    1.90
   0  20   1   23.80    2.80
   0  20   1   28.70    1.90
   0  20   1   27.70    1.60
   0  20  -1   29.10    2.20
   0  20  -1   25.40    2.20
   0  20  -1   27.50    1.80
  -1 -20  -1   17.00    1.90
  -1 -20  -1   19.30    1.60
  -1 -20  -1   16.00    1.20
  -1 -20  -1   19.20    1.80
   1 -20   1   15.80    1.10
   1 -20   1   16.90    2.00
   1 -20   1   18.50    2.00
   1  20   1   16.60    1.50
   1  20   1   16.20    1.60
   1  20   1   16.90    1.90
   1  20   1   17.30    1.30
  -1  20  -1   15.10    1.30
  -1  20  -1   17.90    2.10
  -1  20  -1   15.10    2.00
  -1  20  -1   15.60    1.60
  -1  20  -1   14.60    1.20
   1  20   1   14.40    2.00
  -2 -20  -1   -0.80    1.00
  -2 -20  -1    2.20    1.10
   2 -20   1    0.20    0.50
   2 -20   1    0.60    0.70
  -2 -20  -1    0.50    1.00
   2 -20   1    3.50    1.40
   2 -20   1    0.00    0.40
  -2  20  -1   -1.20    0.90
   2  20   1    0.60    1.10
  -2  20  -1   -0.50    1.70
  -2  20  -1    0.10    1.20
  -2  20  -1   -1.00    0.70
   2  20   1   -0.30    1.10
  -3 -20  -1    1.50    1.70
   3 -20   1    5.30    1.60
   3 -20   1    3.70    1.30
  -3 -20  -1    3.90    1.20
   3 -20   1    2.80    0.80
   3 -20   1    2.80    0.70
   3  20   1    0.80    1.50
   3  20   1    3.00    1.20
  -3  20  -1    2.90    1.20
  -3  20  -1    3.40    0.60
  -3  20  -1    2.50    1.70
  -3  20  -1    3.60    1.30
   3  20   1    5.70    1.20
  -4 -20  -1    3.90    1.20
  -4 -20  -1    5.00    1.80
   4 -20   1    2.30    0.50
   4 -20   1    2.20    1.60
   4 -20   1    3.80    0.50
   4 -20   1    5.20    1.60
  -4  20  -1    2.70    1.10
  -4  20  -1    2.20    1.50
   4  20   1    3.60    0.80
   4  20   1    0.90    0.90
  -4  20  -1    3.50    1.40
  -4  20  -1    4.50    2.00
   5 -20   1   27.60    1.30
   5 -20   1   22.40    2.70
  -5 -20  -1   28.70    3.50
  -5 -20  -1   24.40    3.00
   5 -20   1   30.80    3.00
   5 -20   1   25.30    1.10
  -5  20  -1   24.40    2.40
  -5  20  -1   23.30    2.30
  -5  20  -1   24.40    2.70
   5  20   1   26.10    2.90
   5  20   1   24.00    1.50
   5  20   1   23.90    1.90
  -5  20  -1   26.30    2.60
   6 -20   1    2.20    0.60
   6 -20   1    2.70    0.80
   6  20   1    2.90    1.20
   6  20   1    1.60    0.90
   7 -20   1    2.00    0.80
   7 -20   1    1.40    0.40
   7  20   1    2.20    1.00
   7  20   1    2.60    0.80
   7 -21  -1    0.20    0.40
   7 -21  -1    1.10    0.50
   7  21  -1    0.00    0.40
   7  21  -1   -0.20    1.30
   6 -21  -1    9.00    0.70
   6 -21  -1    9.60    0.80
   6  21  -1   10.60    1.00
   6  21  -1   11.00    1.10
   5 -21  -1    1.60    0.60
   5 -21  -1    1.80    0.70
   5  21  -1    0.90    0.40
   5  21  -1    1.60    0.60
   4 -21  -1   17.50    2.10
  -4 -21   1   15.70    2.40
  -4 -21   1   13.20    2.30
   4 -21  -1   13.90    0.80
   4 -21  -1   13.10    1.20
   4 -21  -1   11.50    2.30
   4  21  -1   11.90    1.60
   4  21  -1   13.50    1.00
  -4  21   1   14.00    2.30
   4  21  -1   10.50    1.60
  -4  21   1   12.50    1.50
  -4  21   1   13.00    1.10
  -4  21   1   11.90    2.00
   3 -21  -1    0.50    0.90
   3 -21  -1   -1.40    1.50
   3 -21  -1   -0.40    0.30
   3 -21  -1    0.30    0.70
  -3 -21   1    1.70    1.30
  -3 -21   1   -0.20    1.50
  -3  21   1    1.30    1.30
  -3  21   1   -0.30    1.70
   3  21  -1    0.10    0.70
   3  21  -1   -1.20    1.70
  -3  21   1    1.20    1.80
   3  21  -1    0.10    1.20
  -3  21   1    0.00    1.10
  -2 -21   1    4.20    1.20
   2 -21  -1    4.60    1.80
  -2 -21   1    2.80    0.90
   2 -21  -1    2.40    0.80
   2 -21  -1    1.50    1.00
   2 -21  -1    2.40    0.70
  -2  21   1    3.40    1.30
  -2  21   1    2.40    1.40
   2  21  -1    2.70    1.80
  -2  21   1    1.70    1.70
  -2  21   1    2.90    1.00
   2  21  -1    2.60    1.50
  -2  21   1    3.80    1.00
  -1 -21   1    0.00    1.50
   1 -21  -1    0.30    2.10
  -1 -21   1    1.50    1.10
   1 -21  -1   -0.40    0.90
   1 -21  -1    1.10    0.60
   1 -21  -1   -0.40    0.30
  -1  21   1   -0.10    0.90
  -1  21   1    0.90    1.50
  -1  21   1   -0.60    1.40
  -1  21   1    0.90    0.60
   1  21  -1    0.10    1.20
  -1  21   1    0.90    0.40
   1  21  -1    0.90    0.90
   0 -21  -1    8.70    2.10
   0 -21   1   11.30    1.20
   0 -21  -1   10.30    1.00
   0 -21   1   11.10    0.90
   0 -21  -1    5.50    1.40
   0 -21   1   13.00    1.10
   0 -21   1   14.20    1.70
   0  21  -1   10.70    1.70
   0  21  -1   11.20    1.40
   0  21   1   10.80    2.10
   0  21  -1   15.70    2.00
   0  21  -1   11.40    1.00
   0  21   1   10.10    0.90
   0  21  -1   11.50    1.50
   0  21   1   13.10    1.80
   0  21   1   10.60    0.80
   0  21   1    9.80    1.50
   1 -21   1   25.20    2.70
  -1 -21  -1   26.80    1.10
   1 -21   1   30.70    2.90
   1 -21   1   24.50    1.20
  -1 -21  -1   26.80    2.10
  -1 -21  -1   27.30    2.00
   1 -21   1   27.90    1.30
  -1  21  -1   24.70    1.20
  -1  21  -1   24.60    2.40
   1  21   1   27.50    2.20
   1  21   1   31.00    2.90
  -1  21  -1   26.50    2.70
  -1  21  -1   25.70    2.00
  -1  21  -1   25.80    1.80
   2 -21   1   12.10    1.90
  -2 -21  -1   13.30    1.30
   2 -21   1   10.00    0.90
   2 -21   1   12.30    1.40
  -2 -21  -1   11.20    1.90
   2 -21   1   10.40    1.00
  -2 -21  -1   12.40    1.90
  -2  21  -1    9.80    1.30
  -2  21  -1   10.10    0.90
  -2  21  -1    8.90    1.80
   2  21   1    9.40    1.40
   2  21   1   13.30    1.40
  -2  21  -1   12.50    2.00
  -3 -21  -1    3.90    1.40
   3 -21   1    3.90    1.80
  -3 -21  -1    0.70    1.90
   3 -21   1    6.20    2.00
   3 -21   1    4.00    0.90
   3 -21   1    2.20    0.70
  -3  21  -1    3.60    1.60
  -3  21  -1    2.30    1.10
   3  21   1    8.30    1.30
  -3  21  -1    5.10    1.60
   3  21   1    4.40    1.90
  -3  21  -1    3.60    2.00
  -4 -21  -1   -0.40    1.50
   4 -21   1    2.60    1.90
  -4 -21  -1    0.10    1.60
   4 -21   1    2.40    0.50
   4 -21   1    5.60    1.80
   4 -21   1    1.80    0.40
  -4  21  -1    1.50    1.40
   4  21   1    1.30    0.50
  -4  21  -1    1.00    2.20
  -4  21  -1    2.60    1.50
   4  21   1    2.90    1.20
  -4  21  -1    2.60    1.90
   4  21   1    0.90    1.30
   5 -21   1    2.40    0.50
   5 -21   1    2.60    0.70
   5  21   1    4.70    1.00
   6 -21   1    7.60    0.70
   6 -21   1    9.10    1.00
   6  21   1    8.80    1.30
   6  21   1    8.20    1.10
   7  21   1    5.80    1.00
   7  21   1    6.20    0.60
   7 -22  -1    2.40    0.50
   7  22  -1    3.50    1.20
   7  22  -1    2.10    0.70
   6 -22  -1   25.40    1.30
   6 -22  -1   27.80    1.20
   6  22  -1   26.70    1.50
   6  22  -1   27.60    1.30
   5 -22  -1    2.80    0.90
   5 -22  -1    3.50    0.80
   5  22  -1    3.10    0.90
   4 -22  -1   30.70    1.40
   4 -22  -1   29.30    1.20
   4  22  -1   29.60    1.50
  -3 -22   1   -1.60    1.40
   3 -22  -1    0.40    0.60
   3 -22  -1    0.00    2.00
   3 -22  -1    1.30    0.70
  -3 -22   1   -0.70    1.40
   3 -22  -1    0.90    1.20
  -3  22   1    0.40    0.80
   3  22  -1   -0.40    1.80
   3  22  -1   -1.80    1.20
  -3  22   1   -0.50    1.90
  -3  22   1    0.10    1.80
  -3  22   1    4.60    1.60
  -2 -22   1   42.40    3.40
   2 -22  -1   38.50    2.00
   2 -22  -1   37.50    1.50
  -2 -22   1   35.60    3.30
   2 -22  -1   41.50    3.30
   2 -22  -1   41.70    1.50
  -2  22   1   36.60    2.60
   2  22  -1   43.20    3.30
   2  22  -1   40.70    4.00
  -2  22   1   40.50    2.20
  -2  22   1   44.70    3.40
  -2  22   1   39.30    3.00
   1 -22  -1   20.30    2.20
   1 -22  -1   18.70    2.30
   1 -22  -1   19.30    1.10
  -1 -22   1   19.00    1.70
  -1 -22   1   20.60    2.10
  -1 -22   1   25.20    2.50
   1 -22  -1   22.70    1.60
   1  22  -1   19.80    2.20
  -1  22   1   19.10    2.20
   1  22  -1   21.20    2.30
  -1  22   1   16.10    2.20
  -1  22   1   17.90    1.60
  -1  22   1   18.70    2.10
  -1  22   1   18.90    2.30
   0 -22   1    2.50    2.00
   0 -22  -1    2.30    0.80
   0 -22  -1    1.30    0.80
   0 -22   1    1.50    0.80
   0 -22  -1    0.90    1.00
   0 -22   1    2.20    1.20
   0 -22  -1    2.20    1.80
   0 -22   1    2.20    1.20
   0  22   1    0.80    1.50
   0  22   1    1.70    1.40
   0  22  -1    1.40    1.00
   0  22  -1    0.50    1.10
   0  22   1    0.20    1.90
   0  22  -1    1.90    0.90
   0  22   1    0.80    1.00
   0  22  -1    3.00    1.40
   0  22   1    0.50    1.10
   0  22  -1    2.30    1.20
   1 -22   1    4.10    1.00
  -1 -22  -1    4.10    1.50
   1 -22   1    3.20    0.90
  -1 -22  -1    4.50    1.70
   1 -22   1    3.20    1.20
   1 -22   1    4.20    1.80
  -1 -22  -1    4.30    0.60
   1  22   1    2.40    1.00
  -1  22  -1    4.30    1.10
   1  22   1    5.10    0.90
  -1  22  -1    2.60    1.70
  -1  22  -1    4.10    2.10
   2 -22   1    0.10    0.30
   2 -22   1   -1.10    2.20
  -2 -22  -1   -0.30    1.60
   2 -22   1   -0.30    1.30
   2 -22   1    1.70    0.80
  -2 -22  -1    2.20    1.30
  -2  22  -1    0.20    1.00
   2  22   1    2.20    0.90
   2  22   1   -0.40    1.30
  -2  22  -1   -1.00    1.90
  -2  22  -1   -1.00    1.00
  -2  22  -1    1.40    1.00
   3 -22   1    1.40    1.40
   3 -22   1    0.20    0.50
  -3 -22  -1    1.80    1.40
   3 -22   1    0.40    0.80
  -3 -22  -1    2.20    1.80
   3 -22   1    2.70    2.10
   3  22   1    1.70    2.20
  -3  22  -1   -2.10    1.70
  -3  22  -1    2.80    1.90
   3  22   1    1.00    1.50
  -3  22  -1   -1.10    1.40
  -3  22  -1    0.20    1.30
   4 -22   1    4.00    0.80
   4 -22   1    4.40    0.80
   4  22   1    4.30    0.80
   5 -22   1    0.40    0.60
   5 -22   1    0.70    0.50
   5  22   1    0.20    0.90
   6 -22   1   10.80    1.00
   6 -22   1   13.00    1.00
   6  22   1   10.30    0.90
   6 -23  -1   10.20    1.20
   6  23  -1   12.30    1.40
   5 -23  -1    1.20    0.80
   5 -23  -1    0.40    0.50
   5  23  -1    0.00    1.30
   4 -23  -1   13.30    1.20
   4 -23  -1   15.60    1.10
   4  23  -1   16.40    1.40
   3 -23  -1    0.60    0.50
   3 -23  -1   -0.10    0.90
   2 -23  -1   28.40    1.10
   2 -23  -1   28.90    1.40
   1 -23  -1    6.90    2.00
   1 -23  -1    6.30    1.00
  -1 -23   1    7.80    1.20
   1 -23  -1    7.90    1.20
   1 -23  -1    4.90    2.40
  -1 -23   1    6.60    1.30
  -1 -23   1    5.80    1.60
  -1  23   1    7.40    1.30
  -1  23   1    4.50    1.60
   1  23  -1    9.40    2.10
  -1  23   1    8.50    2.00
  -1  23   1    6.80    1.80
  -1  23   1    4.50    0.90
   1  23  -1    7.10    2.40
   0 -23  -1    0.20    1.10
   0 -23   1    3.20    1.80
   0 -23   1    0.60    0.40
   0 -23   1   -0.60    1.20
   0 -23  -1    0.40    0.90
   0 -23  -1    1.70    1.70
   0 -23   1    1.60    2.20
   0 -23  -1   -1.00    0.80
   0  23   1   -0.30    1.30
   0  23  -1   -1.30    1.50
   0  23  -1    0.80    1.10
   0  23   1    0.90    1.90
   1 -23   1   12.80    1.00
  -1 -23  -1    8.10    1.00
  -1 -23  -1    9.80    1.80
   1 -23   1    9.80    1.70
   1 -23   1    9.40    0.90
   1 -23   1    7.90    1.70
  -1 -23  -1   12.40    2.40
  -1  23  -1    6.60    1.60
  -1  23  -1    8.40    1.30
  -1  23  -1    9.80    1.90
   1  23   1   11.00    1.50
   1  23   1    7.50    1.20
  -1  23  -1    9.80    1.50
   2 -23   1    0.10    0.80
   2 -23   1    1.30    0.70
   3 -23   1    4.40    0.90
   3 -23   1    6.40    0.70
   4 -23   1    0.10    0.70
   4 -23   1    0.30    0.70
   5 -23   1    3.50    0.70
   5 -23   1    2.70    0.70
   5  23   1    2.50    1.20
   5 -24  -1    0.30    0.50
   5  24  -1   -0.10    1.50
   4 -24  -1   21.00    1.30
   4 -24  -1   18.70    1.30
   4  24  -1   20.10    1.60
   3 -24  -1   -0.30    0.90
   3 -24  -1   -0.40    0.60
   2 -24  -1    8.80    0.90
   2 -24  -1   11.40    1.00
   1 -24  -1    1.10    0.90
   1 -24  -1   -0.30    1.00
  -1 -24   1    0.90    0.80
   0 -24  -1   27.60    2.10
   0 -24   1   32.70    1.60
   0 -24  -1   28.40    1.40
   1 -24   1    1.80    0.50
  -1 -24  -1    0.00    0.80
   1 -24   1    0.30    0.60
   2 -24   1   19.90    1.60
   2 -24   1   20.90    1.80
   3 -24   1    7.80    0.60
   3 -24   1    8.20    0.90
   4 -24   1    1.50    0.60
   4 -24   1    1.00    1.10
   4 -25  -1    4.80    1.10
   3 -25  -1    0.70    0.70
   3 -25  -1    0.50    0.70
   2 -25  -1    1.00    1.00
   2 -25  -1    0.80    1.20
  -1 -25   1   -0.50    0.50
   1 -25  -1    0.60    0.80
   1 -25  -1    0.20    1.00
   0 -25  -1    8.30    1.20
   0 -25   1    8.90    1.30
   1 -25   1    2.00    0.80
  -1 -25  -1    3.50    1.10
   1 -25   1    3.20    1.00
   2 -25   1   15.10    1.30
   2 -25   1   13.10    1.20
   3 -25   1    1.30    0.80
   3 -25   1    1.00    0.50
   2 -26  -1   13.80    1.40
   2 -26  -1   10.40    1.20
   1 -26  -1    0.70    1.30
  -1 -26   1    2.00    1.00
   1 -26  -1    0.40    0.80
   0 -26   1    6.10    1.30
   0 -26  -1    7.90    1.30
  -1 -26  -1   13.50    1.20
   1 -26   1   15.40    1.60
   1 -26   1   12.90    1.10
   2 -26   1   -0.90    1.00
   2 -26   1    0.20    0.70
  12   0  -2    1.90    0.40
  11   0  -2   -0.30    0.20
  11   0  -2   -3.30    1.40
 -11   0   2    1.40    1.00
 -11   0   2    2.60    2.20
  10   0  -2    4.20    1.60
 -10   0   2    1.30    1.10
 -10   0   2    3.40    0.90
 -10   0   2    2.90    1.10
  10   0  -2    2.80    0.30
 -10   0   2    3.40    0.80
  10   0  -2    2.60    1.00
  -9   0   2    6.60    0.80
   9   0  -2    6.10    1.40
  -9   0   2    5.90    1.30
  -9   0   2    6.20    0.80
   9   0  -2    6.30    0.40
  -9   0   2    6.30    0.60
   9   0  -2    6.70    1.10
  -9   0   2    6.80    1.50
  -8   0   2    1.40    0.60
   8   0  -2    2.40    0.90
   8   0  -2    1.20    0.20
  -8   0   2    1.20    0.50
  -8   0   2    1.60    0.40
  -8   0   2    1.70    0.70
  -8   0   2    0.50    0.90
   8   0  -2    1.00    0.10
   8   0  -2    1.80    1.10
  -8   0   2    0.90    0.70
  -7   0   2  235.88    5.90
  -7   0   2  229.88    5.70
   7   0  -2  242.08    5.40
  -7   0   2  238.58    6.20
   7   0  -2  237.78    6.40
  -7   0   2  223.78    5.80
   7   0  -2  231.08    6.00
  -7   0   2  233.08    6.40
   7   0  -2  236.58    5.30
   7   0  -2  239.18    6.40
  -7   0   2  234.18    6.00
  -7   0   2  226.68    5.60
   7   0  -2  239.58    5.30
   6   0  -2    0.50    0.10
  -6   0   2    0.90    0.70
  -6   0   2    0.80    0.50
   6   0  -2    0.70    0.10
  -6   0   2    0.50    0.50
   6   0  -2    0.90    0.70
   6   0  -2    0.20    0.40
   6   0  -2    0.30    0.50
   6   0  -2    0.40    0.70
  -6   0   2    1.00    0.60
  -6   0   2    0.60    0.30
  -5   0   2    3.60    0.30
  -5   0   2    3.50    0.40
  -5   0   2    3.80    0.50
   5   0  -2    3.10    0.60
   5   0  -2    3.30    0.40
   5   0  -2    3.80    0.60
  -5   0   2    4.20    0.40
   5   0  -2    4.40    0.40
  -5   0   2    4.90    0.60
  -4   0   2   28.40    1.20
  -4   0   2   30.00    1.10
  -4   0   2   30.40    0.90
  -4   0   2   30.70    0.90
   4   0  -2   29.90    1.10
   4   0  -2   29.60    1.10
   4   0  -2   30.70    1.20
  -4   0   2   31.20    1.10
  -4   0   2   28.50    1.10
  -4   0   2   29.40    1.10
  -4   0   2   30.40    1.00
   4   0  -2   31.10    1.10
  -4   0   2   31.00    1.00
  -4   0   2   29.10    1.10
  -3   0   2  867.71   19.40
  -3   0   2  854.11   19.50
  -3   0   2  835.92   19.50
   3   0  -2  872.31   19.50
  -3   0   2  832.52   19.50
   3   0  -2  843.12   19.50
  -3   0   2  847.52   19.50
  -3   0   2  837.52   19.50
   3   0  -2  866.61   19.40
   3   0  -2  852.01   19.50
  -3   0   2  843.72   19.50
   3   0  -2  856.41   19.50
   2   0  -2   14.00    0.60
  -2   0   2   14.90    0.60
   2   0  -2   14.10    0.60
  -2   0   2   14.00    0.50
  -2   0   2   14.20    0.50
  -2   0   2   14.00    0.50
   2   0  -2   14.60    0.50
   2   0  -2   14.50    0.50
  -2   0   2   14.00    0.50
   2   0  -2   13.80    0.60
  -2   0   2   15.00    0.60
  -2   0   2   15.40    0.60
  -2   0   2   14.00    0.50
  -1   0   2 2176.98   50.29
  -1   0   2 2057.69   50.29
   1   0  -2 2253.37   50.39
   1   0  -2 2344.77   50.19
   1   0  -2 2235.98   50.49
  -1   0   2 2281.37   50.29
  -1   0   2 2242.98   50.39
   1   0  -2 2185.88   50.59
   1   0  -2 2083.39   50.59
   1   0  -2 2284.97   50.29
  -1   0   2 2219.58   50.29
  -1   0   2 2154.58   50.29
   0   0   2   80.79    2.10
   0   0  -2   79.19    2.10
   0   0  -2   78.79    2.00
   0   0  -2   80.59    2.10
   0   0   2   81.49    2.00
   0   0  -2   87.79    2.00
   0   0   2   79.69    2.00
   0   0  -2   79.59    2.00
   0   0   2   77.99    2.00
   0   0  -2   80.39    2.00
   0   0   2   81.79    2.00
   0   0   2   77.89    2.00
   1   0   2  374.76    8.60
  -1   0  -2  364.16    8.50
   1   0   2  379.26    8.50
   1   0   2  370.66    8.60
   1   0   2  364.06    8.60
   1   0   2  369.56    8.50
  -1   0  -2  362.56    8.60
  -1   0  -2  372.36    8.60
   1   0   2  377.76    8.50
  -1   0  -2  369.46    8.60
  -1   0  -2  370.16    8.50
   1   0   2  372.06    8.60
  -1   0  -2  369.46    8.60
  -2   0  -2  841.62   19.60
   2   0   2  887.51   19.90
   2   0   2  859.01   19.90
  -2   0  -2  864.71   19.90
   2   0   2  870.91   19.60
   2   0   2  865.31   19.90
   2   0   2  851.71   19.70
  -2   0  -2  867.41   19.90
   2   0   2  881.41   19.70
   2   0   2  866.01   19.90
  -2   0  -2  853.11   19.80
  -2   0  -2  875.51   19.70
  -2   0  -2  886.51   19.90
   2   0   2  844.22   19.60
  -3   0  -2  464.45   11.50
   3   0   2  457.15   11.50
  -3   0  -2  496.35   11.30
  -3   0  -2  505.35   11.00
  -3   0  -2  496.55   11.20
   3   0   2  491.45   11.50
  -3   0  -2  468.55   11.50
  -3   0  -2  495.75   11.50
   3   0   2  480.45   11.20
  -3   0  -2  496.95   11.50
   3   0   2  499.05   11.30
   3   0   2  483.75   11.20
   3   0   2  489.25   11.50
   3   0   2  498.35   11.50
  -4   0  -2 1615.64   37.20
  -4   0  -2 1594.64   36.80
   4   0   2 1628.14   36.90
  -4   0  -2 1650.93   37.30
   4   0   2 1620.34   37.20
  -4   0  -2 1622.14   36.90
   4   0   2 1632.04   37.20
  -5   0  -2   73.59    2.60
   5   0   2   69.69    2.40
  -5   0  -2   69.99    1.90
  -5   0  -2   66.99    2.20
   5   0   2   69.19    2.50
   5   0   2   70.39    1.80
   5   0   2   71.19    2.10
  -5   0  -2   69.49    2.40
   5   0   2   70.09    1.70
   6   0   2  495.15   10.90
   6   0   2  471.95   11.80
   6   0   2  469.65   11.80
  -6   0  -2  473.45   11.10
  -6   0  -2  474.25   11.80
  -6   0  -2  468.55   11.60
   6   0   2  487.35   10.90
  -7   0  -2   47.70    2.00
  -7   0  -2   52.99    2.40
   7   0   2   48.60    2.10
   7   0   2   48.50    1.40
   7   0   2   49.00    1.80
   7   0   2   49.00    1.30
   7   0   2   47.20    2.10
   8   0   2  115.39    3.50
   8   0   2  117.59    4.10
   8   0   2  119.19    2.90
   8   0   2  115.39    4.00
   8   0   2  120.59    2.90
  -8   0  -2  115.39    4.50
  -8   0  -2  122.99    3.80
   9   0   2    1.00    1.40
   9   0   2    1.50    0.40
  -9   0  -2    0.40    1.00
   9   0   2    1.60    1.70
   9   0   2    2.00    0.50
  -9   0  -2    1.30    1.10
  10   0   2  153.58    5.40
 -10   0  -2  136.49    5.50
 -10   0  -2  134.69    5.10
  10   0   2  144.09    3.50
 -10   0  -2  142.49    5.70
  11   0   2    2.10    0.40
  11   0   2    1.10    0.40
  12  -1  -2    1.90    0.40
  12   1  -2    1.50    0.50
  11  -1  -2    2.40    0.40
 -11  -1   2    1.70    2.10
 -11  -1   2    2.30    2.30
 -11   1   2    5.00    1.20
 -11   1   2    2.80    1.50
  11   1  -2    2.40    0.40
  10  -1  -2   21.50    0.70
  10  -1  -2   20.40    2.40
  10  -1  -2   21.30    2.40
 -10  -1   2   26.90    2.00
 -10  -1   2   24.00    2.00
 -10   1   2   28.80    2.00
  10   1  -2   24.40    1.90
 -10   1   2   22.80    2.30
  10   1  -2   23.10    0.80
 -10   1   2   22.00    1.40
  10   1  -2   25.30    2.10
 -10   1   2   24.70    2.20
  -9  -1   2   16.10    1.20
  -9  -1   2   16.50    1.80
  -9  -1   2   14.40    1.50
   9  -1  -2   15.40    0.60
   9  -1  -2   15.10    1.30
   9  -1  -2   16.10    1.70
  -9  -1   2   16.70    1.60
  -9   1   2   14.90    1.20
  -9   1   2   18.80    2.10
  -9   1   2   12.90    1.50
  -9   1   2   15.90    1.80
   9   1  -2   15.40    0.40
  -9   1   2   14.60    1.20
   9   1  -2   14.10    1.50
   9   1  -2   13.50    1.70
   9   1  -2   15.00    0.50
  -8  -1   2   17.80    1.10
  -8  -1   2   17.20    1.00
  -8  -1   2   16.60    1.40
  -8  -1   2   18.00    1.30
  -8  -1   2   17.70    1.00
   8  -1  -2   16.20    1.10
   8  -1  -2   17.80    1.50
   8  -1  -2   15.30    1.80
  -8  -1   2   21.60    1.50
   8  -1  -2   16.90    0.50
  -8   1   2   18.40    1.50
   8   1  -2   18.10    0.60
   8   1  -2   16.10    1.80
  -8   1   2   18.70    1.40
   8   1  -2   17.60    0.50
  -8   1   2   17.30    1.20
  -8   1   2   17.10    1.10
   8   1  -2   17.30    1.50
   8   1  -2   17.10    0.50
  -7  -1   2   16.70    1.10
   7  -1  -2   16.90    0.40
   7  -1  -2   18.10    0.40
  -7  -1   2   19.20    1.00
  -7  -1   2   17.70    0.90
  -7  -1   2   16.20    1.60
   7  -1  -2   18.70    1.50
   7  -1  -2   19.30    1.60
   7  -1  -2   16.80    0.50
   7  -1  -2   17.90    1.30
  -7  -1   2   16.20    1.20
  -7  -1   2   19.00    1.40
  -7  -1   2   17.50    0.90
   7   1  -2   17.10    0.50
  -7   1   2   16.60    0.90
  -7   1   2   18.20    1.30
   7   1  -2   17.40    1.10
  -7   1   2   19.30    1.10
  -7   1   2   17.60    1.00
   7   1  -2   17.70    1.40
  -7   1   2   18.50    1.00
   7   1  -2   17.50    0.50
   6  -1  -2   86.89    2.80
  -6  -1   2   88.49    2.20
   6  -1  -2   88.09    2.70
  -6  -1   2   88.09    2.50
   6  -1  -2   90.59    2.00
  -6  -1   2   84.19    2.80
  -6  -1   2   89.59    2.70
  -6  -1   2   87.19    2.30
   6  -1  -2   87.49    2.70
  -6  -1   2   88.79    2.50
  -6  -1   2   83.69    2.60
   6  -1  -2   87.29    2.00
  -6   1   2   86.49    2.30
  -6   1   2   88.79    2.80
  -6   1   2   89.09    2.60
   6   1  -2   89.09    2.40
   6   1  -2   85.59    2.60
  -6   1   2   85.09    2.70
   6   1  -2   86.89    2.00
  -6   1   2   83.69    2.50
   6   1  -2   87.49    2.00
   6   1  -2   88.79    2.90
  -6   1   2   84.39    2.30
   5  -1  -2   11.10    0.80
   5  -1  -2    8.10    0.90
  -5  -1   2   10.00    0.40
  -5  -1   2    9.60    0.80
  -5  -1   2    9.60    0.70
  -5  -1   2   10.50    0.80
   5  -1  -2    9.90    0.80
   5  -1  -2    9.10    0.60
  -5  -1   2   10.50    0.60
  -5  -1   2    8.70    0.40
  -5   1   2    7.40    0.80
  -5   1   2    8.90    0.70
   5   1  -2   10.40    0.60
  -5   1   2    9.00    0.60
  -5   1   2    9.10    1.00
  -5   1   2    8.80    0.90
  -5   1   2   10.30    0.50
  -5   1   2    9.40    0.70
   5   1  -2    9.80    0.80
  -4  -1   2    5.90    0.50
   4  -1  -2    5.10    0.40
  -4  -1   2    5.40    0.30
   4  -1  -2    5.50    0.60
  -4  -1   2    6.40    0.60
  -4  -1   2    5.40    0.30
  -4  -1   2    5.80    0.50
  -4  -1   2    5.20    0.50
  -4  -1   2    5.60    0.50
  -4  -1   2    7.10    0.60
   4  -1  -2    5.90    0.40
   4  -1  -2    4.80    0.50
   4  -1  -2    3.70    0.40
  -4  -1   2    5.50    0.60
  -4  -1   2    5.30    0.50
  -4  -1   2    5.50    0.40
  -4   1   2    4.90    0.60
  -4   1   2    4.90    0.40
  -4   1   2    6.30    0.70
  -4   1   2    5.20    0.50
   4   1  -2    5.40    0.50
  -4   1   2    5.10    0.40
   4   1  -2    5.40    0.50
  -4   1   2    5.60    0.70
   4   1  -2    5.90    0.60
  -4   1   2    5.80    0.40
  -4   1   2    6.30    0.50
  -4   1   2    5.60    0.60
  -4   1   2    5.40    0.40
  -3  -1   2   37.50    1.20
  -3  -1   2   36.70    1.20
   3  -1  -2   39.00    1.20
   3  -1  -2   37.60    1.10
  -3  -1   2   38.20    1.10
  -3  -1   2   37.70    1.20
  -3  -1   2   37.30    1.10
   3  -1  -2   36.80    1.10
   3  -1  -2   36.90    1.20
  -3  -1   2   37.30    1.20
   3  -1  -2   39.50    1.20
  -3  -1   2   37.90    1.20
   3  -1  -2   36.60    1.20
  -3  -1   2   38.10    1.20
   3   1  -2   37.50    1.20
  -3   1   2   37.60    1.20
  -3   1   2   38.70    1.20
  -3   1   2   38.50    1.20
  -3   1   2   38.80    1.20
  -3   1   2   37.80    1.20
   3   1  -2   39.10    1.20
   3   1  -2   37.60    1.10
  -3   1   2   37.50    1.20
   3   1  -2   37.50    1.20
  -2  -1   2   25.10    0.70
  -2  -1   2   24.70    0.90
  -2  -1   2   25.50    0.70
  -2  -1   2   25.80    0.80
   2  -1  -2   24.80    0.80
   2  -1  -2   24.80    0.90
   2  -1  -2   25.90    0.80
  -2  -1   2   25.50    0.80
   2  -1  -2   25.30    0.80
  -2  -1   2   24.60    0.70
  -2  -1   2   25.00    0.80
  -2  -1   2   24.50    0.80
   2  -1  -2   25.60    0.80
  -2   1   2   25.50    0.80
   2   1  -2   26.60    0.80
  -2   1   2   24.90    0.80
  -2   1   2   25.30    0.80
   2   1  -2   25.00    0.80
  -2   1   2   25.00    0.90
  -2   1   2   25.20    0.80
   2   1  -2   25.50    0.80
  -2   1   2   25.90    0.80
   2   1  -2   24.10    0.90
  -2   1   2   25.60    0.80
   2   1  -2   25.50    0.80
   1  -1  -2   50.99    1.40
  -1  -1   2   50.99    1.40
  -1  -1   2   50.19    1.40
   1  -1  -2   52.29    1.30
   1  -1  -2   51.69    1.40
   1  -1  -2   50.49    1.40
  -1  -1   2   49.40    1.40
  -1  -1   2   51.09    1.40
  -1  -1   2   50.89    1.50
   1  -1  -2   49.99    1.40
  -1   1   2   53.39    1.30
  -1   1   2   51.99    1.30
   1   1  -2   52.79    1.50
  -1   1   2   53.79    1.50
   1   1  -2   50.99    1.40
   1   1  -2   50.69    1.50
  -1   1   2   51.59    1.40
   1   1  -2   51.89    1.40
  -1   1   2   51.29    1.40
  -1   1   2   51.39    1.40
  -1   1   2   51.79    1.30
   1   1  -2   50.99    1.40
   0  -1   2  154.38    3.60
   0  -1  -2  150.28    3.70
   0  -1   2  151.88    3.60
   0  -1   2  157.28    3.60
   0  -1   2  150.88    3.70
   0  -1   2  155.88    3.70
   0  -1   2  159.28    3.60
   0  -1  -2  154.88    3.70
   0  -1  -2  154.68    3.70
   0  -1  -2  149.39    3.70
   0  -1   2  144.19    3.70
   0  -1  -2  153.38    3.70
   0   1  -2  153.98    3.70
   0   1   2  159.48    3.60
   0   1   2  153.48    3.70
   0   1   2  152.58    3.70
   0   1   2  150.58    3.60
   0   1   2  154.68    3.70
   0   1  -2  154.78    3.70
   0   1   2  152.48    3.70
   0   1  -2  149.49    3.70
   0   1  -2  155.78    3.60
   0   1  -2  156.58    3.60
   1  -1   2   11.40    0.50
  -1  -1  -2   11.00    0.40
  -1  -1  -2   11.70    0.50
  -1  -1  -2   11.30    0.50
   1  -1   2   10.90    0.50
   1  -1   2   11.30    0.50
  -1  -1  -2   11.20    0.50
   1  -1   2   11.20    0.40
   1  -1   2   11.20    0.50
  -1  -1  -2   11.10    0.50
   1  -1   2   11.70    0.40
   1  -1   2   11.20    0.50
  -1  -1  -2   11.10    0.40
  -1   1  -2   11.90    0.50
   1   1   2   11.30    0.40
   1   1   2   11.50    0.50
  -1   1  -2   11.10    0.40
  -1   1  -2   11.10    0.40
   1   1   2   10.70    0.50
  -1   1  -2   12.10    0.50
  -1   1  -2   10.80    0.50
  -1   1  -2   11.30    0.50
   1   1   2   10.50    0.50
   1   1   2   11.40    0.50
   2  -1   2  116.69    3.00
  -2  -1  -2  116.99    2.90
   2  -1   2  117.49    2.90
  -2  -1  -2  118.09    3.00
  -2  -1  -2  117.59    3.10
  -2  -1  -2  117.69    3.00
  -2  -1  -2  112.89    3.00
   2  -1   2  111.99    3.00
   2  -1   2  118.19    3.10
   2  -1   2  120.09    2.80
   2  -1   2  117.09    2.80
   2  -1   2  114.69    2.80
  -2  -1  -2  123.59    2.70
   2   1   2  115.79    3.00
   2   1   2  115.99    2.80
  -2   1  -2  117.59    2.80
  -2   1  -2  119.19    3.10
  -2   1  -2  116.29    3.00
  -2   1  -2  117.69    3.00
  -2   1  -2  118.79    3.00
  -2   1  -2  113.89    2.80
   2   1   2  115.29    3.10
  -2   1  -2  119.59    2.80
   2   1   2  115.89    3.00
   2   1   2  119.99    2.90
   2   1   2  116.59    3.00
  -2   1  -2  122.39    3.10
   3  -1   2  445.36   10.00
   3  -1   2  454.05   10.00
   3  -1   2  449.36   10.30
   3  -1   2  421.56   10.00
   3  -1   2  413.86   10.30
  -3  -1  -2  441.16   10.20
  -3  -1  -2  411.36   10.30
  -3  -1  -2  441.86   10.30
   3  -1   2  438.76   10.30
   3  -1   2  417.46   10.00
  -3  -1  -2  437.76   10.40
  -3  -1  -2  462.65   10.60
   3   1   2  434.16   10.00
   3   1   2  426.46   10.20
   3   1   2  431.36   10.00
  -3   1  -2  441.56   10.30
  -3   1  -2  407.96   10.30
   3   1   2  438.76   10.30
   3   1   2  445.06   10.20
  -3   1  -2  441.86   10.00
  -3   1  -2  448.36   10.00
   3   1   2  418.46   10.50
  -3   1  -2  436.06   10.40
   3   1   2  439.76   10.30
  -3   1  -2  403.76   10.30
  -3   1  -2  472.15   10.00
  -3   1  -2  411.96   10.30
  -4  -1  -2    2.90    0.50
  -4  -1  -2    3.00    0.50
   4  -1   2    2.60    0.40
  -4  -1  -2    2.20    0.50
   4  -1   2    2.10    0.50
   4  -1   2    3.30    0.50
   4   1   2    3.10    0.50
   4   1   2    2.20    0.50
   4   1   2    2.60    0.50
  -4   1  -2    2.40    0.40
   4   1   2    2.60    0.30
  -4   1  -2    3.10    0.60
   4   1   2    2.60    0.50
  -4   1  -2    3.40    0.40
   4   1   2    2.10    0.50
  -4   1  -2    2.80    0.30
   5  -1   2  111.39    2.60
   5  -1   2  107.69    3.20
   5  -1   2  111.99    2.90
   5  -1   2  113.29    2.60
  -5  -1  -2  111.49    3.20
   5  -1   2  111.09    3.30
  -5  -1  -2  111.49    3.40
  -5   1  -2  108.99    2.60
   5   1   2  109.69    3.30
   5   1   2  111.19    2.70
  -5   1  -2  111.59    3.20
  -5   1  -2  111.09    3.30
  -5   1  -2  110.09    3.00
  -5   1  -2  109.89    2.90
   5   1   2  112.79    3.10
   5   1   2  114.49    2.70
   5   1   2  108.99    3.30
   6  -1   2    1.10    0.30
   6  -1   2    0.90    0.90
  -6  -1  -2    1.00    0.50
   6  -1   2    1.00    0.90
   6  -1   2    0.90    0.20
   6  -1   2    1.00    0.50
   6   1   2    0.40    0.60
   6   1   2    0.80    0.30
  -6   1  -2    1.00    0.60
   6   1   2    0.60    0.30
   6   1   2    1.70    0.50
  -6   1  -2    1.00    0.80
  -7  -1  -2   31.40    1.50
   7  -1   2   29.20    0.90
   7  -1   2   33.00    1.90
  -7  -1  -2   30.60    1.50
   7  -1   2   27.60    1.40
   7  -1   2   28.80    0.90
   7  -1   2   27.40    1.60
  -7   1  -2   29.00    2.20
  -7   1  -2   28.50    1.00
   7   1   2   30.50    0.90
   7   1   2   29.00    1.70
  -7   1  -2   27.80    1.70
   7   1   2   29.10    1.70
   7   1   2   28.30    1.70
   7   1   2   29.60    1.00
   8  -1   2    6.90    0.80
  -8  -1  -2    8.20    0.90
   8  -1   2    7.30    0.50
   8  -1   2    7.80    0.50
   8  -1   2    6.20    0.80
  -8  -1  -2    8.30    1.30
   8  -1   2    5.50    0.80
   8   1   2    8.40    0.60
   8   1   2    5.30    1.70
   8   1   2    7.20    0.50
   8   1   2    6.50    1.00
  -8   1  -2    6.30    1.30
   8   1   2    7.90    0.90
  -8   1  -2    7.80    1.40
  -9  -1  -2   -0.20    1.40
   9  -1   2   -0.50    0.30
   9  -1   2   -0.60    1.80
  -9  -1  -2    0.00    1.30
   9  -1   2    0.80    1.60
  -9  -1  -2    0.80    1.40
   9  -1   2    0.30    0.30
   9   1   2    0.50    1.70
  -9   1  -2    0.70    0.80
   9   1   2    0.70    0.30
  -9   1  -2    1.10    1.00
   9   1   2    0.10    0.30
 -10  -1  -2   52.89    2.80
  10  -1   2   58.09    1.70
 -10  -1  -2   65.89    4.40
  10  -1   2   65.49    4.10
  10  -1   2   50.79    3.10
 -10   1  -2   49.20    3.20
 -10   1  -2   58.99    3.30
  10   1   2   56.39    1.70
 -10   1  -2   55.49    3.70
  10   1   2   62.59    3.50
  10   1   2   58.19    1.60
  11  -1   2    0.40    0.40
  11  -1   2    0.50    0.60
  11   1   2    0.30    0.40
  11   1   2    0.30    0.60
  12  -2  -2    6.50    0.50
  12   2  -2    8.10    0.50
  11  -2  -2    1.90    0.30
 -11  -2   2    0.60    1.40
  11   2  -2    1.00    0.20
 -11   2   2    2.30    1.00
  10  -2  -2   12.70    1.50
  10  -2  -2   11.80    1.70
  10  -2  -2   12.40    0.50
 -10  -2   2   14.50    2.10
 -10  -2   2   15.50    1.90
  10   2  -2   12.20    1.80
  10   2  -2   12.80    0.60
  10   2  -2   11.70    0.30
 -10   2   2   11.70    1.90
  10   2  -2   13.40    1.60
 -10   2   2   12.70    1.60
 -10   2   2   13.20    1.20
 -10   2   2   13.40    2.20
 -10   2   2   11.90    1.20
  10   2  -2   13.20    0.40
  -9  -2   2   37.40    2.00
   9  -2  -2   32.60    2.10
   9  -2  -2   34.80    2.10
  -9  -2   2   31.40    2.90
   9  -2  -2   36.20    1.00
  -9  -2   2   32.90    1.30
   9  -2  -2   37.00    2.50
  -9  -2   2   31.20    1.50
  -9   2   2   27.90    2.00
   9   2  -2   36.50    2.10
   9   2  -2   34.10    1.00
  -9   2   2   34.40    1.30
   9   2  -2   35.10    2.20
  -9   2   2   36.60    1.50
  -9   2   2   34.60    1.80
  -9   2   2   32.10    1.70
   9   2  -2   34.20    0.90
   9   2  -2   35.10    0.90
  -8  -2   2   66.39    2.70
  -8  -2   2   64.99    2.10
  -8  -2   2   67.39    1.90
   8  -2  -2   62.29    2.20
   8  -2  -2   67.59    1.60
  -8  -2   2   63.99    2.30
  -8  -2   2   69.39    2.60
   8  -2  -2   69.59    2.80
   8  -2  -2   70.79    2.80
   8   2  -2   66.39    1.60
  -8   2   2   63.79    2.70
  -8   2   2   66.99    2.00
  -8   2   2   68.99    2.30
   8   2  -2   62.69    2.70
  -8   2   2   69.39    2.90
   8   2  -2   65.79    1.60
   8   2  -2   66.09    2.40
  -7  -2   2   -0.10    0.50
  -7  -2   2    0.10    0.30
  -7  -2   2    0.80    0.60
   7  -2  -2   -0.80    0.40
   7  -2  -2    0.70    0.50
  -7  -2   2    0.40    0.30
   7  -2  -2    0.80    0.90
  -7  -2   2   -0.80    0.50
  -7  -2   2   -1.00    0.40
  -7   2   2    0.70    0.60
   7   2  -2   -0.10    0.10
   7   2  -2    0.20    0.70
  -7   2   2    0.70    0.60
  -7   2   2    0.90    0.50
   7   2  -2    0.50    0.10
   7   2  -2    0.40    0.40
   7   2  -2    0.20    0.90
  -7   2   2   -0.50    0.70
  -6  -2   2  174.38    4.50
  -6  -2   2  184.68    4.30
  -6  -2   2  180.08    4.30
   6  -2  -2  184.28    4.10
  -6  -2   2  174.38    4.60
   6  -2  -2  176.28    4.80
  -6  -2   2  179.88    4.90
   6  -2  -2  179.88    4.80
  -6  -2   2  179.88    4.90
  -6  -2   2  182.68    4.50
  -6   2   2  177.78    4.40
  -6   2   2  181.88    4.90
   6   2  -2  184.08    4.10
   6   2  -2  180.28    4.90
  -6   2   2  178.68    4.80
   6   2  -2  174.18    4.80
  -6   2   2  188.18    4.70
   6   2  -2  185.68    4.10
  -6   2   2  174.98    4.70
   6   2  -2  183.18    4.60
  -6   2   2  179.18    4.30
  -5  -2   2   30.30    1.10
  -5  -2   2   29.10    1.20
  -5  -2   2   29.70    0.90
  -5  -2   2   26.90    1.50
  -5  -2   2   29.10    1.20
  -5  -2   2   30.20    0.80
  -5  -2   2   30.00    1.00
   5  -2  -2   29.60    1.10
   5  -2  -2   29.80    1.30
   5   2  -2   32.40    1.10
  -5   2   2   29.60    1.10
  -5   2   2   27.10    1.40
   5   2  -2   27.90    1.30
  -5   2   2   30.70    1.00
  -5   2   2   27.70    1.20
   5   2  -2   30.50    0.80
  -5   2   2   30.10    1.30
  -5   2   2   28.90    1.10
   5   2  -2   30.50    1.40
  -5   2   2   30.80    0.90
  -4  -2   2   90.19    2.50
  -4  -2   2   92.19    2.30
  -4  -2   2   84.99    2.60
  -4  -2   2   90.99    2.60
   4  -2  -2   94.49    2.40
  -4  -2   2   92.19    2.20
   4  -2  -2   92.59    2.50
  -4  -2   2   92.59    2.20
   4  -2  -2   90.29    2.50
   4  -2  -2   91.89    2.50
  -4  -2   2   91.09    2.30
  -4  -2   2   87.59    2.50
   4  -2  -2   94.89    2.60
   4  -2  -2   87.69    2.60
  -4  -2   2   84.49    2.50
  -4  -2   2   91.19    2.50
  -4   2   2   88.79    2.50
  -4   2   2   90.49    2.40
  -4   2   2   90.59    2.50
  -4   2   2   89.59    2.50
  -4   2   2   87.09    2.50
   4   2  -2   91.99    2.40
   4   2  -2   93.49    2.50
   4   2  -2   92.19    2.60
  -4   2   2   91.49    2.50
  -3  -2   2    5.90    0.50
   3  -2  -2    5.20    0.40
  -3  -2   2    3.70    0.40
   3  -2  -2    4.20    0.30
  -3  -2   2    4.00    0.40
   3  -2  -2    4.70    0.40
   3  -2  -2    3.80    0.50
  -3  -2   2    4.60    0.50
  -3  -2   2    5.00    0.50
  -3  -2   2    4.20    0.20
   3  -2  -2    4.20    0.40
  -3  -2   2    4.00    0.40
   3  -2  -2    4.00    0.30
  -3   2   2    3.90    0.50
   3   2  -2    4.30    0.40
   3   2  -2    3.50    0.30
  -3   2   2    4.00    0.40
  -3   2   2    3.90    0.30
  -3   2   2    4.90    0.50
  -3   2   2    3.80    0.40
   3   2  -2    3.70    0.30
   3   2  -2    4.20    0.30
  -3   2   2    3.60    0.40
   3   2  -2    3.80    0.40
   2  -2  -2    6.90    0.40
  -2  -2   2    6.00    0.30
  -2  -2   2    6.60    0.40
   2  -2  -2    6.40    0.30
  -2  -2   2    6.40    0.50
   2  -2  -2    5.20    0.40
  -2  -2   2    5.80    0.30
  -2  -2   2    5.90    0.50
  -2  -2   2    6.90    0.40
  -2  -2   2    7.20    0.50
   2  -2  -2    6.60    0.40
   2   2  -2    6.50    0.40
  -2   2   2    6.10    0.40
  -2   2   2    6.90    0.40
  -2   2   2    6.00    0.40
  -2   2   2    6.00    0.30
   2   2  -2    6.40    0.50
   2   2  -2    6.30    0.30
   2   2  -2    6.10    0.30
  -2   2   2    5.60    0.30
   2   2  -2    6.50    0.40
  -2   2   2    6.10    0.40
  -2   2   2    5.70    0.40
   2   2  -2    6.20    0.40
  -2   2   2    6.40    0.30
  -1  -2   2  914.11   20.30
   1  -2  -2  860.81   20.30
   1  -2  -2  891.31   20.30
   1  -2  -2  871.11   20.40
   1  -2  -2  879.51   20.30
  -1  -2   2  881.41   20.30
   1  -2  -2  914.51   20.30
  -1  -2   2  877.41   20.40
  -1  -2   2  900.31   20.40
  -1  -2   2  899.21   20.30
   1  -2  -2  891.31   20.40
  -1  -2   2  903.11   20.30
  -1   2   2  905.31   20.40
  -1   2   2  885.81   20.30
   1   2  -2  860.11   20.30
   1   2  -2  880.51   20.40
   1   2  -2  921.91   20.30
   1   2  -2  901.41   20.30
  -1   2   2  880.61   20.40
   1   2  -2  907.51   20.40
  -1   2   2  902.51   20.30
  -1   2   2  915.41   20.30
  -1   2   2  886.81   20.30
   0  -2   2  118.69    2.80
   0  -2   2  119.19    2.80
   0  -2  -2  118.79    2.90
   0  -2  -2  114.49    2.90
   0  -2  -2  122.99    2.80
   0  -2  -2  117.69    2.90
   0  -2  -2  115.09    2.90
   0  -2   2  119.19    2.90
   0  -2   2  119.29    2.80
   0  -2  -2  115.09    2.90
   0  -2   2  116.89    2.90
   0  -2   2  117.69    2.90
   0  -2   2  119.89    2.90
   0   2   2  119.09    2.90
   0   2   2  118.59    2.90
   0   2   2  116.59    2.90
   0   2  -2  119.59    2.90
   0   2  -2  117.49    2.90
   0   2  -2  115.59    2.90
   0   2  -2  110.89    2.90
   0   2  -2  117.59    2.80
   0   2   2  119.29    2.90
   0   2  -2  118.59    2.80
   0   2   2  115.29    2.90
  -1  -2  -2   21.30    0.80
  -1  -2  -2   21.30    0.80
  -1  -2  -2   23.00    0.70
   1  -2   2   22.00    0.80
  -1  -2  -2   23.90    0.70
   1  -2   2   22.30    0.80
   1  -2   2   22.30    0.80
   1  -2   2   21.80    0.60
   1  -2   2   22.60    0.70
   1  -2   2   23.30    0.70
  -1  -2  -2   21.80    0.80
   1  -2   2   22.90    0.60
  -1  -2  -2   22.60    0.90
   1   2   2   21.90    0.80
  -1   2  -2   22.10    0.60
   1   2   2   22.10    0.80
  -1   2  -2   21.40    0.80
   1   2   2   21.70    0.80
  -1   2  -2   22.10    0.80
  -1   2  -2   23.00    0.80
   1   2   2   21.90    0.80
  -1   2  -2   22.30    0.70
  -1   2  -2   21.90    0.60
   1   2   2   22.40    0.70
  -1   2  -2   22.60    0.80
  -1   2  -2   22.90    0.70
   1   2   2   22.80    0.70
  -2  -2  -2    8.90    0.50
   2  -2   2    7.50    0.70
  -2  -2  -2    8.50    0.70
   2  -2   2    8.40    0.50
   2  -2   2    8.70    0.30
  -2  -2  -2    8.10    0.50
   2  -2   2    7.80    0.40
   2  -2   2    8.20    0.60
   2  -2   2    8.00    0.30
   2  -2   2    8.20    0.50
  -2  -2  -2    8.90    0.50
  -2  -2  -2    7.70    0.40
  -2   2  -2    8.60    0.40
  -2   2  -2    8.30    0.60
   2   2   2    9.10    0.30
   2   2   2    7.50    0.40
   2   2   2    7.80    0.50
   2   2   2    8.10    0.60
   2   2   2    8.00    0.50
   2   2   2    7.70    0.30
  -2   2  -2    7.00    0.50
  -2   2  -2    8.00    0.50
  -2   2  -2    8.10    0.30
   2   2   2    7.60    0.30
   2   2   2    7.80    0.50
  -2   2  -2    7.50    0.50
  -2   2  -2    8.40    0.60
  -2   2  -2    8.50    0.50
   3  -2   2  153.28    3.80
   3  -2   2  163.18    4.10
  -3  -2  -2  154.38    4.00
   3  -2   2  162.18    3.80
   3  -2   2  148.59    4.10
  -3  -2  -2  162.88    4.00
   3  -2   2  158.38    3.80
   3  -2   2  159.38    4.10
  -3  -2  -2  158.98    4.00
  -3  -2  -2  159.48    4.10
   3  -2   2  148.59    3.90
   3   2   2  162.58    4.20
  -3   2  -2  152.18    4.10
   3   2   2  159.18    3.80
  -3   2  -2  160.38    4.10
   3   2   2  156.88    4.00
   3   2   2  163.28    4.00
  -3   2  -2  159.78    4.10
  -3   2  -2  160.98    3.80
   3   2   2  156.78    3.80
   3   2   2  163.78    4.10
  -3   2  -2  159.68    3.80
  -3   2  -2  165.88    3.80
  -4  -2  -2  210.28    5.50
  -4  -2  -2  220.48    5.70
   4  -2   2  228.88    5.20
   4  -2   2  226.18    5.70
   4  -2   2  229.68    5.30
   4  -2   2  235.48    5.30
  -4  -2  -2  225.48    5.50
   4  -2   2  220.88    5.70
  -4   2  -2  226.58    5.30
  -4   2  -2  233.58    5.30
   4   2   2  208.08    5.30
   4   2   2  208.78    5.50
  -4   2  -2  219.98    5.70
   4   2   2  221.18    5.70
   4   2   2  224.18    5.70
  -4   2  -2  217.68    5.70
   4   2   2  214.18    5.20
   4   2   2  224.58    5.50
  -4   2  -2  218.28    5.30
   5  -2   2   23.70    0.70
  -5  -2  -2   22.40    1.10
   5  -2   2   23.90    1.50
   5  -2   2   23.50    0.80
   5  -2   2   23.80    1.10
  -5  -2  -2   24.40    1.20
   5  -2   2   23.40    0.90
   5   2   2   24.20    0.80
   5   2   2   21.30    1.00
  -5   2  -2   24.50    0.80
   5   2   2   22.60    1.20
  -5   2  -2   23.60    1.30
  -5   2  -2   25.60    0.90
  -5   2  -2   23.90    0.90
  -5   2  -2   24.10    0.90
   5   2   2   23.40    0.80
   5   2   2   23.00    1.30
  -5   2  -2   24.60    1.30
   6  -2   2  226.88    5.50
   6  -2   2  217.78    6.00
   6  -2   2  228.08    5.20
  -6  -2  -2  225.38    6.10
   6  -2   2  226.78    6.10
   6  -2   2  225.08    5.20
  -6  -2  -2  222.68    5.80
   6   2   2  226.28    5.20
  -6   2  -2  225.28    6.00
  -6   2  -2  224.78    5.20
   6   2   2  214.28    5.80
  -6   2  -2  220.18    5.40
   6   2   2  231.18    6.20
  -6   2  -2  225.18    5.20
  -6   2  -2  216.38    5.50
   6   2   2  223.78    5.20
   6   2   2  224.48    6.00
  -6   2  -2  218.18    6.10
  -7  -2  -2    0.50    0.60
   7  -2   2    1.20    0.30
   7  -2   2    1.60    0.70
   7  -2   2    1.10    0.50
   7  -2   2    0.90    0.40
   7  -2   2    0.00    0.70
  -7  -2  -2    0.50    0.60
  -7   2  -2    1.50    0.70
   7   2   2    1.60    0.40
   7   2   2    2.30    0.50
  -7   2  -2    0.40    0.90
  -7   2  -2    0.20    0.90
   7   2   2    0.90    0.80
   7   2   2    1.20    1.10
   7   2   2    1.60    0.40
   8  -2   2   30.20    1.00
   8  -2   2   29.40    3.20
   8  -2   2   30.30    1.00
  -8  -2  -2   30.80    2.50
   8  -2   2   30.30    1.70
  -8  -2  -2   29.00    1.90
  -8   2  -2   30.50    2.50
   8   2   2   31.50    1.00
   8   2   2   32.30    1.70
  -8   2  -2   29.90    1.10
   8   2   2   30.60    1.00
   8   2   2   33.30    2.80
   9  -2   2   19.80    0.80
   9  -2   2   18.70    1.60
  -9  -2  -2   19.40    1.60
  -9  -2  -2   23.00    2.40
   9  -2   2   20.50    0.90
  -9  -2  -2   20.10    2.40
   9  -2   2   18.40    2.30
  -9   2  -2   18.90    2.00
  -9   2  -2   18.00    2.20
   9   2   2   21.20    2.10
   9   2   2   20.60    1.00
   9   2   2   20.90    0.80
   9   2   2   18.70    2.20
  10  -2   2    3.50    0.50
 -10  -2  -2    1.20    1.40
 -10  -2  -2    1.90    1.60
  10  -2   2    2.30    0.40
  10   2   2    1.80    0.40
  10   2   2    2.60    0.50
 -10   2  -2    5.00    1.50
  11  -2   2    4.00    0.40
  11  -2   2    2.70    0.50
  11   2   2    3.50    0.50
  11   2   2    3.30    0.60
  12  -3  -2    1.20    0.40
  12   3  -2    0.70    0.30
  11  -3  -2    1.30    0.30
  11   3  -2    0.70    0.50
 -10  -3   2    0.30    1.70
  10  -3  -2   -0.20    0.90
  10  -3  -2    1.20    1.60
 -10  -3   2    1.00    1.10
  10  -3  -2    0.20    0.30
 -10   3   2    0.60    0.80
  10   3  -2    0.20    0.30
 -10   3   2   -0.90    1.70
  10   3  -2    0.40    0.20
  10   3  -2    0.10    1.50
 -10   3   2    2.30    1.60
  10   3  -2    1.70    1.30
 -10   3   2    1.20    1.10
  10   3  -2    0.90    0.30
 -10   3   2    0.90    1.30
   9  -3  -2    1.30    1.30
  -9  -3   2    2.10    1.80
  -9  -3   2   -1.80    0.90
   9  -3  -2    0.20    0.20
  -9  -3   2   -0.70    0.80
  -9  -3   2    0.00    0.50
   9  -3  -2   -0.60    1.20
   9  -3  -2    0.70    0.80
  -9   3   2    1.00    0.60
  -9   3   2    1.50    0.90
  -9   3   2    0.40    0.70
  -9   3   2    0.40    1.10
  -9   3   2    0.80    0.70
   9   3  -2    0.00    0.30
   9   3  -2    0.10    0.20
   9   3  -2   -1.30    0.70
   9   3  -2    3.40    2.10
   9   3  -2    0.60    0.40
  -8  -3   2   27.90    1.90
   8  -3  -2   31.20    2.00
  -8  -3   2   31.90    1.70
  -8  -3   2   28.30    1.20
   8  -3  -2   32.90    1.60
   8  -3  -2   29.80    1.60
   8  -3  -2   29.40    0.80
  -8   3   2   26.10    1.60
   8   3  -2   29.60    0.80
  -8   3   2   29.00    2.20
   8   3  -2   28.90    2.10
  -8   3   2   30.20    1.90
   8   3  -2   25.30    0.80
  -8   3   2   29.30    1.60
   8   3  -2   28.70    0.80
  -8   3   2   29.70    1.30
   8   3  -2   30.70    1.90
   7  -3  -2    3.10    0.20
  -7  -3   2    2.30    0.50
   7  -3  -2    3.60    0.70
   7  -3  -2    2.20    0.90
   7  -3  -2    3.20    0.70
  -7  -3   2    2.90    0.60
  -7  -3   2    2.90    0.60
  -7  -3   2    1.80    0.80
  -7  -3   2    2.50    0.40
  -7  -3   2    3.20    0.60
   7   3  -2    2.50    0.30
   7   3  -2    2.60    0.20
  -7   3   2    2.10    0.70
  -7   3   2    3.30    0.90
   7   3  -2    2.00    0.50
  -7   3   2    2.90    0.70
  -7   3   2    1.70    0.40
  -7   3   2    3.10    0.80
   7   3  -2    3.80    0.90
   7   3  -2    2.30    1.00
  -6  -3   2   14.00    0.60
  -6  -3   2   14.00    0.90
  -6  -3   2   12.30    1.10
   6  -3  -2   13.00    1.20
   6  -3  -2   14.30    1.00
  -6  -3   2   13.80    0.60
   6  -3  -2   13.90    1.10
  -6  -3   2   12.80    0.80
  -6  -3   2   13.10    1.20
  -6  -3   2   13.00    0.60
   6  -3  -2   13.00    0.40
   6   3  -2   15.40    1.40
   6   3  -2   13.80    0.50
  -6   3   2   12.00    1.30
  -6   3   2   15.00    1.00
  -6   3   2   12.90    0.80
   6   3  -2   13.70    0.80
   6   3  -2   13.10    0.40
   6   3  -2   13.60    1.00
  -6   3   2   13.30    0.70
  -6   3   2   12.80    1.00
   5  -3  -2    0.60    0.50
  -5  -3   2    0.10    0.30
  -5  -3   2    0.70    0.20
  -5  -3   2    0.90    0.40
   5  -3  -2   -0.40    0.40
  -5  -3   2    0.40    0.20
  -5  -3   2    0.40    0.20
  -5  -3   2    0.60    0.60
   5  -3  -2    0.10    0.40
   5  -3  -2    0.00    0.20
  -5   3   2    0.00    0.40
  -5   3   2    0.20    0.40
  -5   3   2    0.30    0.40
  -5   3   2   -0.10    0.50
   5   3  -2    0.30    0.20
   5   3  -2    0.50    0.40
   5   3  -2    0.10    0.20
  -5   3   2   -0.30    0.20
   5   3  -2    0.10    0.20
   5   3  -2   -0.30    0.40
  -5   3   2   -0.30    0.30
  -4  -3   2  276.17    6.10
  -4  -3   2  267.67    6.40
  -4  -3   2  273.27    6.10
   4  -3  -2  271.87    6.50
  -4  -3   2  268.67    6.20
   4  -3  -2  265.37    6.50
  -4  -3   2  249.78    6.40
  -4  -3   2  270.07    6.60
   4  -3  -2  267.17    6.40
   4  -3  -2  266.27    6.50
  -4  -3   2  273.47    6.20
   4  -3  -2  263.47    6.40
   4   3  -2  273.27    6.40
   4   3  -2  256.37    6.70
   4   3  -2  262.17    6.40
   4   3  -2  266.87    6.50
  -4   3   2  253.77    6.40
  -4   3   2  265.97    6.50
  -4   3   2  266.87    6.40
  -4   3   2  272.87    6.50
  -4   3   2  258.27    6.50
  -4   3   2  266.07    6.40
  -4   3   2  252.17    6.50
  -3  -3   2  167.78    4.20
   3  -3  -2  171.68    4.20
   3  -3  -2  164.18    4.20
  -3  -3   2  176.48    3.90
   3  -3  -2  166.68    4.30
  -3  -3   2  166.18    4.20
  -3  -3   2  165.48    4.20
   3  -3  -2  172.48    4.10
  -3  -3   2  166.58    4.20
  -3  -3   2  169.68    4.10
   3   3  -2  170.78    4.10
  -3   3   2  169.18    4.10
   3   3  -2  176.18    3.90
  -3   3   2  168.28    4.20
  -3   3   2  170.58    4.20
  -3   3   2  170.68    4.10
   3   3  -2  167.88    4.20
   3   3  -2  168.98    4.20
  -3   3   2  168.78    4.10
  -3   3   2  166.68    4.10
  -3   3   2  163.18    4.20
   3   3  -2  164.38    4.20
   3   3  -2  170.38    4.30
  -3   3   2  169.78    4.20
   2  -3  -2   17.70    0.60
  -2  -3   2   18.80    0.70
  -2  -3   2   20.20    0.80
  -2  -3   2   17.70    0.70
  -2  -3   2   18.00    0.60
  -2  -3   2   19.30    0.70
   2  -3  -2   18.90    0.80
  -2  -3   2   18.90    0.70
   2  -3  -2   18.90    0.80
   2  -3  -2   18.80    0.70
  -2  -3   2   18.90    0.50
  -2   3   2   17.70    0.60
   2   3  -2   20.00    0.70
  -2   3   2   18.20    0.60
   2   3  -2   18.60    0.60
  -2   3   2   17.90    0.70
   2   3  -2   18.90    0.80
   2   3  -2   18.70    0.70
  -2   3   2   17.60    0.60
  -2   3   2   18.60    0.60
   2   3  -2   19.20    0.50
  -2   3   2   18.70    0.80
  -2   3   2   18.00    0.70
  -2   3   2   18.90    0.60
  -1  -3   2 3523.05   75.59
  -1  -3   2 3490.15   75.89
   1  -3  -2 3212.28   75.69
  -1  -3   2 3448.85   75.89
  -1  -3   2 3504.55   75.39
  -1  -3   2 3147.98   75.59
   1  -3  -2 3162.48   76.09
   1  -3  -2 3426.96   75.39
   1  -3  -2 3375.66   75.89
   1  -3  -2 3231.58   75.29
  -1  -3   2 3149.49   75.19
   1  -3  -2 3461.75   75.99
  -1  -3   2 3138.89   75.59
  -1   3   2 3220.28   75.69
   1   3  -2 3514.25   75.99
  -1   3   2 3100.29   75.69
  -1   3   2 3456.85   75.59
   1   3  -2 3561.14   74.99
  -1   3   2 3424.86   75.59
  -1   3   2 3307.07   75.69
  -1   3   2 3411.66   75.49
  -1   3   2 3162.98   75.59
   1   3  -2 3399.76   75.79
   1   3  -2 3091.39   75.89
   1   3  -2 3271.17   75.29
   1   3  -2 3188.38   75.49
   0  -3   2 1527.25   34.70
   0  -3   2 1492.05   34.90
   0  -3   2 1522.65   34.80
   0  -3   2 1557.84   34.80
   0  -3   2 1538.35   34.90
   0  -3  -2 1510.55   34.80
   0  -3   2 1558.64   34.80
   0  -3   2 1486.05   34.80
   0  -3  -2 1543.95   34.90
   0  -3  -2 1580.84   34.80
   0  -3  -2 1499.05   34.70
   0  -3  -2 1558.54   34.80
   0  -3   2 1514.85   34.60
   0   3  -2 1550.54   34.80
   0   3   2 1485.55   34.80
   0   3  -2 1560.94   34.80
   0   3  -2 1558.74   34.80
   0   3   2 1476.65   34.70
   0   3   2 1542.15   34.80
   0   3   2 1568.94   34.80
   0   3   2 1561.54   34.80
   0   3  -2 1578.44   34.80
   0   3  -2 1464.75   34.80
   0   3  -2 1517.55   34.80
   0   3   2 1493.15   34.80
   0   3  -2 1567.44   34.80
   0   3   2 1581.24   34.80
   1  -3   2 2383.86   55.09
   1  -3   2 2440.96   55.49
   1  -3   2 2412.76   54.99
   1  -3   2 2484.25   55.59
  -1  -3  -2 2446.86   55.39
  -1  -3  -2 2479.75   55.49
   1  -3   2 2398.16   55.09
  -1  -3  -2 2473.45   55.09
   1  -3   2 2464.15   55.09
  -1  -3  -2 2465.95   55.69
   1  -3   2 2530.75   55.29
  -1  -3  -2 2457.25   55.59
   1  -3   2 2390.96   55.19
  -1  -3  -2 2417.26   55.09
   1  -3   2 2497.45   55.19
  -1   3  -2 2434.66   55.19
  -1   3  -2 2381.16   55.39
  -1   3  -2 2401.66   55.09
  -1   3  -2 2370.06   55.29
  -1   3  -2 2479.35   55.09
   1   3   2 2326.87   55.49
  -1   3  -2 2473.95   55.09
   1   3   2 2472.45   55.09
   1   3   2 2380.76   55.39
   1   3   2 2433.56   55.09
   1   3   2 2430.26   55.09
   1   3   2 2427.36   55.29
   2  -3   2   16.70    0.70
  -2  -3  -2   17.30    0.80
   2  -3   2   17.60    0.50
   2  -3   2   15.90    0.70
   2  -3   2   15.30    0.70
  -2  -3  -2   16.80    0.70
   2  -3   2   16.70    0.50
   2  -3   2   16.70    0.80
   2  -3   2   17.70    0.80
  -2  -3  -2   16.80    0.70
  -2  -3  -2   16.50    0.70
   2  -3   2   16.70    0.70
  -2  -3  -2   15.50    0.90
  -2   3  -2   17.20    0.40
  -2   3  -2   15.80    0.70
   2   3   2   17.60    0.50
  -2   3  -2   17.20    0.60
   2   3   2   16.10    0.60
   2   3   2   16.40    0.80
  -2   3  -2   17.00    0.80
  -2   3  -2   17.10    0.80
   2   3   2   17.00    0.50
   2   3   2   16.50    0.70
  -2   3  -2   16.00    0.60
  -2   3  -2   16.80    0.60
  -2   3  -2   16.10    0.80
   2   3   2   17.70    0.80
   2   3   2   16.50    0.80
   3  -3   2   16.50    0.50
   3  -3   2   15.90    0.80
   3  -3   2   16.10    0.80
  -3  -3  -2   15.10    0.70
  -3  -3  -2   16.00    1.00
  -3  -3  -2   14.30    1.10
   3  -3   2   16.30    0.90
  -3  -3  -2   13.60    0.90
  -3   3  -2   15.90    0.50
   3   3   2   15.40    0.80
  -3   3  -2   16.60    0.80
  -3   3  -2   15.20    1.00
   3   3   2   15.80    0.90
  -3   3  -2   16.20    0.60
   3   3   2   16.20    0.90
  -3   3  -2   15.00    0.90
  -3   3  -2   16.20    0.70
   3   3   2   15.40    0.90
  -3   3  -2   16.00    0.70
   3   3   2   15.70    0.60
   4  -3   2  137.69    3.80
   4  -3   2  137.29    3.20
   4  -3   2  138.59    3.70
   4  -3   2  130.49    3.20
  -4  -3  -2  134.49    3.80
   4  -3   2  140.99    3.30
   4  -3   2  140.59    3.40
  -4  -3  -2  136.59    3.60
  -4   3  -2  138.29    3.90
   4   3   2  131.69    3.40
  -4   3  -2  135.29    3.80
  -4   3  -2  135.79    3.40
   4   3   2  140.09    3.80
  -4   3  -2  137.59    3.50
  -4   3  -2  137.29    3.40
   4   3   2  129.49    3.60
   4   3   2  138.49    3.80
  -4   3  -2  140.09    3.30
   4   3   2  130.49    3.30
   4   3   2  139.29    3.70
  -5  -3  -2   89.19    3.00
   5  -3   2   83.29    2.70
   5  -3   2   85.79    2.30
   5  -3   2   90.59    3.00
   5  -3   2   88.59    2.10
   5  -3   2   87.39    2.10
   5   3   2   85.99    2.90
   5   3   2   85.99    2.10
   5   3   2   88.29    2.10
  -5   3  -2   85.49    2.90
   5   3   2   86.89    2.90
  -5   3  -2   88.39    2.30
   5   3   2   85.89    2.60
  -5   3  -2   86.99    2.30
  -5   3  -2   85.49    2.20
  -5   3  -2   85.89    2.40
  -5   3  -2   88.89    2.90
   6  -3   2   63.69    2.40
   6  -3   2   64.49    1.60
   6  -3   2   66.39    2.50
   6  -3   2   67.29    1.80
   6  -3   2   65.99    1.70
  -6  -3  -2   65.59    2.40
  -6  -3  -2   67.59    2.60
  -6  -3  -2   67.59    2.80
  -6   3  -2   63.39    1.90
  -6   3  -2   65.09    2.70
  -6   3  -2   63.99    1.80
  -6   3  -2   66.99    1.80
   6   3   2   63.79    1.70
   6   3   2   66.09    2.70
   6   3   2   64.39    1.70
   6   3   2   64.09    2.60
   6   3   2   61.39    2.30
  -6   3  -2   63.79    1.80
  -6   3  -2   66.59    2.50
   7  -3   2    0.50    0.60
  -7  -3  -2    0.60    0.90
   7  -3   2    0.40    0.70
  -7  -3  -2    1.00    0.80
   7  -3   2    0.40    0.30
  -7  -3  -2    0.60    0.80
   7  -3   2    0.10    0.80
   7   3   2    0.10    0.30
   7   3   2    0.60    0.50
   7   3   2    0.50    0.30
  -7   3  -2    0.20    0.50
   7   3   2    1.20    0.60
  -7   3  -2    0.10    0.50
  -7   3  -2   -0.10    0.60
   8  -3   2   99.39    4.40
   8  -3   2  111.49    3.70
  -8  -3  -2   94.19    4.70
   8  -3   2  110.79    2.70
   8  -3   2  110.99    2.60
  -8   3  -2  113.09    3.00
   8   3   2   89.99    4.40
   8   3   2  108.29    2.70
   8   3   2  109.79    3.60
   8   3   2  110.39    2.70
  -8   3  -2  102.39    4.40
  -8   3  -2  109.99    4.00
   9  -3   2   -0.10    1.80
   9  -3   2    1.70    0.30
   9  -3   2    1.40    0.50
   9  -3   2    3.50    1.10
  -9  -3  -2    2.50    0.90
  -9  -3  -2    3.20    1.10
  -9  -3  -2    1.20    1.20
  -9   3  -2    1.00    1.10
   9   3   2    2.40    0.40
   9   3   2    1.60    0.70
   9   3   2    1.40    0.50
   9   3   2    3.90    1.60
  10  -3   2   55.69    1.70
  10  -3   2   56.69    1.60
  10   3   2   54.59    1.80
  10   3   2   59.49    1.80
  11  -3   2    3.40    0.60
  11  -3   2    3.00    0.40
  11   3   2    3.30    0.60
  11   3   2    3.20    0.60
  12  -4  -2    0.40    0.30
  12   4  -2    0.40    0.50
  11  -4  -2    0.70    0.30
  11   4  -2    0.30    0.30
  11   4  -2    0.70    0.20
  10  -4  -2   25.30    1.90
 -10  -4   2   25.50    2.60
  10  -4  -2   26.10    3.00
  10  -4  -2   24.70    0.80
 -10  -4   2   22.80    2.50
 -10   4   2   25.70    2.30
  10   4  -2   26.40    2.30
 -10   4   2   23.10    2.20
 -10   4   2   26.50    2.10
  10   4  -2   24.90    0.90
 -10   4   2   24.60    1.70
  -9  -4   2   -1.80    0.80
  -9  -4   2    0.00    1.30
   9  -4  -2    0.30    0.20
   9  -4  -2   -1.80    0.90
   9  -4  -2    0.00    1.20
  -9   4   2    0.30    0.60
   9   4  -2   -0.50    1.50
  -9   4   2    1.50    0.90
  -9   4   2    2.40    1.50
  -9   4   2   -0.60    0.70
  -9   4   2   -2.10    0.80
   9   4  -2   -0.50    0.90
   9   4  -2   -0.40    0.20
  -9   4   2    0.80    1.10
   9   4  -2   -0.20    0.30
   8  -4  -2   -0.10    0.50
  -8  -4   2    0.10    0.50
   8  -4  -2   -0.50    1.00
   8  -4  -2    0.20    0.20
  -8  -4   2    0.80    0.80
   8  -4  -2   -0.50    0.50
  -8  -4   2   -0.10    0.70
  -8   4   2    0.30    0.80
  -8   4   2   -0.60    0.50
  -8   4   2    0.80    0.80
  -8   4   2    0.40    0.60
   8   4  -2    0.80    0.70
  -8   4   2    0.00    0.70
   8   4  -2   -0.60    0.60
   8   4  -2    0.40    0.80
   7  -4  -2    0.10    0.10
  -7  -4   2    0.00    0.30
   7  -4  -2    0.30    0.40
  -7  -4   2   -0.30    0.40
   7  -4  -2    0.70    0.60
  -7  -4   2   -0.10    0.90
  -7  -4   2    0.10    0.40
  -7  -4   2   -1.10    0.80
  -7  -4   2   -0.20    0.60
   7  -4  -2    1.00    0.90
  -7   4   2   -0.50    0.80
   7   4  -2    0.20    0.50
  -7   4   2   -0.40    0.80
  -7   4   2    0.90    0.80
  -7   4   2   -0.60    0.60
   7   4  -2    0.40    0.90
   7   4  -2   -0.10    0.20
  -7   4   2   -0.20    0.50
   7   4  -2    0.80    0.60
   7   4  -2    0.00    0.30
   6  -4  -2   85.19    2.70
  -6  -4   2   86.19    2.80
  -6  -4   2   84.39    2.10
  -6  -4   2   85.79    2.20
   6  -4  -2   84.59    2.40
   6  -4  -2   86.79    2.70
   6  -4  -2   80.39    2.70
   6  -4  -2   85.69    2.00
  -6  -4   2   83.69    2.40
  -6  -4   2   84.59    2.20
  -6  -4   2   85.99    2.80
   6   4  -2   85.89    2.40
  -6   4   2   86.99    2.50
   6   4  -2   85.59    2.80
  -6   4   2   83.39    2.30
  -6   4   2   85.29    2.70
  -6   4   2   83.69    2.70
   6   4  -2   85.29    2.00
   6   4  -2   86.19    2.00
   6   4  -2   81.79    2.60
  -5  -4   2   18.60    0.60
  -5  -4   2   18.90    0.50
   5  -4  -2   18.40    1.00
   5  -4  -2   18.40    1.20
   5  -4  -2   19.80    1.10
  -5  -4   2   16.70    0.80
  -5  -4   2   18.80    1.10
  -5  -4   2   18.60    0.70
  -5  -4   2   18.80    0.70
   5   4  -2   17.10    0.50
  -5   4   2   19.70    0.90
  -5   4   2   17.50    0.90
   5   4  -2   18.00    0.60
   5   4  -2   17.70    1.10
  -5   4   2   18.90    0.70
   5   4  -2   18.80    1.20
  -5   4   2   18.40    0.70
  -5   4   2   19.20    0.90
  -5   4   2   19.00    1.20
   5   4  -2   19.90    1.00
  -4  -4   2   89.49    2.40
  -4  -4   2   85.09    2.40
   4  -4  -2   84.89    2.50
  -4  -4   2   85.49    2.10
   4  -4  -2   84.79    2.30
   4  -4  -2   85.89    2.50
  -4  -4   2   86.09    2.00
   4  -4  -2   88.39    2.50
  -4  -4   2   85.49    2.00
  -4  -4   2   88.29    2.10
   4   4  -2   86.39    2.40
  -4   4   2   87.39    2.30
  -4   4   2   80.09    2.40
  -4   4   2   84.39    2.50
  -4   4   2   85.89    2.30
   4   4  -2   82.99    2.40
  -4   4   2   86.19    2.30
  -4   4   2   83.09    2.50
  -3  -4   2    4.30    0.40
  -3  -4   2    3.70    0.10
  -3  -4   2    3.80    0.40
  -3  -4   2    3.50    0.10
  -3  -4   2    3.50    0.10
   3  -4  -2    3.90    0.40
   3  -4  -2    3.40    0.30
  -3  -4   2    2.90    0.40
   3  -4  -2    4.20    0.50
   3  -4  -2    3.10    0.30
  -3  -4   2    3.60    0.10
  -3  -4   2    3.50    0.40
  -3  -4   2    3.70    0.40
  -3   4   2    3.70    0.50
   3   4  -2    2.70    0.40
   3   4  -2    3.40    0.50
   3   4  -2    3.90    0.30
  -3   4   2    3.20    0.40
   3   4  -2    2.90    0.50
  -3   4   2    3.90    0.30
  -3   4   2    3.70    0.40
  -3   4   2    3.20    0.40
  -3   4   2    3.70    0.50
   3   4  -2    3.50    0.40
  -3   4   2    3.60    0.40
  -3   4   2    4.20    0.50
  -2  -4   2   23.50    0.90
  -2  -4   2   24.90    0.90
  -2  -4   2   23.40    0.80
   2  -4  -2   23.40    0.70
   2  -4  -2   24.20    0.80
   2  -4  -2   22.80    0.90
  -2  -4   2   23.10    0.90
  -2  -4   2   22.70    0.90
   2  -4  -2   22.90    0.80
  -2  -4   2   23.90    0.70
  -2   4   2   23.70    0.80
  -2   4   2   22.90    0.80
  -2   4   2   22.90    0.90
   2   4  -2   23.40    0.70
   2   4  -2   24.20    0.90
  -2   4   2   23.90    0.70
  -2   4   2   24.10    0.70
   2   4  -2   23.80    0.60
   2   4  -2   22.40    0.80
  -2   4   2   24.00    0.80
   2   4  -2   23.40    0.90
  -2   4   2   23.40    0.80
  -2   4   2   21.80    0.90
  -1  -4   2  186.18    4.30
  -1  -4   2  179.48    4.50
   1  -4  -2  184.68    4.50
   1  -4  -2  182.28    4.50
   1  -4  -2  180.48    4.50
  -1  -4   2  185.58    4.50
  -1  -4   2  190.08    4.20
  -1  -4   2  187.58    4.50
  -1  -4   2  188.98    4.30
  -1  -4   2  181.78    4.50
   1  -4  -2  184.58    4.30
   1  -4  -2  190.98    4.30
  -1  -4   2  186.18    4.40
  -1   4   2  181.98    4.50
  -1   4   2  191.98    4.30
  -1   4   2  180.98    4.50
   1   4  -2  184.58    4.40
   1   4  -2  183.48    4.50
   1   4  -2  184.58    4.40
   1   4  -2  183.58    4.30
  -1   4   2  188.98    4.30
  -1   4   2  184.88    4.50
   1   4  -2  183.18    4.50
  -1   4   2  180.78    4.50
   1   4  -2  181.28    4.50
  -1   4   2  182.58    4.50
   0  -4  -2  492.45   11.50
   0  -4  -2  484.85   11.50
   0  -4   2  500.45   11.50
   0  -4   2  494.55   11.30
   0  -4   2  489.75   11.30
   0  -4   2  499.05   11.50
   0  -4   2  491.55   11.40
   0  -4  -2  484.05   11.50
   0  -4   2  500.05   11.40
   0  -4   2  502.75   11.40
   0  -4   2  500.65   11.50
   0  -4  -2  496.05   11.30
   0  -4  -2  488.95   11.40
   0   4  -2  505.65   11.40
   0   4   2  489.25   11.50
   0   4   2  488.55   11.40
   0   4  -2  492.75   11.50
   0   4  -2  505.05   11.40
   0   4   2  510.65   11.30
   0   4   2  497.65   11.50
   0   4  -2  501.15   11.30
   0   4  -2  491.25   11.50
   0   4  -2  499.55   11.60
   0   4   2  491.65   11.50
   0   4   2  498.65   11.50
   0   4   2  501.85   11.50
   0   4  -2  509.15   11.40
   1  -4   2   41.30    1.30
   1  -4   2   39.50    1.30
   1  -4   2   39.50    1.10
  -1  -4  -2   41.00    1.20
   1  -4   2   40.00    1.00
  -1  -4  -2   41.00    1.20
  -1  -4  -2   39.20    1.10
  -1  -4  -2   40.60    1.20
  -1  -4  -2   40.60    1.30
  -1  -4  -2   38.50    1.30
   1  -4   2   43.70    1.30
   1  -4   2   41.10    1.20
   1  -4   2   41.10    1.30
   1  -4   2   39.40    1.10
   1   4   2   42.00    1.30
   1   4   2   39.10    1.20
   1   4   2   40.40    1.20
  -1   4  -2   40.80    1.10
   1   4   2   40.80    1.20
   1   4   2   39.90    1.30
  -1   4  -2   41.00    1.10
  -1   4  -2   40.50    1.20
  -1   4  -2   39.90    1.20
  -1   4  -2   39.90    1.30
  -1   4  -2   38.70    1.30
   1   4   2   38.60    1.20
  -1   4  -2   40.40    1.00
  -1   4  -2   41.10    1.20
   2  -4   2    2.20    0.30
  -2  -4  -2    2.20    0.30
   2  -4   2    1.80    0.50
  -2  -4  -2    2.20    0.30
   2  -4   2    1.70    0.40
  -2  -4  -2    1.80    0.20
   2  -4   2    2.30    0.40
   2  -4   2    2.00    0.30
  -2  -4  -2    1.90    0.30
  -2  -4  -2    2.60    0.40
   2  -4   2    1.60    0.20
  -2  -4  -2    2.10    0.40
   2  -4   2    1.80    0.40
  -2   4  -2    2.30    0.30
  -2   4  -2    2.10    0.30
   2   4   2    2.10    0.30
   2   4   2    2.60    0.30
  -2   4  -2    1.40    0.30
  -2   4  -2    2.10    0.30
  -2   4  -2    1.70    0.40
   2   4   2    2.40    0.30
   2   4   2    2.20    0.20
  -2   4  -2    2.10    0.20
   2   4   2    1.90    0.30
   2   4   2    2.40    0.30
  -2   4  -2    1.80    0.30
   3  -4   2   21.00    0.90
  -3  -4  -2   21.30    1.20
  -3  -4  -2   19.10    0.90
  -3  -4  -2   20.60    0.90
  -3  -4  -2   20.50    0.90
   3  -4   2   19.80    0.90
   3   4   2   22.10    0.60
  -3   4  -2   19.20    1.10
   3   4   2   21.70    0.80
   3   4   2   19.20    0.60
   3   4   2   19.50    0.60
  -3   4  -2   21.50    0.90
   3   4   2   20.30    1.00
   4  -4   2    2.40    0.20
   4  -4   2    1.80    0.20
   4  -4   2    1.40    0.40
  -4  -4  -2    1.80    0.40
  -4  -4  -2    1.50    0.30
   4  -4   2    2.30    0.40
   4  -4   2    1.70    0.20
  -4  -4  -2    2.40    0.40
   4  -4   2    1.70    0.60
  -4   4  -2    2.20    0.70
  -4   4  -2    1.70    0.40
   4   4   2    2.00    0.40
  -4   4  -2    2.00    0.20
   4   4   2    2.00    0.30
   4   4   2    2.40    0.30
   4   4   2    2.40    0.50
   4   4   2    1.60    0.20
   4   4   2    2.00    0.30
  -4   4  -2    2.00    0.50
  -4   4  -2    1.70    0.50
  -4   4  -2    1.60    0.50
   5  -4   2   26.80    0.80
  -5  -4  -2   26.40    1.40
  -5  -4  -2   27.80    1.10
   5  -4   2   26.80    1.40
   5  -4   2   27.00    0.80
   5  -4   2   28.00    0.80
   5  -4   2   27.60    1.30
  -5  -4  -2   28.10    1.40
  -5   4  -2   27.40    1.10
   5   4   2   26.50    0.90
   5   4   2   24.40    1.30
  -5   4  -2   27.40    1.40
   5   4   2   28.20    1.40
  -5   4  -2   28.70    1.20
  -5   4  -2   27.20    1.10
  -5   4  -2   27.10    1.70
   5   4   2   26.90    0.80
  -5   4  -2   27.40    0.90
  -5   4  -2   27.60    1.20
  -6  -4  -2   10.10    1.20
   6  -4   2    9.80    0.50
  -6  -4  -2    9.30    0.80
  -6  -4  -2   11.40    1.30
   6  -4   2    9.20    1.00
   6  -4   2   10.20    0.50
   6  -4   2   10.70    0.50
   6  -4   2    9.80    1.20
   6   4   2   11.00    1.10
   6   4   2   10.40    0.50
   6   4   2   11.00    0.50
  -6   4  -2   12.40    1.00
  -6   4  -2   10.40    0.70
  -6   4  -2   11.90    1.10
  -6   4  -2    9.30    1.10
   6   4   2   10.80    1.20
  -6   4  -2   10.40    0.70
  -6   4  -2   11.90    1.20
   7  -4   2    7.50    0.90
  -7  -4  -2    8.50    1.20
   7  -4   2    7.50    0.70
  -7  -4  -2    6.30    0.90
  -7  -4  -2    7.50    0.70
   7  -4   2    7.30    1.20
  -7   4  -2    7.10    0.70
   7   4   2    9.00    1.00
   7   4   2    6.60    0.70
  -7   4  -2    7.30    1.00
  -7   4  -2    7.60    1.00
  -7   4  -2    7.60    0.80
   7   4   2    6.80    0.60
   8  -4   2   25.20    2.30
  -8  -4  -2   25.70    1.90
   8  -4   2   29.30    1.70
  -8  -4  -2   22.40    2.60
   8  -4   2   23.60    0.80
   8  -4   2   24.50    0.80
  -8  -4  -2   23.20    1.40
  -8   4  -2   24.30    1.50
  -8   4  -2   26.70    1.80
   8   4   2   23.40    0.90
   8   4   2   24.90    0.90
   8   4   2   23.10    2.60
  -8   4  -2   24.90    2.00
   8   4   2   22.50    2.30
   9  -4   2    0.60    1.30
   9  -4   2    0.80    0.40
   9  -4   2    0.60    0.30
   9  -4   2   -1.50    1.90
  -9  -4  -2   -1.00    0.80
  -9  -4  -2   -0.20    1.00
   9   4   2    0.00    0.30
   9   4   2    0.60    0.50
   9   4   2    1.50    1.00
   9   4   2    0.70    1.10
  -9   4  -2    0.30    0.80
  -9   4  -2    0.60    1.90
  -9   4  -2   -2.00    1.80
  10  -4   2    6.20    0.40
  10  -4   2    4.60    0.50
  10   4   2    5.20    0.60
  10   4   2    3.60    0.50
  11  -4   2   -0.10    0.30
  11  -4   2    0.50    0.40
  11   4   2    1.00    0.60
  11   4   2   -0.20    0.50
  12  -5  -2    2.20    0.40
  12   5  -2    1.80    0.40
  11  -5  -2    1.30    0.30
  11   5  -2    0.80    0.50
  11   5  -2    0.40    0.40
  11   5  -2    1.20    0.30
  10  -5  -2    5.70    1.40
  10  -5  -2    3.10    0.30
 -10  -5   2    4.50    1.10
  10  -5  -2    5.20    1.10
 -10  -5   2    3.90    0.90
  10   5  -2    3.40    0.40
 -10   5   2    1.90    1.20
  10   5  -2    4.00    0.40
 -10   5   2    3.90    1.30
  10   5  -2    5.80    1.10
  10   5  -2    3.60    0.90
 -10   5   2    4.00    1.10
 -10   5   2    5.10    0.70
   9  -5  -2    1.40    0.70
  -9  -5   2    2.10    1.00
   9  -5  -2    2.50    1.00
  -9  -5   2    1.20    0.90
   9  -5  -2    1.30    0.30
  -9   5   2    1.90    0.80
   9   5  -2    1.00    0.30
  -9   5   2    0.40    0.90
   9   5  -2    1.90    1.00
  -9   5   2    1.20    1.40
  -9   5   2    1.20    0.70
   9   5  -2    1.40    0.80
   9   5  -2    1.10    0.30
  -9   5   2    0.50    0.60
   8  -5  -2    3.80    0.80
  -8  -5   2    3.30    0.60
   8  -5  -2    3.20    0.30
  -8  -5   2    3.60    0.90
  -8  -5   2    4.70    0.80
   8  -5  -2    3.80    1.00
   8   5  -2    4.50    1.10
  -8   5   2    3.60    0.50
  -8   5   2    3.40    0.70
  -8   5   2    4.00    0.80
   8   5  -2    3.40    0.30
   8   5  -2    3.20    0.50
  -8   5   2    3.00    0.50
  -8   5   2    2.80    0.80
   8   5  -2    3.80    1.10
   8   5  -2    3.90    0.30
  -8   5   2    4.40    0.90
  -7  -5   2   58.89    1.90
  -7  -5   2   59.89    2.30
   7  -5  -2   59.79    1.40
  -7  -5   2   58.39    2.30
   7  -5  -2   58.09    2.30
   7  -5  -2   55.69    2.20
  -7  -5   2   56.99    1.60
  -7  -5   2   58.99    1.70
  -7   5   2   54.69    2.00
  -7   5   2   58.89    1.80
   7   5  -2   56.39    2.40
   7   5  -2   58.29    2.20
   7   5  -2   58.59    1.50
  -7   5   2   57.09    2.40
  -7   5   2   54.29    1.90
  -7   5   2   59.19    2.30
   7   5  -2   58.49    1.50
   7   5  -2   60.29    1.80
  -7   5   2   59.59    2.00
   6  -5  -2    1.40    0.50
   6  -5  -2    0.40    0.10
  -6  -5   2    0.40    0.60
  -6  -5   2    1.10    0.30
   6  -5  -2    0.30    0.10
   6  -5  -2    0.60    0.60
  -6  -5   2    0.30    0.20
  -6  -5   2   -0.50    0.60
  -6  -5   2    0.60    0.60
   6  -5  -2    0.20    0.70
   6  -5  -2    0.50    0.10
  -6   5   2    0.60    0.30
   6   5  -2    0.20    0.20
   6   5  -2   -0.40    0.50
  -6   5   2    0.90    0.50
  -6   5   2    0.50    0.40
  -6   5   2    0.10    0.50
   6   5  -2    0.00    0.30
   6   5  -2    0.60    0.60
  -6   5   2    0.70    0.50
  -6   5   2    0.20    0.50
   6   5  -2    0.70    0.30
   5  -5  -2   30.00    0.80
  -5  -5   2   31.70    0.80
   5  -5  -2   30.90    1.40
   5  -5  -2   29.60    0.70
  -5  -5   2   31.60    0.90
   5  -5  -2   30.50    1.20
   5  -5  -2   32.60    1.50
  -5  -5   2   28.40    1.40
  -5  -5   2   31.20    1.30
  -5  -5   2   31.90    1.40
  -5   5   2   31.50    1.50
   5   5  -2   30.90    0.90
  -5   5   2   31.00    1.10
   5   5  -2   31.90    1.40
  -5   5   2   30.80    1.10
  -5   5   2   31.80    1.10
  -5   5   2   32.00    1.70
   5   5  -2   32.50    1.20
   5   5  -2   29.50    1.50
   5   5  -2   29.90    0.80
  -5   5   2   31.00    1.20
  -5   5   2   30.50    1.10
   4  -5  -2  133.49    3.50
   4  -5  -2  136.89    3.40
  -4  -5   2  134.19    3.70
  -4  -5   2  129.99    3.50
  -4  -5   2  134.99    3.50
   4  -5  -2  118.99    3.80
  -4   5   2  141.99    3.60
  -4   5   2  135.19    3.40
  -4   5   2  139.09    3.40
  -4   5   2  134.39    3.40
   4   5  -2  137.39    3.60
   4   5  -2  135.59    3.50
   4   5  -2  131.99    3.70
   4   5  -2  129.39    3.50
  -4   5   2  125.89    3.50
  -3  -5   2  176.08    4.50
   3  -5  -2  181.18    4.60
   3  -5  -2  178.68    4.50
  -3  -5   2  179.48    4.50
  -3  -5   2  181.68    4.40
  -3  -5   2  174.38    4.50
   3  -5  -2  179.98    4.40
  -3  -5   2  167.98    4.50
   3  -5  -2  182.78    4.30
  -3   5   2  169.38    4.50
  -3   5   2  171.28    4.60
   3   5  -2  179.18    4.50
  -3   5   2  174.78    4.50
   3   5  -2  167.58    4.50
   3   5  -2  180.98    4.50
  -3   5   2  172.08    4.50
  -3   5   2  184.58    4.30
  -3   5   2  177.88    4.40
   3   5  -2  180.78    4.40
   3   5  -2  181.28    4.50
  -3   5   2  185.38    4.40
  -3   5   2  178.68    4.40
  -2  -5   2  104.29    2.50
   2  -5  -2  108.39    2.70
  -2  -5   2  105.59    2.80
  -2  -5   2  104.59    2.80
   2  -5  -2  103.69    2.80
  -2  -5   2  107.19    2.80
  -2  -5   2  102.09    2.80
   2  -5  -2  104.89    2.80
  -2  -5   2  106.19    2.80
  -2  -5   2  107.79    2.40
  -2  -5   2  107.39    2.40
   2  -5  -2  102.79    2.70
  -2  -5   2  104.49    2.60
   2   5  -2  105.49    2.80
  -2   5   2  104.29    2.90
  -2   5   2  106.69    2.50
   2   5  -2  107.69    2.50
   2   5  -2  106.29    2.80
  -2   5   2  104.79    2.70
   2   5  -2  104.39    2.80
  -2   5   2  102.19    2.80
  -2   5   2  105.49    2.60
   2   5  -2  106.79    2.60
  -2   5   2  104.59    2.80
  -2   5   2  104.19    2.80
  -2   5   2  106.39    2.50
   1  -5  -2 1112.99   25.00
  -1  -5   2 1089.19   24.90
  -1  -5   2 1098.79   24.90
   1  -5  -2 1092.89   24.90
   1  -5  -2 1067.99   25.00
  -1  -5   2 1099.09   24.80
  -1  -5   2 1113.59   24.80
  -1  -5   2 1084.79   24.60
  -1  -5   2 1064.39   25.00
   1  -5  -2 1067.79   24.90
  -1  -5   2 1114.99   24.70
   1  -5  -2 1078.19   24.70
  -1  -5   2 1077.69   24.90
   1  -5  -2 1083.09   24.80
   1   5  -2 1097.49   25.00
   1   5  -2 1066.99   24.80
   1   5  -2 1095.09   24.90
  -1   5   2 1091.29   25.00
  -1   5   2 1076.19   24.90
   1   5  -2 1085.69   24.90
   1   5  -2 1090.19   24.80
   1   5  -2 1042.60   24.80
  -1   5   2 1095.59   24.70
  -1   5   2 1038.40   24.80
   1   5  -2 1080.49   24.90
  -1   5   2 1254.27   25.00
  -1   5   2 1104.49   24.90
   0  -5   2   24.90    0.90
   0  -5  -2   25.00    0.90
   0  -5  -2   24.50    0.90
   0  -5  -2   26.00    1.00
   0  -5   2   25.30    0.80
   0  -5   2   25.70    0.80
   0  -5  -2   26.70    0.80
   0  -5   2   26.60    0.80
   0  -5  -2   26.80    0.80
   0  -5  -2   24.80    0.90
   0  -5   2   25.10    0.70
   0  -5   2   25.10    0.80
   0  -5   2   25.60    0.90
   0  -5   2   24.60    0.90
   0   5  -2   26.50    0.70
   0   5  -2   25.70    0.80
   0   5  -2   27.00    1.00
   0   5  -2   25.80    0.90
   0   5  -2   26.70    0.90
   0   5   2   25.30    0.90
   0   5  -2   25.60    0.80
   0   5   2   27.80    0.90
   0   5   2   26.70    0.80
   0   5   2   26.40    0.90
   0   5  -2   26.20    0.90
   0   5  -2   27.10    0.90
   0   5   2   26.50    0.80
   0   5   2   26.40    0.90
   1  -5   2    8.60    0.50
   1  -5   2    8.00    0.40
  -1  -5  -2    9.60    0.50
   1  -5   2    9.50    0.60
  -1  -5  -2    8.70    0.40
  -1  -5  -2    8.80    0.60
  -1  -5  -2    8.50    0.60
   1  -5   2    9.60    0.70
   1  -5   2    9.60    0.40
  -1  -5  -2    9.90    0.50
   1  -5   2   10.10    0.40
  -1  -5  -2    9.80    0.50
   1  -5   2    9.50    0.50
   1  -5   2   10.70    0.60
  -1   5  -2    9.40    0.50
  -1   5  -2    9.10    0.40
   1   5   2    9.20    0.60
  -1   5  -2    9.10    0.60
  -1   5  -2    9.20    0.50
  -1   5  -2   10.00    0.60
   1   5   2    9.20    0.50
  -1   5  -2    9.60    0.70
  -1   5  -2    9.50    0.30
   1   5   2    9.30    0.50
   1   5   2    9.10    0.60
   1   5   2    9.80    0.60
  -1   5  -2   10.40    0.40
  -2  -5  -2    3.10    0.30
   2  -5   2    3.50    0.40
   2  -5   2    3.00    0.30
  -2  -5  -2    4.20    0.40
   2  -5   2    2.90    0.40
   2  -5   2    3.70    0.40
   2  -5   2    3.20    0.30
  -2  -5  -2    4.60    0.50
   2  -5   2    4.00    0.50
  -2  -5  -2    4.60    0.40
  -2  -5  -2    4.40    0.50
  -2  -5  -2    4.00    0.40
   2  -5   2    4.50    0.50
  -2  -5  -2    4.50    0.50
   2   5   2    3.90    0.40
  -2   5  -2    5.20    0.50
  -2   5  -2    3.40    0.30
   2   5   2    3.40    0.50
   2   5   2    3.20    0.40
  -2   5  -2    3.20    0.50
   2   5   2    3.80    0.60
  -2   5  -2    3.40    0.40
  -2   5  -2    2.80    0.50
   2   5   2    3.00    0.40
  -2   5  -2    3.80    0.30
  -2   5  -2    4.40    0.50
   3  -5   2   84.69    2.40
   3  -5   2   84.49    2.50
   3  -5   2   75.39    2.70
   3  -5   2   85.19    2.40
  -3  -5  -2   83.49    2.60
  -3  -5  -2   83.39    2.30
  -3  -5  -2   84.49    2.40
   3   5   2   86.29    2.10
   3   5   2   81.39    2.30
  -3   5  -2   79.49    2.20
  -3   5  -2   83.19    2.50
  -3   5  -2   83.49    2.20
  -3   5  -2   77.99    2.40
  -3   5  -2   84.19    2.40
   3   5   2   83.39    2.00
   3   5   2   86.19    2.10
   4  -5   2   62.19    2.10
   4  -5   2   59.19    1.50
  -4  -5  -2   58.79    2.00
   4  -5   2   60.39    1.90
  -4  -5  -2   63.69    1.90
  -4  -5  -2   59.69    2.10
   4  -5   2   61.19    1.50
   4  -5   2   58.39    2.00
   4   5   2   57.59    1.50
  -4   5  -2   62.09    2.10
   4   5   2   59.59    1.50
  -4   5  -2   64.49    1.90
   4   5   2   59.29    2.00
  -4   5  -2   60.99    1.80
   4   5   2   58.89    1.90
   4   5   2   59.29    1.70
  -4   5  -2   60.89    1.70
  -4   5  -2   60.09    2.20
   4   5   2   57.69    1.60
   4   5   2   62.89    2.20
  -5  -5  -2   59.59    2.20
   5  -5   2   59.09    2.20
   5  -5   2   57.09    2.20
  -5  -5  -2   59.49    2.00
   5  -5   2   59.19    1.50
   5  -5   2   58.29    1.50
  -5  -5  -2   53.79    2.00
   5  -5   2   59.89    2.10
  -5   5  -2   57.69    2.00
   5   5   2   58.39    1.50
   5   5   2   56.79    1.50
   5   5   2   60.19    2.30
   5   5   2   60.49    2.10
  -5   5  -2   59.09    2.20
   5   5   2   60.29    1.80
   5   5   2   57.29    2.10
  -5   5  -2   58.39    2.30
  -5   5  -2   59.79    1.90
  -5   5  -2   60.59    1.90
   5   5   2   61.59    1.80
  -6  -5  -2    2.70    0.70
   6  -5   2    2.80    0.80
  -6  -5  -2    3.80    0.70
   6  -5   2    2.90    0.30
   6  -5   2    2.10    0.80
   6  -5   2    2.90    0.30
  -6  -5  -2    2.50    0.50
  -6   5  -2    3.40    0.50
   6   5   2    3.40    0.70
  -6   5  -2    2.70    0.40
  -6   5  -2    3.20    0.60
   6   5   2    2.80    0.60
  -6   5  -2    2.50    0.30
   6   5   2    2.80    0.30
   6   5   2    3.20    0.40
  -6   5  -2    2.20    0.50
  -6   5  -2    2.80    1.10
   7  -5   2   18.00    0.70
   7  -5   2   18.10    0.70
  -7  -5  -2   16.80    1.40
  -7  -5  -2   20.90    1.60
  -7  -5  -2   17.70    1.60
   7  -5   2   18.60    1.70
   7  -5   2   18.00    1.80
  -7   5  -2   18.60    1.20
   7   5   2   18.90    0.70
   7   5   2   17.30    1.40
  -7   5  -2   17.50    1.40
  -7   5  -2   17.70    1.90
  -7   5  -2   18.00    2.10
   7   5   2   20.40    1.90
  -8  -5  -2   44.10    2.20
   8  -5   2   41.60    2.10
  -8  -5  -2   38.70    2.70
   8  -5   2   44.50    2.60
  -8  -5  -2   40.90    2.20
   8  -5   2   40.90    1.20
   8  -5   2   41.20    1.20
  -8   5  -2   40.80    2.20
   8   5   2   42.60    1.40
  -8   5  -2   41.10    1.50
   8   5   2   43.00    2.40
   8   5   2   43.80    1.30
  -8   5  -2   45.20    2.20
   8   5   2   43.20    3.00
   9  -5   2    2.90    1.90
  -9  -5  -2    5.20    1.40
   9  -5   2    5.10    1.30
   9  -5   2    4.50    0.50
   9  -5   2    4.70    0.40
  -9  -5  -2    1.50    1.80
   9   5   2    4.20    1.40
  -9   5  -2    4.20    1.80
   9   5   2    3.90    0.40
  -9   5  -2    4.70    0.80
   9   5   2    4.90    1.60
   9   5   2    4.20    0.40
  -9   5  -2    5.30    1.70
  10  -5   2    6.80    0.60
  10  -5   2    7.90    0.60
  10   5   2    5.80    0.50
  10   5   2    6.50    0.80
  11  -5   2    0.70    0.30
  11  -5   2    0.70    0.60
  11   5   2    1.60    0.40
  11   5   2    1.90    0.50
  12  -6  -2    1.70    0.30
  11  -6  -2   11.00    0.50
  11   6  -2   10.30    0.60
  11   6  -2   11.00    0.80
  10  -6  -2    2.10    0.30
 -10  -6   2    1.20    1.50
  10  -6  -2    0.60    0.90
 -10  -6   2    4.40    1.20
  10  -6  -2    2.80    1.50
 -10   6   2    1.50    0.60
  10   6  -2    1.80    0.30
 -10   6   2    2.00    0.60
  10   6  -2    2.10    0.30
 -10   6   2    1.90    1.30
  10   6  -2    0.50    1.30
 -10   6   2    2.30    1.20
   9  -6  -2    2.50    0.30
   9  -6  -2    2.60    1.10
  -9  -6   2    4.90    1.00
  -9  -6   2    2.10    0.70
  -9   6   2    3.70    1.20
  -9   6   2    2.80    1.50
   9   6  -2    2.50    1.00
  -9   6   2    2.60    0.70
   9   6  -2    2.70    0.40
  -9   6   2    2.70    0.90
   9   6  -2    2.20    0.30
  -9   6   2    3.30    1.10
   9   6  -2    2.20    1.10
   8  -6  -2   14.10    1.50
   8  -6  -2   13.40    1.70
  -8  -6   2   11.80    1.20
  -8  -6   2   16.30    1.10
   8  -6  -2   13.70    0.50
   8   6  -2   15.00    0.60
  -8   6   2   17.60    1.40
   8   6  -2   14.90    0.50
   8   6  -2   15.10    1.40
  -8   6   2   16.00    1.50
  -8   6   2   15.50    1.20
  -8   6   2   14.30    1.60
   8   6  -2   15.40    1.60
   8   6  -2   15.60    1.30
  -8   6   2   13.10    1.20
  -8   6   2   12.80    1.50
   7  -6  -2    1.90    0.20
   7  -6  -2    3.00    0.70
   7  -6  -2    1.30    0.50
   7  -6  -2    1.00    0.80
  -7  -6   2    1.50    0.30
  -7  -6   2    1.30    0.40
  -7  -6   2    1.40    0.50
  -7  -6   2    0.70    0.40
   7   6  -2    1.00    0.90
   7   6  -2    1.10    0.50
  -7   6   2    0.90    0.70
  -7   6   2    1.10    0.60
   7   6  -2    1.50    0.30
  -7   6   2    1.00    0.80
  -7   6   2    0.60    1.00
   7   6  -2    1.40    0.60
   7   6  -2    1.40    0.30
   6  -6  -2    8.80    0.30
  -6  -6   2    9.20    1.00
   6  -6  -2    9.40    0.30
  -6  -6   2    8.70    0.80
  -6  -6   2    8.70    0.30
   6  -6  -2    8.20    1.00
   6  -6  -2    9.00    0.30
  -6  -6   2    8.80    0.90
   6  -6  -2    9.70    1.00
   6  -6  -2    8.40    1.00
  -6   6   2    7.80    0.90
  -6   6   2    7.80    0.90
   6   6  -2    8.70    1.10
   6   6  -2   11.40    1.30
  -6   6   2    9.10    0.90
   6   6  -2    7.70    0.50
   6   6  -2    8.50    0.40
  -6   6   2    8.50    0.80
  -6   6   2    8.40    0.70
  -6   6   2   10.30    0.90
   6   6  -2    9.10    1.00
[truncated: 2,589,315 more chars]
