# Supplementary material for: Two polymorphs of trans-[3-(3-nitro­phen­yl)oxiran-2-yl](phen­yl)methanone
Source: Acta Crystallogr E Crystallogr Commun. 2016 Jun 28;72(Pt 7):1054–9. doi: 10.1107/S2056989016010239 (PMC4992937; doi:10.1107/S2056989016010239)
Supplement: Supplementary file 2 [file e-72-01054-1sup5.hkl]

data_1                                                                          
_shelx_title ' mo_an101615_0m_a.res in P2(1)/c'                                 
_shelx_refln_list_code          4                                               
_shelx_F_calc_maximum      193.57                                               
_exptl_crystal_F_000       560.00                                               
_reflns_d_resolution_high  0.6101                                               
                                                                                
loop_                                                                           
 _space_group_symop_operation_xyz                                               
 'x, y, z'                                                                      
 '-x, y+1/2, -z+1/2'                                                            
 '-x, -y, -z'                                                                   
 'x, -y-1/2, z-1/2'                                                             
                                                                                
_cell_length_a     7.8463                                                       
_cell_length_b    16.2514                                                       
_cell_length_c    10.2032                                                       
_cell_angle_alpha  90.000                                                       
_cell_angle_beta  108.839                                                       
_cell_angle_gamma  90.000                                                       
                                                                                
_shelx_F_squared_multiplier     1.000                                           
                                                                                
loop_                                                                           
 _refln_index_h                                                                 
 _refln_index_k                                                                 
 _refln_index_l                                                                 
 _refln_F_squared_calc                                                          
 _refln_F_squared_meas                                                          
 _refln_F_squared_sigma                                                         
 _refln_observed_status                                                         
   2   0   0      37470.86      31559.31       361.90 o                         
   3   0   0       1902.55       2090.94        12.01 o                         
   4   0   0         14.93         22.40         0.43 o                         
   5   0   0        129.24        153.61         1.31 o                         
   6   0   0        158.52        187.33         1.79 o                         
   7   0   0        239.71        240.46         2.29 o                         
   8   0   0         32.24         32.41         0.82 o                         
   9   0   0        114.14        118.27         2.22 o                         
  10   0   0          9.58          9.37         0.80 o                         
  11   0   0          6.28          8.03         0.56 o                         
   1   1   0        777.48        805.57         8.95 o                         
   2   1   0       1592.78       1669.06         6.87 o                         
   3   1   0       1722.90       1976.44         8.04 o                         
   4   1   0        851.03        972.91         4.47 o                         
   5   1   0          0.71          0.56         0.19 o                         
   6   1   0          0.05          0.31         0.23 o                         
   7   1   0        156.82        123.76         1.00 o                         
   8   1   0          5.60          7.15         0.44 o                         
   9   1   0         58.82         59.30         0.89 o                         
  10   1   0          0.73          0.89         0.58 o                         
  11   1   0          2.22          2.09         0.61 o                         
   1   2   0          0.96          1.68         0.07 o                         
   2   2   0       5766.80       6171.96        25.13 o                         
   3   2   0        365.04        386.35         1.75 o                         
   4   2   0        599.85        756.63         4.07 o                         
   5   2   0        420.40        394.44         2.08 o                         
   6   2   0          0.25          0.10         0.25 o                         
   7   2   0         45.49         33.06         0.57 o                         
   8   2   0          0.01         -0.39         0.42 o                         
   9   2   0         40.33         42.13         0.75 o                         
  10   2   0         44.97         41.56         0.78 o                         
  11   2   0         28.14         26.60         1.80 o                         
   1   3   0       7719.59       7397.71        48.13 o                         
   2   3   0        575.12        592.01         2.64 o                         
   3   3   0        739.63        748.20         3.40 o                         
   4   3   0        604.88        607.55         4.76 o                         
   5   3   0        332.83        352.13         1.86 o                         
   6   3   0         16.97         27.38         0.55 o                         
   7   3   0         14.60         15.04         0.46 o                         
   8   3   0         23.17         20.35         0.53 o                         
   9   3   0         76.63         81.88         1.07 o                         
  10   3   0         13.57         14.35         0.58 o                         
  11   3   0         48.50         49.12         1.28 o                         
  12   3   0          7.80          6.35         1.50 o                         
   0   4   0       1318.78       1273.41         8.47 o                         
   1   4   0         16.45         17.50         0.22 o                         
   2   4   0          5.18         10.05         0.23 o                         
   3   4   0        145.98        152.79         0.87 o                         
   4   4   0        537.45        577.55         3.49 o                         
   5   4   0        145.80        147.87         0.95 o                         
   6   4   0         67.57         66.61         0.77 o                         
   7   4   0          3.54          1.42         0.33 o                         
   8   4   0          0.60          0.82         0.54 o                         
   9   4   0         85.08         95.58         1.18 o                         
  10   4   0          3.45          4.50         0.65 o                         
  11   4   0         16.36         18.79         1.14 o                         
  12   4   0          0.66          2.28         0.76 o                         
   1   5   0        262.04        266.04         1.36 o                         
   2   5   0         32.70         34.17         0.33 o                         
   3   5   0          4.96          5.61         0.16 o                         
   4   5   0        899.12        954.54         5.01 o                         
   5   5   0         48.87         44.90         0.46 o                         
   6   5   0       1483.18       1459.25         7.58 o                         
   7   5   0         25.23         22.34         0.53 o                         
   8   5   0         27.61         25.32         0.68 o                         
   9   5   0          6.80          6.38         0.68 o                         
  10   5   0        116.06        114.24         2.34 o                         
  11   5   0          9.63         11.49         0.87 o                         
   0   6   0       1989.67       2067.90        13.76 o                         
   1   6   0        760.41        844.47         3.94 o                         
   2   6   0       2499.91       2868.06        12.91 o                         
   3   6   0        205.36        197.22         1.34 o                         
   4   6   0        574.49        659.35         3.39 o                         
   5   6   0         32.07         31.41         0.41 o                         
   6   6   0        121.39        121.95         0.95 o                         
   7   6   0          0.81          0.57         0.37 o                         
   8   6   0         13.40          9.79         0.47 o                         
   9   6   0          2.40          2.65         0.59 o                         
  10   6   0         85.32         97.57         1.63 o                         
  11   6   0          5.36          4.73         0.87 o                         
   1   7   0        176.47        188.40         1.07 o                         
   2   7   0       1231.26       1295.34         8.20 o                         
   3   7   0         22.53         25.67         0.42 o                         
   4   7   0         86.66         89.81         0.67 o                         
   5   7   0        535.79        528.56         3.04 o                         
   6   7   0        143.65        137.87         1.05 o                         
   7   7   0          4.21          5.68         0.38 o                         
   8   7   0          0.07         -0.30         0.53 o                         
   9   7   0         34.19         35.19         0.77 o                         
  10   7   0          2.20          4.56         1.13 o                         
  11   7   0          0.74          0.71         0.92 o                         
   0   8   0       1018.06       1140.32         9.35 o                         
   1   8   0         37.52         36.46         0.42 o                         
   2   8   0         65.60         72.90         0.83 o                         
   3   8   0          0.70          0.41         0.18 o                         
   4   8   0        299.29        334.60         1.82 o                         
   5   8   0        152.51        148.58         1.13 o                         
   6   8   0        410.23        422.06         2.49 o                         
   7   8   0          3.53          2.95         0.59 o                         
   8   8   0          8.58          7.21         0.77 o                         
   9   8   0         16.36         14.21         0.87 o                         
  10   8   0         38.31         42.91         1.65 o                         
  11   8   0          0.51          0.13         0.87 o                         
   1   9   0        732.78        802.14         4.60 o                         
   2   9   0        715.83        757.07         4.50 o                         
   3   9   0        236.49        279.65         1.74 o                         
   4   9   0         10.74         11.88         0.31 o                         
   5   9   0         32.46         27.83         0.49 o                         
   6   9   0        125.67        127.44         1.30 o                         
   7   9   0          0.07          0.34         0.43 o                         
   8   9   0          2.16          1.35         0.74 o                         
   9   9   0          1.05          0.70         0.83 o                         
  10   9   0         31.32         31.05         1.50 o                         
  11   9   0         13.59         13.03         1.01 o                         
   0  10   0        466.32        576.75         4.96 o                         
   1  10   0        396.66        413.22         2.85 o                         
   2  10   0        177.04        203.98         1.50 o                         
   3  10   0         33.48         33.78         0.55 o                         
   4  10   0        205.76        202.75         1.46 o                         
   5  10   0         99.91         94.76         0.94 o                         
   6  10   0        225.27        222.34         1.90 o                         
   7  10   0          0.57          1.06         0.52 o                         
   8  10   0         26.45         27.02         0.88 o                         
   9  10   0          1.90          1.82         0.56 o                         
  10  10   0         10.41         10.03         1.14 o                         
  11  10   0          1.05          4.24         2.12 o                         
   1  11   0         89.76         92.66         0.80 o                         
   2  11   0         34.52         37.75         0.55 o                         
   3  11   0        536.51        547.25         3.34 o                         
   4  11   0        237.61        228.57         1.42 o                         
   5  11   0        212.35        205.15         1.59 o                         
   6  11   0         34.78         33.55         0.95 o                         
   7  11   0          1.71          2.20         0.50 o                         
   8  11   0         56.76         56.82         1.02 o                         
   9  11   0          0.05         -1.10         1.10 o                         
  10  11   0          0.12         -0.55         0.96 o                         
   0  12   0          0.42          0.55         0.45 o                         
   1  12   0         39.16         40.10         0.55 o                         
   2  12   0        172.06        162.04         1.25 o                         
   3  12   0         11.77         17.61         0.36 o                         
   4  12   0        240.00        219.60         1.41 o                         
   5  12   0          1.03          0.84         0.38 o                         
   6  12   0         37.39         32.55         0.79 o                         
   7  12   0         11.50         11.60         0.62 o                         
   8  12   0          1.28          2.01         0.68 o                         
   9  12   0         15.85         13.63         1.39 o                         
  10  12   0          0.24          0.11         0.98 o                         
   1  13   0         50.13         47.39         0.65 o                         
   2  13   0          9.56          6.47         0.41 o                         
   3  13   0         12.06         10.46         0.36 o                         
   4  13   0        587.92        554.04         3.15 o                         
   5  13   0        157.36        144.35         1.57 o                         
   6  13   0        110.44        105.19         1.34 o                         
   7  13   0          1.20          1.53         0.69 o                         
   8  13   0         39.64         38.90         1.33 o                         
   9  13   0          3.49          1.99         1.07 o                         
  10  13   0         38.81         35.49         1.95 o                         
   0  14   0         20.30         35.38         1.19 o                         
   1  14   0          8.66         10.07         0.45 o                         
   2  14   0          1.19          5.32         0.45 o                         
   3  14   0         99.02         97.31         0.93 o                         
   4  14   0        192.15        177.35         1.71 o                         
   5  14   0         92.91         86.72         1.26 o                         
   6  14   0         12.44          9.73         0.66 o                         
   7  14   0          0.03         -0.56         0.56 o                         
   8  14   0        110.88        115.98         1.65 o                         
   9  14   0          0.45          0.38         0.71 o                         
  10  14   0         28.23         29.80         1.69 o                         
   1  15   0        246.01        234.19         1.74 o                         
   2  15   0        190.38        162.68         1.42 o                         
   3  15   0          0.82          0.34         0.47 o                         
   4  15   0        193.17        169.98         1.83 o                         
   5  15   0         27.11         29.54         0.76 o                         
   6  15   0        124.21        113.28         1.54 o                         
   7  15   0          1.76          1.24         0.97 o                         
   8  15   0         16.61         15.78         1.00 o                         
   9  15   0          1.83          1.77         0.67 o                         
  10  15   0         32.27         27.61         2.30 o                         
   0  16   0        674.79        595.22         4.97 o                         
   1  16   0         22.27         21.43         0.60 o                         
   2  16   0        346.04        308.24         2.41 o                         
   3  16   0         58.86         52.54         0.95 o                         
   4  16   0          1.83          1.04         0.49 o                         
   5  16   0          5.01          4.54         0.64 o                         
   6  16   0          7.91          7.09         0.71 o                         
   7  16   0          2.09          2.05         0.99 o                         
   8  16   0         52.96         57.80         1.66 o                         
   9  16   0         15.79         14.12         1.02 o                         
   1  17   0        103.25        100.79         1.14 o                         
   2  17   0          8.83          6.79         0.52 o                         
   3  17   0         54.08         51.78         1.14 o                         
   4  17   0          0.01          1.41         0.81 o                         
   5  17   0         24.00         24.22         0.87 o                         
   6  17   0         27.71         26.87         1.12 o                         
   7  17   0          4.22          5.84         0.99 o                         
   8  17   0         13.09         10.24         1.09 o                         
   9  17   0          6.66          6.85         0.90 o                         
   0  18   0        171.15        151.18         2.16 o                         
   1  18   0         44.69         47.70         0.94 o                         
   2  18   0         45.42         36.83         0.91 o                         
   3  18   0         14.13         13.47         0.66 o                         
   4  18   0          0.45          0.24         0.63 o                         
   5  18   0        134.16        133.28         1.82 o                         
   6  18   0          3.62          2.28         0.90 o                         
   7  18   0          5.79          3.84         0.91 o                         
   8  18   0         20.81         22.90         1.20 o                         
   1  19   0          0.00         -0.63         0.63 o                         
   2  19   0        166.54        171.33         2.19 o                         
   3  19   0          6.46          5.83         0.90 o                         
   4  19   0          6.51          7.81         0.74 o                         
   5  19   0          2.27          2.66         0.83 o                         
   6  19   0         48.24         52.78         1.38 o                         
   7  19   0          0.91          0.64         0.97 o                         
   8  19   0         35.60         35.06         1.53 o                         
   0  20   0          2.50          2.03         0.97 o                         
   1  20   0         81.91         82.10         1.41 o                         
   2  20   0         12.75         13.89         1.14 o                         
   3  20   0         13.43         14.32         1.05 o                         
   4  20   0         26.25         26.55         1.02 o                         
   5  20   0          0.90          1.80         1.02 o                         
   6  20   0         19.22         18.81         1.32 o                         
   7  20   0          3.45          3.69         1.16 o                         
   8  20   0          3.22          1.11         1.06 o                         
   1  21   0         36.79         36.16         1.15 o                         
   2  21   0         20.03         20.15         1.50 o                         
   3  21   0          0.73          0.75         0.87 o                         
   4  21   0        152.93        159.75         2.36 o                         
   5  21   0          0.41          1.72         1.58 o                         
   6  21   0        123.24        127.32         2.52 o                         
   7  21   0          5.99          6.35         1.43 o                         
   0  22   0         84.62         81.71         1.92 o                         
   1  22   0         17.10         15.18         0.98 o                         
   2  22   0         21.27         21.21         1.20 o                         
   3  22   0          4.48          4.09         1.23 o                         
   4  22   0          8.26         10.58         1.20 o                         
   5  22   0          5.00          5.00         0.95 o                         
   6  22   0          7.19          7.89         1.38 o                         
   1  23   0         32.91         30.61         1.67 o                         
   2  23   0         48.47         50.76         3.71 o                         
   3  23   0          8.67          8.25         1.29 o                         
   4  23   0         27.71         31.24         1.81 o                         
   5  23   0         17.49         20.04         1.74 o                         
   6  23   0         15.34         16.24         3.88 o                         
   0  24   0         30.84         30.84         3.00 o                         
   1  24   0          0.04          1.32         2.14 o                         
   2  24   0         40.42         41.23         2.61 o                         
   3  24   0          0.63          2.68         2.11 o                         
   4  24   0         59.08         62.26         3.18 o                         
   5  24   0          7.14          7.77         2.50 o                         
   1  25   0          7.02         10.01         2.43 o                         
   2  25   0          7.83         10.35         2.65 o                         
   3  25   0          0.09          3.50         2.46 o                         
   4  25   0          0.29         -2.47         2.47 o                         
   0  26   0          0.02         -3.18         3.18 o                         
   1  26   0          8.57          9.99         2.44 o                         
   2  26   0          0.09         -2.82         2.82 o                         
 -12   1   1          3.27          0.71         1.41 o                         
 -11   1   1         55.07         58.62         2.00 o                         
 -10   1   1         28.35         31.38         0.78 o                         
  -9   1   1         66.61         76.15         0.88 o                         
  -8   1   1          3.74          2.89         0.35 o                         
  -7   1   1        206.60        203.93         1.36 o                         
  -6   1   1        116.61        128.59         0.95 o                         
  -5   1   1       1090.96       1175.22         5.83 o                         
  -4   1   1        175.80        218.29         1.18 o                         
  -3   1   1        182.89        192.18         1.02 o                         
  -2   1   1        505.04        495.74         2.44 o                         
  -1   1   1        323.22        306.51         3.71 o                         
   1   1   1          1.79          3.73         0.13 o                         
   2   1   1      20668.46      19955.77       103.17 o                         
   3   1   1        181.12        190.10         1.01 o                         
   4   1   1       6097.77       6994.32        34.23 o                         
   5   1   1          3.96          4.28         0.31 o                         
   6   1   1        519.95        560.81         3.33 o                         
   7   1   1         17.94         22.82         0.54 o                         
   8   1   1        204.90        204.31         1.87 o                         
   9   1   1          0.70          1.69         0.83 o                         
  10   1   1         23.58         24.40         1.58 o                         
  11   1   1         19.57         18.81         1.22 o                         
 -12   2   1          1.84          0.91         1.06 o                         
 -11   2   1          6.53          6.02         0.50 o                         
 -10   2   1         21.20         19.68         0.95 o                         
  -9   2   1         22.66         23.72         0.52 o                         
  -8   2   1          0.75          0.50         0.30 o                         
  -7   2   1         16.49          7.91         0.36 o                         
  -6   2   1          4.25          8.29         0.26 o                         
  -5   2   1          0.58          1.05         0.20 o                         
  -4   2   1        336.20        368.60         1.90 o                         
  -3   2   1       3788.37       4106.52        17.66 o                         
  -2   2   1         34.87         35.42         0.29 o                         
  -1   2   1        700.59        712.50         3.52 o                         
   0   2   1        303.59        297.50         1.97 o                         
   1   2   1       1667.76       1881.00         8.60 o                         
   2   2   1        528.78        581.80         2.70 o                         
   3   2   1        147.78        126.79         0.76 o                         
   4   2   1        408.49        420.60         2.52 o                         
   5   2   1         36.33         33.75         0.48 o                         
   6   2   1        492.74        449.88         2.76 o                         
   7   2   1        138.77        113.63         1.14 o                         
   8   2   1         67.52         64.44         0.94 o                         
   9   2   1          6.59          7.96         0.66 o                         
  10   2   1         42.94         51.68         2.19 o                         
  11   2   1         21.15         20.67         0.97 o                         
 -12   3   1          2.69          2.31         1.10 o                         
 -11   3   1          7.99          6.88         0.63 o                         
 -10   3   1          8.98          9.95         0.61 o                         
  -9   3   1         47.47         50.58         1.08 o                         
  -8   3   1          3.29          4.51         0.47 o                         
  -7   3   1          1.60          0.23         0.28 o                         
  -6   3   1          3.25          5.04         0.24 o                         
  -5   3   1        102.43         97.27         0.73 o                         
  -4   3   1         58.50         70.86         0.62 o                         
  -3   3   1          4.43          3.14         0.16 o                         
  -2   3   1       1235.14       1408.28         6.96 o                         
  -1   3   1       1653.75       1804.94         7.94 o                         
   0   3   1      15959.73      15230.41       156.48 o                         
   1   3   1        398.46        426.72         2.04 o                         
   2   3   1        995.07       1132.44         5.11 o                         
   3   3   1          1.45          2.67         0.13 o                         
   4   3   1        446.70        497.98         3.12 o                         
   5   3   1          0.44          0.19         0.26 o                         
   6   3   1        276.25        321.65         2.16 o                         
   7   3   1         22.16         17.30         0.51 o                         
   8   3   1         19.16         18.47         0.62 o                         
   9   3   1          0.10          0.78         0.68 o                         
  10   3   1         84.02         87.25         1.60 o                         
  11   3   1          0.02          0.30         0.50 o                         
 -12   4   1          9.87         10.59         1.41 o                         
 -11   4   1         22.49         20.91         0.98 o                         
 -10   4   1         18.36         19.42         1.33 o                         
  -9   4   1         70.40         72.00         1.33 o                         
  -8   4   1         11.36         11.75         0.39 o                         
  -7   4   1         11.27          7.66         0.30 o                         
  -6   4   1        646.06        630.02         3.49 o                         
  -5   4   1         19.54         22.42         0.53 o                         
  -4   4   1        302.42        356.29         2.79 o                         
  -3   4   1        262.74        302.95         1.59 o                         
  -2   4   1        998.60       1001.98         5.04 o                         
  -1   4   1       1659.76       1748.52         8.19 o                         
   0   4   1       2132.40       2460.02        10.61 o                         
   1   4   1        257.26        244.25         1.23 o                         
   2   4   1          7.33          7.86         0.21 o                         
   3   4   1       2026.52       2273.09        13.54 o                         
   4   4   1          0.26          1.85         0.20 o                         
   5   4   1          4.48          7.71         0.31 o                         
   6   4   1        125.72        155.32         1.24 o                         
   7   4   1         91.81         74.16         0.90 o                         
   8   4   1         79.33         77.46         1.15 o                         
   9   4   1         37.31         38.31         0.98 o                         
  10   4   1         12.37         15.02         0.86 o                         
  11   4   1          0.08         -0.42         0.42 o                         
 -12   5   1         21.88         21.28         1.41 o                         
 -11   5   1         89.28         89.34         3.88 o                         
 -10   5   1         39.67         42.86         1.48 o                         
  -9   5   1          0.27          0.77         0.58 o                         
  -8   5   1         73.58         69.24         0.83 o                         
  -7   5   1        154.87        139.98         1.20 o                         
  -6   5   1        849.63        863.29         4.77 o                         
  -5   5   1        203.42        218.22         1.37 o                         
  -4   5   1        500.56        525.81         3.14 o                         
  -3   5   1        220.75        279.07         1.58 o                         
  -2   5   1         27.80         31.43         0.45 o                         
  -1   5   1          3.06          3.59         0.20 o                         
   0   5   1       2818.12       3144.34        13.53 o                         
   1   5   1        857.62        962.69         4.28 o                         
   2   5   1       1238.75       1268.92         5.85 o                         
   3   5   1        157.91        167.87         1.18 o                         
   4   5   1        212.93        204.91         1.28 o                         
   5   5   1         80.76         75.53         0.68 o                         
   6   5   1         22.97         31.53         0.52 o                         
   7   5   1          8.32          6.26         0.54 o                         
   8   5   1         41.83         44.16         0.87 o                         
   9   5   1          3.08          2.48         0.59 o                         
  10   5   1        186.81        192.91         2.50 o                         
  11   5   1          7.02          5.37         1.65 o                         
 -12   6   1          2.81          0.35         1.06 o                         
 -11   6   1         23.50         27.95         1.09 o                         
 -10   6   1          3.98          4.59         0.79 o                         
  -9   6   1         51.21         48.57         0.97 o                         
  -8   6   1        146.94        133.56         1.37 o                         
  -7   6   1         11.71         10.31         0.33 o                         
  -6   6   1         27.37         23.09         0.45 o                         
  -5   6   1          0.40          2.03         0.20 o                         
  -4   6   1          1.60          3.09         0.30 o                         
  -3   6   1        851.93        922.77         5.54 o                         
  -2   6   1        214.58        239.85         1.31 o                         
  -1   6   1       1118.53       1166.34         5.58 o                         
   0   6   1       2311.81       2589.31        11.63 o                         
   1   6   1       1602.74       1769.92         7.62 o                         
   2   6   1        212.60        208.34         1.24 o                         
   3   6   1        125.91        124.72         1.22 o                         
   4   6   1          7.54          5.13         0.22 o                         
   5   6   1         11.51         13.65         0.34 o                         
   6   6   1          2.20          4.10         0.27 o                         
   7   6   1         86.49         78.38         1.21 o                         
   8   6   1        136.98        137.91         3.02 o                         
   9   6   1         27.37         31.32         0.91 o                         
  10   6   1         94.78         96.57         1.87 o                         
  11   6   1          1.66          3.35         0.81 o                         
 -11   7   1          0.36         -0.46         0.86 o                         
 -10   7   1         73.76         76.68         1.41 o                         
  -9   7   1         21.81         24.59         0.98 o                         
  -8   7   1         20.08         17.73         0.61 o                         
  -7   7   1         36.95         44.46         0.59 o                         
  -6   7   1        257.55        242.32         1.65 o                         
  -5   7   1         32.30         29.73         0.51 o                         
  -4   7   1         25.60         28.42         0.46 o                         
  -3   7   1        353.04        328.47         2.49 o                         
  -2   7   1        198.29        269.74         1.51 o                         
  -1   7   1        637.59        729.30         3.63 o                         
   0   7   1        219.20        275.08         1.45 o                         
   1   7   1       1218.32       1395.93         6.42 o                         
   2   7   1        207.96        239.11         1.46 o                         
   3   7   1        242.08        225.30         1.73 o                         
   4   7   1          0.69          1.48         0.21 o                         
   5   7   1         11.57          9.44         0.33 o                         
   6   7   1          0.35          1.78         0.35 o                         
   7   7   1         81.58         78.11         1.05 o                         
   8   7   1         21.08         21.84         0.96 o                         
   9   7   1         25.05         26.15         1.07 o                         
  10   7   1          0.17          0.81         0.94 o                         
  11   7   1         36.57         39.83         2.43 o                         
 -11   8   1          0.40         -0.63         1.23 o                         
 -10   8   1        161.14        166.08         2.16 o                         
  -9   8   1         10.04         10.75         0.66 o                         
  -8   8   1          3.23          3.71         0.41 o                         
  -7   8   1          5.52          2.95         0.41 o                         
  -6   8   1        242.85        219.57         1.60 o                         
  -5   8   1          2.65          1.51         0.30 o                         
  -4   8   1         32.03         26.96         0.50 o                         
  -3   8   1         48.65         52.15         0.74 o                         
  -2   8   1         25.63         33.55         0.43 o                         
  -1   8   1        298.35        299.69         1.68 o                         
   0   8   1       1605.28       1685.86         7.72 o                         
   1   8   1        542.47        587.51         3.02 o                         
   2   8   1        755.24        822.43         6.02 o                         
   3   8   1        228.68        226.16         1.47 o                         
   4   8   1         10.75         11.61         0.34 o                         
   5   8   1        379.39        352.34         2.27 o                         
   6   8   1        289.29        280.57         2.18 o                         
   7   8   1         22.94         20.38         0.61 o                         
   8   8   1         11.88          9.55         0.64 o                         
   9   8   1         31.05         31.48         1.45 o                         
  10   8   1          3.98          4.80         0.71 o                         
  11   8   1          1.31          1.56         1.24 o                         
 -11   9   1         18.59         19.34         1.43 o                         
 -10   9   1         46.77         51.06         1.68 o                         
  -9   9   1          0.00          0.76         0.64 o                         
  -8   9   1         19.42         18.81         0.58 o                         
  -7   9   1         15.48         14.58         0.45 o                         
  -6   9   1        192.51        179.52         1.45 o                         
  -5   9   1          5.76          5.13         0.31 o                         
  -4   9   1        171.90        178.38         1.28 o                         
  -3   9   1        118.57        137.63         1.32 o                         
  -2   9   1        441.00        517.28         3.21 o                         
  -1   9   1        266.23        256.18         2.08 o                         
   0   9   1        662.77        752.53         4.14 o                         
   1   9   1        784.88        862.26         4.94 o                         
   2   9   1       1944.11       2288.19        12.54 o                         
   3   9   1          6.44          7.77         0.29 o                         
   4   9   1        685.87        729.43         3.98 o                         
   5   9   1         49.68         52.29         0.64 o                         
   6   9   1         18.48         22.97         0.59 o                         
   7   9   1          0.02         -0.09         0.63 o                         
   8   9   1         17.93         16.12         0.78 o                         
   9   9   1         41.40         40.45         1.00 o                         
  10   9   1          3.81          2.93         0.69 o                         
 -11  10   1         85.81         89.08         2.60 o                         
 -10  10   1         10.12          9.38         0.79 o                         
  -9  10   1         17.26         14.91         1.05 o                         
  -8  10   1         19.20         18.78         0.62 o                         
  -7  10   1          0.13         -0.24         0.38 o                         
  -6  10   1         12.92         12.60         0.47 o                         
  -5  10   1        371.00        341.46         2.30 o                         
  -4  10   1          0.87          0.08         0.30 o                         
  -3  10   1         87.69         85.76         0.73 o                         
  -2  10   1        182.41        200.85         1.45 o                         
  -1  10   1         64.45         61.87         0.80 o                         
   0  10   1        946.62       1031.22         8.09 o                         
   1  10   1         30.74         32.08         0.59 o                         
   2  10   1         74.75         85.14         0.85 o                         
   3  10   1         15.69         16.74         0.43 o                         
   4  10   1        406.04        361.07         2.18 o                         
   5  10   1        289.34        282.85         1.82 o                         
   6  10   1         12.05         13.90         0.60 o                         
   7  10   1          0.62          1.18         0.53 o                         
   8  10   1         32.44         33.01         1.08 o                         
   9  10   1          7.99          8.44         0.82 o                         
  10  10   1         18.46         18.82         1.43 o                         
  11  10   1          1.25          1.85         1.36 o                         
 -11  11   1          8.64         10.29         1.26 o                         
 -10  11   1         19.41         18.44         1.06 o                         
  -9  11   1         10.38          8.39         0.68 o                         
  -8  11   1         59.18         58.70         0.97 o                         
  -7  11   1          9.17          9.93         0.46 o                         
  -6  11   1         44.60         42.65         0.72 o                         
  -5  11   1         27.62         30.51         0.59 o                         
  -4  11   1        196.32        191.83         1.40 o                         
  -3  11   1         40.36         41.32         0.53 o                         
  -2  11   1        187.40        197.13         1.35 o                         
  -1  11   1        196.81        197.84         1.65 o                         
   0  11   1          7.46          8.37         0.34 o                         
   1  11   1         31.41         30.71         0.66 o                         
   2  11   1          8.88          8.60         0.33 o                         
   3  11   1         17.90         12.82         0.35 o                         
   4  11   1        350.75        359.97         2.41 o                         
   5  11   1          2.55          3.34         0.39 o                         
   6  11   1        267.86        263.30         2.14 o                         
   7  11   1          0.01         -0.59         0.75 o                         
   8  11   1         15.91         16.95         1.18 o                         
   9  11   1          0.32          1.63         1.22 o                         
  10  11   1          0.41         -0.62         0.79 o                         
 -11  12   1         15.65         23.66         3.18 o                         
 -10  12   1         60.05         69.66         2.06 o                         
  -9  12   1          0.85          0.89         0.81 o                         
  -8  12   1          8.85          8.42         0.59 o                         
  -7  12   1          0.58         -0.02         0.90 o                         
  -6  12   1        191.27        188.28         1.74 o                         
  -5  12   1         61.44         64.14         0.83 o                         
  -4  12   1        110.88         97.33         1.02 o                         
  -3  12   1         28.72         26.61         0.45 o                         
  -2  12   1         70.11         91.46         0.89 o                         
  -1  12   1          4.44          6.96         0.34 o                         
   0  12   1        165.14        188.57         1.72 o                         
   1  12   1        331.91        373.58         2.38 o                         
   2  12   1         10.03         12.39         0.43 o                         
   3  12   1          7.72         11.31         0.39 o                         
   4  12   1        155.15        148.10         1.29 o                         
   5  12   1        479.31        471.52         3.20 o                         
   6  12   1         23.32         21.45         0.66 o                         
   7  12   1         47.80         43.97         0.97 o                         
   8  12   1          6.78          7.58         0.95 o                         
   9  12   1          0.22         -0.76         0.76 o                         
  10  12   1          2.44          1.75         0.77 o                         
 -10  13   1         40.01         41.95         4.15 o                         
  -9  13   1         18.07         17.87         0.70 o                         
  -8  13   1         20.92         18.13         0.72 o                         
  -7  13   1         60.86         62.04         1.53 o                         
  -6  13   1        166.34        166.67         1.72 o                         
  -5  13   1         17.19         18.42         0.58 o                         
  -4  13   1         51.77         55.16         1.03 o                         
  -3  13   1         18.78         18.07         0.47 o                         
  -2  13   1         60.64         46.57         0.70 o                         
  -1  13   1          0.24          0.76         0.36 o                         
   0  13   1         96.23         72.11         0.85 o                         
   1  13   1          2.48          4.65         0.40 o                         
   2  13   1         21.01         14.76         0.49 o                         
   3  13   1          0.39          0.19         0.35 o                         
   4  13   1         24.52         26.11         0.62 o                         
   5  13   1         21.89         20.51         0.71 o                         
   6  13   1         39.23         38.78         1.04 o                         
   7  13   1          2.07          2.15         0.67 o                         
   8  13   1        134.16        135.19         1.77 o                         
   9  13   1          0.63          0.50         0.89 o                         
  10  13   1          2.93          0.90         1.53 o                         
 -10  14   1         51.03         52.47         2.61 o                         
  -9  14   1         29.18         27.60         1.16 o                         
  -8  14   1        182.19        181.91         2.15 o                         
  -7  14   1         86.59         89.25         1.34 o                         
  -6  14   1         10.90         10.07         0.67 o                         
  -5  14   1        362.11        351.49         2.68 o                         
  -4  14   1          6.60          9.48         0.47 o                         
  -3  14   1         11.65         12.12         0.41 o                         
  -2  14   1        160.89        135.01         1.26 o                         
  -1  14   1        243.71        232.33         1.96 o                         
   0  14   1         80.25         64.80         0.74 o                         
   1  14   1          6.38          9.16         0.43 o                         
   2  14   1        140.89        132.64         1.24 o                         
   3  14   1          0.10          0.61         0.43 o                         
   4  14   1         81.13         73.81         1.21 o                         
   5  14   1         66.04         69.31         1.18 o                         
   6  14   1         60.49         57.40         1.17 o                         
   7  14   1          1.51          2.00         0.65 o                         
   8  14   1         26.39         24.43         1.27 o                         
   9  14   1         10.49          8.61         0.97 o                         
  10  14   1          5.75          7.02         1.16 o                         
 -10  15   1         10.54          9.89         3.18 o                         
  -9  15   1         12.97         12.49         0.96 o                         
  -8  15   1         24.50         22.33         0.97 o                         
  -7  15   1         43.33         41.04         1.38 o                         
  -6  15   1         25.67         25.18         0.83 o                         
  -5  15   1        128.17        125.70         1.51 o                         
  -4  15   1          1.57          0.13         0.57 o                         
  -3  15   1         79.47         78.52         0.95 o                         
  -2  15   1        208.11        185.71         1.51 o                         
  -1  15   1        599.20        607.86         3.70 o                         
   0  15   1          2.40         -0.22         0.33 o                         
   1  15   1          2.99          2.79         0.38 o                         
   2  15   1         10.33          5.99         0.50 o                         
   3  15   1          0.33          0.29         0.44 o                         
   4  15   1        310.18        294.46         2.48 o                         
   5  15   1          0.01         -0.55         0.55 o                         
   6  15   1        134.31        127.89         1.66 o                         
   7  15   1          4.30          4.92         0.83 o                         
   8  15   1          9.68          6.82         1.07 o                         
   9  15   1          1.35          1.86         1.07 o                         
  -9  16   1         26.51         21.06         1.02 o                         
  -8  16   1         12.09         11.59         0.92 o                         
  -7  16   1         33.57         32.65         1.26 o                         
  -6  16   1         16.03         14.85         0.68 o                         
  -5  16   1         97.49         89.17         1.53 o                         
  -4  16   1        274.87        256.79         2.18 o                         
  -3  16   1         73.25         71.40         0.98 o                         
  -2  16   1        105.09         84.42         1.04 o                         
  -1  16   1          0.63          0.28         0.35 o                         
   0  16   1        101.34         80.53         0.92 o                         
   1  16   1          0.99          1.84         0.48 o                         
   2  16   1         15.70         11.89         0.48 o                         
   3  16   1         13.06         10.96         0.53 o                         
   4  16   1         72.30         67.98         1.27 o                         
   5  16   1         79.38         79.26         1.33 o                         
   6  16   1          1.37          1.91         0.69 o                         
   7  16   1         57.34         54.90         1.31 o                         
   8  16   1          8.71          8.06         0.93 o                         
   9  16   1          0.28         -0.26         0.73 o                         
  -9  17   1          9.50          9.00         1.17 o                         
  -8  17   1          1.13          1.66         1.22 o                         
  -7  17   1          6.54          6.36         0.86 o                         
  -6  17   1         89.89         87.31         1.79 o                         
  -5  17   1        134.99        131.86         1.77 o                         
  -4  17   1         65.73         61.18         1.12 o                         
  -3  17   1          0.23          0.34         0.66 o                         
  -2  17   1        126.03        132.50         1.31 o                         
  -1  17   1        228.35        221.01         1.72 o                         
   0  17   1         17.89         13.94         0.51 o                         
   1  17   1          2.28          3.75         0.42 o                         
   2  17   1         82.24         69.13         1.03 o                         
   3  17   1          1.81          1.60         0.63 o                         
   4  17   1          9.25         12.93         1.05 o                         
   5  17   1         12.32         11.33         0.80 o                         
   6  17   1         28.31         33.28         1.04 o                         
   7  17   1          0.26         -0.76         0.93 o                         
   8  17   1          4.21          4.47         1.38 o                         
   9  17   1          2.85          3.35         1.75 o                         
  -9  18   1          0.16          0.08         1.60 o                         
  -8  18   1         32.17         33.00         1.43 o                         
  -7  18   1          1.05          2.47         0.99 o                         
  -6  18   1          9.87          9.30         0.91 o                         
  -5  18   1         36.87         37.13         1.08 o                         
  -4  18   1          0.47          0.56         0.54 o                         
  -3  18   1          3.30          4.66         0.64 o                         
  -2  18   1        169.53        156.47         1.66 o                         
  -1  18   1         32.69         32.45         0.80 o                         
   0  18   1         59.77         53.58         1.08 o                         
   1  18   1        123.17        120.12         1.31 o                         
   2  18   1          3.78          3.24         0.59 o                         
   3  18   1         10.81         12.44         0.91 o                         
   4  18   1          7.16          9.80         0.81 o                         
   5  18   1          4.26          4.19         0.83 o                         
   6  18   1          2.35          0.96         0.84 o                         
   7  18   1          2.93          2.03         1.02 o                         
   8  18   1          1.49         -0.43         1.28 o                         
  -8  19   1         44.91         44.30         1.56 o                         
  -7  19   1          9.36         10.72         0.86 o                         
  -6  19   1         11.34         11.95         0.87 o                         
  -5  19   1          2.38          3.36         0.70 o                         
  -4  19   1          0.17          2.23         0.77 o                         
  -3  19   1         10.46          9.93         0.77 o                         
  -2  19   1          3.62          2.65         0.72 o                         
  -1  19   1          0.04          0.49         0.67 o                         
   0  19   1          6.12          3.54         0.61 o                         
   1  19   1          7.22          6.99         0.73 o                         
   2  19   1        104.88         94.59         1.50 o                         
   3  19   1         10.85         11.11         0.93 o                         
   4  19   1         61.04         56.27         1.36 o                         
   5  19   1          2.69          2.77         0.83 o                         
   6  19   1          5.85          3.45         1.66 o                         
   7  19   1          0.31         -1.05         1.05 o                         
   8  19   1          2.46          3.23         2.28 o                         
  -8  20   1         10.69         12.72         3.53 o                         
  -7  20   1         61.24         63.06         1.74 o                         
  -6  20   1          5.96          6.15         1.48 o                         
  -5  20   1         66.11         70.72         1.49 o                         
  -4  20   1         58.60         60.66         1.54 o                         
  -3  20   1         23.97         27.46         1.14 o                         
  -2  20   1        171.11        173.88         2.31 o                         
  -1  20   1         73.15         72.42         1.32 o                         
   0  20   1         96.85         97.29         1.45 o                         
   1  20   1         60.00         58.27         1.32 o                         
   2  20   1          0.08          0.64         0.90 o                         
   3  20   1         11.28         11.77         1.02 o                         
   4  20   1         13.05         11.42         1.13 o                         
   5  20   1         90.60         90.19         1.93 o                         
   6  20   1          5.48          8.17         1.41 o                         
   7  20   1          9.47          6.66         1.10 o                         
  -7  21   1          2.50          1.16         0.89 o                         
  -6  21   1         35.01         34.72         1.53 o                         
  -5  21   1          5.72          4.94         0.95 o                         
  -4  21   1         47.22         47.17         1.38 o                         
  -3  21   1          0.01          0.23         0.77 o                         
  -2  21   1          8.74         10.07         1.06 o                         
  -1  21   1          1.44          1.36         0.65 o                         
   0  21   1         35.35         39.54         1.30 o                         
   1  21   1         93.01         93.19         1.62 o                         
   2  21   1         36.11         39.08         1.37 o                         
   3  21   1         11.83         15.00         1.49 o                         
   4  21   1          7.43          6.73         1.13 o                         
   5  21   1          9.28         10.61         2.25 o                         
   6  21   1         26.87         29.15         1.67 o                         
   7  21   1         24.19         21.54         1.82 o                         
  -7  22   1          7.79          8.79         1.36 o                         
  -6  22   1         87.63         95.21         2.32 o                         
  -5  22   1         12.37         11.26         1.76 o                         
  -4  22   1         99.81        105.32         2.75 o                         
  -3  22   1          1.20          1.06         1.16 o                         
  -2  22   1        130.11        140.86         2.43 o                         
  -1  22   1         72.50         70.17         1.77 o                         
   0  22   1          3.79          5.47         0.91 o                         
   1  22   1         12.87         14.21         1.09 o                         
   2  22   1          0.15          1.52         1.16 o                         
   3  22   1          0.37          2.52         1.29 o                         
   4  22   1         13.63         14.97         1.63 o                         
   5  22   1          3.05          1.69         1.25 o                         
   6  22   1         38.92         40.29         2.75 o                         
  -6  23   1         42.64         39.50         3.71 o                         
  -5  23   1          0.37          2.02         1.42 o                         
  -4  23   1         52.91         53.40         2.98 o                         
  -3  23   1          2.41          1.24         1.54 o                         
  -2  23   1        108.52        100.96         3.05 o                         
  -1  23   1         25.17         23.87         1.34 o                         
   0  23   1          0.37          1.27         1.02 o                         
   1  23   1         34.48         34.56         1.39 o                         
   2  23   1          2.53          2.61         2.12 o                         
   3  23   1         17.66         20.52         3.53 o                         
   4  23   1          0.00          0.71         1.75 o                         
   5  23   1          7.48         10.75         1.62 o                         
  -5  24   1          0.08          0.71         1.67 o                         
  -4  24   1         63.01         70.49         2.81 o                         
  -3  24   1          2.68         -1.27         1.76 o                         
  -2  24   1         25.50         35.77         4.59 o                         
  -1  24   1          2.09          2.15         1.81 o                         
   0  24   1         97.00        105.54         5.48 o                         
   1  24   1          2.40          3.20         2.00 o                         
   2  24   1         73.69         71.87         4.22 o                         
   3  24   1         21.77         27.99         1.76 o                         
   4  24   1          4.34          4.67         1.86 o                         
  -4  25   1         16.28         16.95         3.88 o                         
  -3  25   1          0.02          2.12         1.75 o                         
  -2  25   1          2.42          3.21         2.71 o                         
  -1  25   1          0.07         -0.04         1.38 o                         
   0  25   1         31.91         30.32         3.11 o                         
   1  25   1         12.51         10.00         1.92 o                         
   2  25   1         46.00         49.76         3.53 o                         
   3  25   1          3.44          3.94         1.50 o                         
  -2  26   1         37.26         42.65         6.00 o                         
  -1  26   1          0.00          3.55         1.99 o                         
   0  26   1         24.42         25.13         3.25 o                         
   1  26   1         48.25         48.35         2.55 o                         
   2  26   1          0.49         -0.89         2.02 o                         
 -12   0   2          9.08          6.71         1.41 o                         
 -11   0   2          0.37         -0.63         3.87 o                         
 -10   0   2          8.11         10.16         0.89 o                         
  -9   0   2         27.63         22.39         0.93 o                         
  -8   0   2          8.13          4.01         0.51 o                         
  -7   0   2        821.48        828.51         5.72 o                         
  -6   0   2          0.14          2.15         0.24 o                         
  -5   0   2          7.70         13.63         0.55 o                         
  -4   0   2        121.23        106.34         1.00 o                         
  -3   0   2       2648.86       3004.95        19.86 o                         
  -2   0   2         39.51         50.60         0.53 o                         
  -1   0   2       7845.37       7814.84        69.04 o                         
   0   0   2        258.97        284.55         2.06 o                         
   1   0   2       1257.19       1308.47         8.38 o                         
   2   0   2       2715.77       3056.15        18.67 o                         
   3   0   2       1513.75       1722.99        11.39 o                         
   4   0   2       5053.77       5732.54        49.47 o                         
   5   0   2        234.61        247.38         2.48 o                         
   6   0   2       1495.88       1687.57        15.21 o                         
   7   0   2        185.33        172.55         2.33 o                         
   8   0   2        424.30        418.55         4.72 o                         
   9   0   2          9.61          5.20         0.98 o                         
  10   0   2        492.07        504.25         9.46 o                         
  11   0   2          4.18          6.13         1.77 o                         
 -12   1   2          6.08          6.23         1.10 o                         
 -11   1   2         10.18          9.28         1.12 o                         
 -10   1   2         77.65         81.61         2.04 o                         
  -9   1   2         57.98         53.95         0.93 o                         
  -8   1   2         64.37         61.68         0.72 o                         
  -7   1   2         70.74         61.87         0.60 o                         
  -6   1   2        325.56        308.34         1.78 o                         
  -5   1   2         41.19         33.94         0.60 o                         
  -4   1   2         26.04         19.36         0.30 o                         
  -3   1   2        126.70        133.56         0.85 o                         
  -2   1   2         98.39         89.24         0.56 o                         
  -1   1   2        200.95        181.58         1.05 o                         
   0   1   2        503.45        542.39         2.70 o                         
   1   1   2         45.45         39.74         0.33 o                         
   2   1   2        391.29        414.63         2.00 o                         
   3   1   2       1360.98       1536.98         9.23 o                         
   4   1   2          8.49          9.69         0.39 o                         
   5   1   2        387.89        392.43         2.55 o                         
   6   1   2          0.28          3.32         0.39 o                         
   7   1   2        126.28        103.66         1.15 o                         
   8   1   2         22.41         26.11         0.84 o                         
   9   1   2          0.30          0.88         0.50 o                         
  10   1   2        187.64        202.51         4.78 o                         
  11   1   2          0.13          1.31         0.83 o                         
 -12   2   2         29.58         26.09         2.82 o                         
 -11   2   2          6.26          5.05         1.33 o                         
 -10   2   2         42.53         43.97         0.78 o                         
  -9   2   2        119.12        121.64         1.55 o                         
  -8   2   2        236.49        235.05         1.86 o                         
  -7   2   2          0.00          0.67         0.42 o                         
  -6   2   2        643.74        637.35         3.50 o                         
  -5   2   2        112.22        105.33         0.86 o                         
  -4   2   2        300.14        320.45         1.74 o                         
  -3   2   2         16.72         14.77         0.31 o                         
  -2   2   2         28.77         22.06         0.26 o                         
  -1   2   2       2816.53       3153.33        14.97 o                         
   0   2   2        393.17        415.70         2.07 o                         
   1   2   2         65.13         78.92         0.50 o                         
   2   2   2         40.49         28.77         0.28 o                         
   3   2   2        533.62        560.92         2.92 o                         
   4   2   2        686.89        784.49         5.12 o                         
   5   2   2         89.80         83.89         0.80 o                         
   6   2   2        746.71        789.64         4.67 o                         
   7   2   2          7.32          4.20         0.48 o                         
   8   2   2        111.25        108.08         1.40 o                         
   9   2   2         70.30         71.29         1.28 o                         
  10   2   2          2.87          9.20         1.34 o                         
  11   2   2         13.54         12.48         0.86 o                         
 -12   3   2          2.47          3.23         0.88 o                         
 -11   3   2          4.70          3.97         1.06 o                         
 -10   3   2          0.19          1.89         0.58 o                         
  -9   3   2          1.40          0.86         0.75 o                         
  -8   3   2        106.33        102.21         1.23 o                         
  -7   3   2         14.37          9.72         0.41 o                         
  -6   3   2         54.91         47.36         0.55 o                         
  -5   3   2          0.06          0.66         0.23 o                         
  -4   3   2        868.49        938.88         4.72 o                         
  -3   3   2        512.98        596.92         2.99 o                         
  -2   3   2         56.50         65.72         0.47 o                         
  -1   3   2      11880.47      11755.86        98.20 o                         
   0   3   2       5052.97       5416.69        23.64 o                         
   1   3   2       8151.13       8602.52        37.55 o                         
   2   3   2         53.23         59.30         0.43 o                         
   3   3   2         50.63         55.92         0.59 o                         
   4   3   2        450.59        482.09         2.78 o                         
   5   3   2        279.67        307.21         2.10 o                         
   6   3   2        226.45        229.74         1.67 o                         
   7   3   2          2.30          1.44         0.45 o                         
   8   3   2        376.68        382.46         5.82 o                         
   9   3   2          5.33          6.86         0.99 o                         
  10   3   2        193.92        200.03         3.03 o                         
  11   3   2         11.66         11.23         0.92 o                         
 -12   4   2          2.71          1.41         0.91 o                         
 -11   4   2          3.18          2.10         0.51 o                         
 -10   4   2         84.66         88.02         1.64 o                         
  -9   4   2          0.00         -0.72         0.82 o                         
  -8   4   2          0.35          0.24         0.46 o                         
  -7   4   2          0.24          0.15         0.33 o                         
  -6   4   2        342.97        299.96         1.89 o                         
  -5   4   2         56.83         65.14         0.61 o                         
  -4   4   2        295.08        302.57         1.92 o                         
  -3   4   2         11.98         12.65         0.22 o                         
  -2   4   2         74.18         82.93         0.58 o                         
  -1   4   2        609.54        652.73         3.06 o                         
   0   4   2       1575.11       1753.91         7.77 o                         
   1   4   2        133.98        142.46         0.80 o                         
   2   4   2          6.07          7.33         0.20 o                         
   3   4   2         74.61         72.34         0.87 o                         
   4   4   2          7.86          6.96         0.23 o                         
   5   4   2         91.77         96.17         0.86 o                         
   6   4   2         32.93         37.06         0.63 o                         
   7   4   2         28.09         25.94         0.80 o                         
   8   4   2         79.78         86.35         1.31 o                         
   9   4   2          1.31          0.96         0.75 o                         
  10   4   2         17.42         18.55         1.69 o                         
  11   4   2          0.46          0.81         0.92 o                         
 -12   5   2          7.86          7.13         1.00 o                         
 -11   5   2          3.91          3.64         0.66 o                         
 -10   5   2         12.81         13.57         0.85 o                         
  -9   5   2          5.68          4.46         0.50 o                         
  -8   5   2         14.93         12.58         0.45 o                         
  -7   5   2        241.91        205.58         1.53 o                         
  -6   5   2          0.89          1.52         0.25 o                         
  -5   5   2        112.55        108.94         0.81 o                         
  -4   5   2        471.64        471.95         3.71 o                         
  -3   5   2        574.54        627.79         3.36 o                         
  -2   5   2        359.70        372.37         1.86 o                         
  -1   5   2       3293.27       3857.48        16.90 o                         
   0   5   2         73.56         91.69         0.57 o                         
   1   5   2         21.83         33.28         0.33 o                         
   2   5   2          7.24         13.19         0.38 o                         
   3   5   2        261.33        293.73         2.05 o                         
   4   5   2        240.91        212.69         1.43 o                         
   5   5   2        220.72        207.80         1.49 o                         
   6   5   2          8.97         10.13         0.38 o                         
   7   5   2         59.70         64.71         1.09 o                         
   8   5   2        140.65        148.80         1.65 o                         
   9   5   2         13.70         15.37         0.72 o                         
  10   5   2         28.50         23.91         1.22 o                         
  11   5   2          3.00          4.43         1.07 o                         
 -12   6   2          6.41          6.00         1.06 o                         
 -11   6   2         41.31         38.05         1.22 o                         
 -10   6   2          6.53          6.98         0.73 o                         
  -9   6   2          9.15          9.26         0.56 o                         
  -8   6   2         52.90         51.76         1.08 o                         
  -7   6   2          2.50          5.33         0.38 o                         
  -6   6   2         31.21         31.28         0.47 o                         
  -5   6   2        104.83        104.34         0.87 o                         
  -4   6   2        144.82        152.64         1.39 o                         
  -3   6   2        340.19        383.91         2.43 o                         
  -2   6   2        153.30        170.54         1.09 o                         
  -1   6   2        347.51        321.47         1.61 o                         
   0   6   2       1062.97       1134.71         5.06 o                         
   1   6   2        359.56        378.05         1.85 o                         
   2   6   2        146.60        168.48         1.19 o                         
   3   6   2         65.16         60.54         0.77 o                         
   4   6   2       1201.17       1234.79         6.44 o                         
   5   6   2         68.68         65.41         0.98 o                         
   6   6   2        304.32        311.99         2.44 o                         
   7   6   2          7.12          8.10         0.53 o                         
   8   6   2         51.27         54.64         1.07 o                         
   9   6   2        148.78        156.19         2.79 o                         
  10   6   2          2.97          4.71         0.72 o                         
  11   6   2         16.58         17.47         1.25 o                         
 -12   7   2         41.29         40.46         1.14 o                         
 -11   7   2         28.82         29.57         1.27 o                         
 -10   7   2         38.84         41.13         1.05 o                         
  -9   7   2         30.59         33.17         0.89 o                         
  -8   7   2         38.02         43.44         0.82 o                         
  -7   7   2         65.86         56.09         0.83 o                         
  -6   7   2        361.26        356.84         2.39 o                         
  -5   7   2        171.00        186.55         1.32 o                         
  -4   7   2         21.38         26.64         0.42 o                         
  -3   7   2         80.18         81.15         0.84 o                         
  -2   7   2        100.37         91.57         0.87 o                         
  -1   7   2         14.68         15.01         0.28 o                         
   0   7   2        298.98        310.99         1.57 o                         
   1   7   2         24.70         26.76         0.49 o                         
   2   7   2        242.23        257.67         1.74 o                         
   3   7   2         14.18         13.09         0.41 o                         
   4   7   2         52.84         39.35         0.58 o                         
   5   7   2        270.77        260.15         1.81 o                         
   6   7   2          5.61          5.81         0.45 o                         
   7   7   2          0.30         -0.01         0.43 o                         
   8   7   2         73.81         77.20         1.78 o                         
   9   7   2         11.43         12.70         0.93 o                         
  10   7   2          1.24          1.93         0.72 o                         
  11   7   2          0.01         -0.71         1.06 o                         
 -12   8   2         26.19         27.54         2.82 o                         
 -11   8   2         75.18         85.73         1.85 o                         
 -10   8   2          0.66          1.78         0.97 o                         
  -9   8   2          6.59          6.85         0.92 o                         
  -8   8   2         14.85         13.82         0.63 o                         
  -7   8   2         61.52         52.22         0.84 o                         
  -6   8   2          3.28          3.20         0.35 o                         
  -5   8   2        285.06        290.90         1.97 o                         
  -4   8   2          1.14         -0.08         0.24 o                         
  -3   8   2        416.61        468.67         3.50 o                         
  -2   8   2        206.54        234.38         2.03 o                         
  -1   8   2        424.94        423.11         2.46 o                         
   0   8   2        388.28        479.83         2.44 o                         
   1   8   2         96.87        123.23         0.95 o                         
   2   8   2        182.25        182.24         1.54 o                         
   3   8   2          5.85          3.98         0.30 o                         
   4   8   2        807.73        823.67         4.57 o                         
   5   8   2        478.56        472.57         2.76 o                         
   6   8   2        410.09        419.33         3.14 o                         
   7   8   2          5.11          2.74         0.47 o                         
   8   8   2         22.28         20.90         0.76 o                         
   9   8   2         10.21          9.19         0.83 o                         
  10   8   2         12.21          9.33         1.08 o                         
  11   8   2          5.95          4.14         1.02 o                         
 -11   9   2         96.74         98.84         2.06 o                         
 -10   9   2          1.08          0.84         0.67 o                         
  -9   9   2        143.07        151.95         1.86 o                         
  -8   9   2        100.76         99.00         1.54 o                         
  -7   9   2         12.12         10.01         0.49 o                         
  -6   9   2          8.23          9.41         0.33 o                         
  -5   9   2        190.66        193.66         1.43 o                         
  -4   9   2         91.90        106.80         0.96 o                         
  -3   9   2         23.93         26.10         0.59 o                         
  -2   9   2        670.40        691.98         4.08 o                         
  -1   9   2        232.30        256.27         1.69 o                         
   0   9   2         96.45         78.21         0.75 o                         
   1   9   2        141.45        146.28         1.21 o                         
   2   9   2         83.99         72.34         0.77 o                         
   3   9   2         13.46         10.66         0.38 o                         
   4   9   2        560.79        552.94         3.34 o                         
   5   9   2         19.54         20.37         0.57 o                         
   6   9   2         87.77         89.70         1.31 o                         
   7   9   2         61.60         62.60         1.10 o                         
   8   9   2          3.40          2.75         0.69 o                         
   9   9   2          2.69          4.14         0.91 o                         
  10   9   2         19.32         18.40         1.42 o                         
 -11  10   2          0.50          2.50         0.94 o                         
 -10  10   2         29.19         26.60         1.12 o                         
  -9  10   2         37.55         37.35         0.98 o                         
  -8  10   2        111.26        103.06         1.63 o                         
  -7  10   2         11.75         10.95         0.44 o                         
  -6  10   2         25.64         26.46         0.64 o                         
  -5  10   2          0.64          1.63         0.28 o                         
  -4  10   2         49.68         49.22         0.60 o                         
  -3  10   2         12.29         10.94         0.49 o                         
  -2  10   2        634.99        621.79         3.80 o                         
  -1  10   2         85.57         82.31         0.92 o                         
   0  10   2         11.95          5.47         0.30 o                         
   1  10   2        168.35        163.37         1.31 o                         
   2  10   2          3.75          8.11         0.31 o                         
   3  10   2          8.01         10.29         0.39 o                         
   4  10   2        174.57        146.05         1.23 o                         
   5  10   2        186.08        179.85         1.56 o                         
   6  10   2          0.18          0.32         0.44 o                         
   7  10   2          2.80          4.71         0.59 o                         
   8  10   2         20.21         20.86         0.79 o                         
   9  10   2         59.21         63.88         1.97 o                         
  10  10   2          3.24          2.88         1.28 o                         
 -11  11   2         11.91         13.51         1.03 o                         
 -10  11   2         11.45         13.81         0.98 o                         
  -9  11   2          0.93          1.35         0.64 o                         
  -8  11   2         12.60         12.90         0.53 o                         
  -7  11   2          0.31          0.50         0.50 o                         
  -6  11   2        238.70        234.44         1.87 o                         
  -5  11   2        237.87        215.42         1.58 o                         
  -4  11   2        419.86        426.26         2.86 o                         
  -3  11   2        176.51        180.10         1.49 o                         
  -2  11   2         34.20         33.69         0.59 o                         
  -1  11   2         49.73         49.85         0.80 o                         
   0  11   2         13.47         11.82         0.43 o                         
   1  11   2         58.12         60.64         0.79 o                         
   2  11   2        159.43        170.08         1.33 o                         
   3  11   2        153.24        147.87         1.27 o                         
   4  11   2         80.83         76.25         0.93 o                         
   5  11   2          0.01          0.98         0.51 o                         
   6  11   2         33.41         33.62         1.13 o                         
   7  11   2         93.96         97.79         1.56 o                         
   8  11   2          1.04          2.84         0.62 o                         
   9  11   2         12.34         13.87         0.99 o                         
  10  11   2          1.61          1.62         0.70 o                         
 -11  12   2          0.87         -1.06         1.41 o                         
 -10  12   2        137.26        135.89         3.48 o                         
  -9  12   2          8.88          8.89         1.40 o                         
  -8  12   2         88.83         92.85         1.09 o                         
  -7  12   2         84.95         86.93         1.34 o                         
  -6  12   2         25.78         28.30         0.78 o                         
  -5  12   2        225.79        225.81         1.69 o                         
  -4  12   2         16.55         15.49         0.60 o                         
  -3  12   2          4.59          4.68         0.34 o                         
  -2  12   2         51.72         58.02         0.78 o                         
  -1  12   2        403.68        372.63         2.52 o                         
   0  12   2          0.00          0.13         0.32 o                         
   1  12   2         20.13         13.44         0.45 o                         
   2  12   2         43.60         54.65         0.79 o                         
   3  12   2          8.42          8.10         0.37 o                         
   4  12   2         37.70         37.60         0.78 o                         
   5  12   2          3.76          2.72         0.57 o                         
   6  12   2          1.65          2.45         0.59 o                         
   7  12   2          0.04          1.24         0.88 o                         
   8  12   2         39.47         39.15         1.03 o                         
   9  12   2          5.74          6.73         0.97 o                         
  10  12   2         12.87         12.32         1.51 o                         
 -11  13   2          0.26         -0.46         1.61 o                         
 -10  13   2          0.17          1.33         1.01 o                         
  -9  13   2          0.02          0.85         1.13 o                         
  -8  13   2         60.49         60.54         1.07 o                         
  -7  13   2         12.32         13.96         0.58 o                         
  -6  13   2         59.11         60.40         1.09 o                         
  -5  13   2        395.27        383.86         2.94 o                         
  -4  13   2        329.41        317.98         2.40 o                         
  -3  13   2          0.33         -0.32         0.33 o                         
  -2  13   2        478.04        440.40         3.01 o                         
  -1  13   2        144.54        150.98         1.37 o                         
   0  13   2        176.37        145.11         1.25 o                         
   1  13   2         14.16         13.56         0.43 o                         
   2  13   2         12.01          8.09         0.46 o                         
   3  13   2          0.07          0.60         0.36 o                         
   4  13   2         10.29          8.45         0.49 o                         
   5  13   2         92.10         90.66         1.23 o                         
   6  13   2         36.65         35.21         0.91 o                         
   7  13   2         23.58         23.66         0.86 o                         
   8  13   2          0.19         -0.95         0.95 o                         
   9  13   2          5.08          2.97         0.81 o                         
  10  13   2         12.42          7.77         2.25 o                         
 -10  14   2          9.17          9.41         1.08 o                         
  -9  14   2          0.48          1.04         1.34 o                         
  -8  14   2         90.25         94.44         1.41 o                         
  -7  14   2          5.17          6.67         0.63 o                         
  -6  14   2        122.13        122.59         1.45 o                         
  -5  14   2        278.59        291.73         2.36 o                         
  -4  14   2        226.66        226.05         1.92 o                         
  -3  14   2        269.42        276.22         1.95 o                         
  -2  14   2        469.63        488.15         3.22 o                         
  -1  14   2          7.76          7.94         0.49 o                         
   0  14   2         51.53         56.08         0.79 o                         
   1  14   2        357.67        351.00         2.41 o                         
   2  14   2        212.55        236.13         1.83 o                         
   3  14   2         36.42         31.99         0.74 o                         
   4  14   2        115.85        120.15         1.45 o                         
   5  14   2         20.80         22.17         0.78 o                         
   6  14   2         21.68         23.34         0.88 o                         
   7  14   2         17.68         16.51         0.87 o                         
   8  14   2         20.63         19.91         1.14 o                         
   9  14   2          3.83          5.07         0.86 o                         
 -10  15   2         15.36         13.26         1.19 o                         
  -9  15   2         52.70         44.50         2.64 o                         
  -8  15   2         15.17         14.48         1.27 o                         
  -7  15   2         62.54         61.20         1.31 o                         
  -6  15   2         90.57         91.00         1.41 o                         
  -5  15   2        226.46        225.57         2.05 o                         
  -4  15   2         26.68         24.18         0.74 o                         
  -3  15   2        114.81        110.68         1.16 o                         
  -2  15   2        216.64        188.46         1.61 o                         
  -1  15   2          1.49          0.28         0.49 o                         
   0  15   2        395.00        342.11         2.20 o                         
   1  15   2          2.92          1.63         0.56 o                         
   2  15   2         26.26         21.57         0.69 o                         
   3  15   2         90.20         86.59         1.41 o                         
   4  15   2         74.84         72.61         1.33 o                         
   5  15   2        192.22        185.65         2.12 o                         
   6  15   2          7.21          6.90         0.66 o                         
   7  15   2          1.62          0.53         1.14 o                         
   8  15   2         17.22         16.99         1.18 o                         
   9  15   2          1.44          1.10         1.07 o                         
  -9  16   2         17.11         15.42         1.46 o                         
  -8  16   2          0.02          0.66         0.85 o                         
  -7  16   2         19.62         23.65         1.01 o                         
  -6  16   2          0.21          0.63         0.72 o                         
  -5  16   2          8.94          9.47         0.71 o                         
  -4  16   2          5.19          6.25         0.49 o                         
  -3  16   2          1.33          0.93         0.43 o                         
  -2  16   2         24.27         19.51         0.63 o                         
  -1  16   2          1.76          2.31         0.48 o                         
   0  16   2         88.61         73.51         0.98 o                         
   1  16   2         34.73         32.58         0.72 o                         
   2  16   2        307.51        277.59         2.22 o                         
   3  16   2          0.18          0.00         0.57 o                         
   4  16   2        203.32        194.80         2.06 o                         
   5  16   2         12.70         10.31         0.76 o                         
   6  16   2         88.00         86.05         1.50 o                         
   7  16   2          4.33          5.10         1.18 o                         
   8  16   2         54.27         52.68         1.88 o                         
   9  16   2          0.59         -0.71         3.53 o                         
  -9  17   2          0.17         -0.67         0.67 o                         
  -8  17   2         47.14         45.39         1.58 o                         
  -7  17   2          3.49          2.39         1.00 o                         
  -6  17   2          0.85          0.77         0.74 o                         
  -5  17   2        140.09        129.62         1.78 o                         
  -4  17   2        103.75        106.92         1.42 o                         
  -3  17   2          2.70          3.14         0.49 o                         
  -2  17   2         66.69         71.26         1.06 o                         
  -1  17   2        190.07        186.30         1.59 o                         
   0  17   2         17.29         13.62         0.56 o                         
   1  17   2         60.26         57.61         0.95 o                         
   2  17   2        224.04        198.26         1.93 o                         
   3  17   2          0.53          1.36         0.63 o                         
   4  17   2         57.65         51.45         1.24 o                         
   5  17   2         28.23         25.74         0.84 o                         
   6  17   2          3.07          3.60         0.82 o                         
   7  17   2          0.08          1.06         0.95 o                         
   8  17   2          7.00          6.33         1.22 o                         
  -9  18   2          3.73          2.47         1.66 o                         
  -8  18   2          0.05          0.92         0.86 o                         
  -7  18   2          8.45          7.89         1.06 o                         
  -6  18   2          9.68          8.69         0.91 o                         
  -5  18   2          0.00         -0.08         0.85 o                         
  -4  18   2         12.14         12.54         0.64 o                         
  -3  18   2         53.60         52.54         1.16 o                         
  -2  18   2        263.65        258.64         2.09 o                         
  -1  18   2          9.17          8.72         0.63 o                         
   0  18   2          0.08          0.38         0.54 o                         
   1  18   2         31.34         29.37         0.78 o                         
   2  18   2          5.37          4.91         0.62 o                         
   3  18   2         14.57         13.64         0.99 o                         
   4  18   2        174.90        168.26         2.30 o                         
   5  18   2          5.72          8.11         0.96 o                         
   6  18   2         18.97         15.46         1.03 o                         
   7  18   2          3.68          2.34         1.38 o                         
   8  18   2          0.06         -0.80         1.04 o                         
  -8  19   2          0.78          1.63         1.43 o                         
  -7  19   2         15.74         16.87         1.19 o                         
  -6  19   2         21.94         22.23         1.23 o                         
  -5  19   2        143.74        140.21         1.76 o                         
  -4  19   2          0.01          0.76         0.80 o                         
  -3  19   2          0.22         -0.14         0.89 o                         
  -2  19   2         15.98         18.98         0.88 o                         
  -1  19   2         71.69         69.26         1.15 o                         
   0  19   2         72.73         74.86         1.12 o                         
   1  19   2         39.27         40.69         0.94 o                         
   2  19   2         40.02         43.88         1.15 o                         
   3  19   2         54.34         52.45         1.26 o                         
   4  19   2          3.99          6.44         0.96 o                         
   5  19   2         52.07         53.52         1.41 o                         
   6  19   2         18.33         15.88         1.68 o                         
   7  19   2          1.15          1.81         1.16 o                         
  -8  20   2          3.26          3.49         1.25 o                         
  -7  20   2          4.18          2.33         1.18 o                         
  -6  20   2         19.92         16.49         1.04 o                         
  -5  20   2         22.00         24.39         1.15 o                         
  -4  20   2         55.86         56.70         1.45 o                         
  -3  20   2         17.26         17.64         0.91 o                         
  -2  20   2         33.83         28.70         1.07 o                         
  -1  20   2          0.30          0.93         0.55 o                         
   0  20   2          8.76         11.14         0.69 o                         
   1  20   2         13.05         14.96         0.78 o                         
   2  20   2          2.47          1.24         0.99 o                         
   3  20   2          0.09          0.25         1.05 o                         
   4  20   2          2.17          0.53         1.16 o                         
   5  20   2          5.35          3.98         1.55 o                         
   6  20   2          2.04          0.99         1.19 o                         
   7  20   2          8.13          7.10         1.46 o                         
  -7  21   2         11.61         13.81         1.32 o                         
  -6  21   2         10.97         10.72         1.03 o                         
  -5  21   2         12.51         11.25         1.41 o                         
  -4  21   2         46.84         54.91         1.53 o                         
  -3  21   2         63.48         65.64         1.57 o                         
  -2  21   2         50.83         55.35         1.40 o                         
  -1  21   2         43.30         46.48         1.44 o                         
   0  21   2         61.37         66.02         1.18 o                         
   1  21   2         43.93         42.12         1.13 o                         
   2  21   2         84.69         86.10         1.93 o                         
   3  21   2          2.99          3.00         1.02 o                         
   4  21   2         33.26         38.94         1.96 o                         
   5  21   2          5.34          2.96         1.71 o                         
   6  21   2          9.30         10.09         1.68 o                         
  -7  22   2          4.42          6.26         2.14 o                         
  -6  22   2          1.60          0.97         0.82 o                         
  -5  22   2          5.55          4.52         1.17 o                         
  -4  22   2         23.39         24.26         3.72 o                         
  -3  22   2          0.36         -0.83         1.09 o                         
  -2  22   2          1.29          1.54         1.16 o                         
  -1  22   2         18.39         18.18         0.99 o                         
   0  22   2         67.92         69.36         1.43 o                         
   1  22   2         11.41         13.67         0.98 o                         
   2  22   2        104.15        107.31         2.00 o                         
   3  22   2          0.14          0.53         1.95 o                         
   4  22   2         45.73         46.60         2.46 o                         
   5  22   2         11.86         12.28         1.87 o                         
   6  22   2         10.77         11.70         2.36 o                         
  -6  23   2          6.06          3.68         1.95 o                         
  -5  23   2         18.34         18.88         1.71 o                         
  -4  23   2         12.56         10.13         1.31 o                         
  -3  23   2          7.13          7.85         1.77 o                         
  -2  23   2         74.57         75.48         3.61 o                         
  -1  23   2         22.44         24.27         1.46 o                         
   0  23   2        103.91        111.21         2.54 o                         
   1  23   2         26.98         25.67         2.02 o                         
   2  23   2         18.74         22.80         3.71 o                         
   3  23   2          0.92          1.68         2.12 o                         
   4  23   2          0.80          1.90         1.61 o                         
   5  23   2          6.28          3.86         1.40 o                         
  -5  24   2          2.16          3.22         2.02 o                         
  -4  24   2          1.84          2.02         1.46 o                         
  -3  24   2         27.66         23.85         1.82 o                         
  -2  24   2         83.41         95.49         9.18 o                         
  -1  24   2         10.35         11.94         1.72 o                         
   0  24   2        163.32        165.03         3.71 o                         
   1  24   2         28.81         27.75         1.89 o                         
   2  24   2         60.82         63.89         2.71 o                         
   3  24   2          4.00          3.35         2.00 o                         
   4  24   2         26.24         30.97         2.28 o                         
  -4  25   2         16.31         14.83         2.47 o                         
  -3  25   2          0.31         -1.95         1.95 o                         
  -2  25   2         11.54         14.32         2.11 o                         
  -1  25   2         16.61         16.34         2.10 o                         
   0  25   2          4.51          6.89         2.05 o                         
   1  25   2         15.20         22.78         2.46 o                         
   2  25   2         19.33         25.87         3.18 o                         
   3  25   2         28.71         29.26         2.61 o                         
  -2  26   2          3.37          8.33         4.24 o                         
  -1  26   2          2.00          3.57         2.20 o                         
   0  26   2         44.57         43.79         2.86 o                         
   1  26   2         13.16         13.37         1.83 o                         
 -12   1   3         24.33         21.14         1.10 o                         
 -11   1   3          4.66          3.82         1.36 o                         
 -10   1   3        167.13        163.21         2.18 o                         
  -9   1   3         22.12         24.13         0.60 o                         
  -8   1   3         34.19         33.77         0.71 o                         
  -7   1   3        318.75        355.04         2.46 o                         
  -6   1   3         33.43         25.48         0.79 o                         
  -5   1   3       1527.31       1675.62        12.37 o                         
  -4   1   3          5.91          2.79         0.23 o                         
  -3   1   3         81.31         95.89         0.68 o                         
  -2   1   3        233.05        242.66         1.31 o                         
  -1   1   3       3258.51       3492.09        16.28 o                         
   0   1   3        103.37         87.59         0.58 o                         
   1   1   3         17.88         18.50         0.27 o                         
   2   1   3        836.55        865.58         4.40 o                         
   3   1   3         92.42         93.04         0.97 o                         
   4   1   3          5.32          5.01         0.32 o                         
   5   1   3         33.32         31.48         0.62 o                         
   6   1   3        235.80        258.90         2.13 o                         
   7   1   3          2.52          3.54         0.55 o                         
   8   1   3        118.69        117.63         1.50 o                         
   9   1   3         31.93         33.74         1.04 o                         
  10   1   3         12.73          8.78         1.01 o                         
 -12   2   3          2.68          1.59         0.88 o                         
 -11   2   3          3.79          3.49         1.10 o                         
 -10   2   3         40.62         45.68         0.99 o                         
  -9   2   3          2.30          2.05         0.52 o                         
  -8   2   3         83.16         87.47         0.78 o                         
  -7   2   3         61.87         55.77         0.66 o                         
  -6   2   3       2355.34       2499.07        12.98 o                         
  -5   2   3        188.82        203.56         1.58 o                         
  -4   2   3        252.37        265.76         1.61 o                         
  -3   2   3       2358.56       2599.66        11.97 o                         
  -2   2   3       2034.24       2110.59        10.13 o                         
  -1   2   3        849.17        909.60         4.82 o                         
   0   2   3        138.22        118.12         0.71 o                         
   1   2   3       1081.50       1107.24         5.22 o                         
   2   2   3         35.20         24.75         0.37 o                         
   3   2   3       2023.50       2196.95        24.68 o                         
   4   2   3          8.29         12.80         0.39 o                         
   5   2   3         47.12         49.44         0.62 o                         
   6   2   3        438.18        391.68         2.89 o                         
   7   2   3          1.61          0.77         0.42 o                         
   8   2   3         96.49         92.17         1.39 o                         
   9   2   3         60.03         63.57         2.13 o                         
  10   2   3          0.22          3.31         1.03 o                         
 -12   3   3         15.30         13.17         0.85 o                         
 -11   3   3         11.47         10.56         1.04 o                         
 -10   3   3          8.66         11.97         0.78 o                         
  -9   3   3          2.21          1.24         0.39 o                         
  -8   3   3         13.11         14.17         0.37 o                         
  -7   3   3         95.39         93.06         0.85 o                         
  -6   3   3        806.86        849.06         4.56 o                         
  -5   3   3         42.41         37.65         0.56 o                         
  -4   3   3        686.07        718.94         4.08 o                         
  -3   3   3        147.97        130.36         0.88 o                         
  -2   3   3          0.29          0.12         0.15 o                         
  -1   3   3       3517.57       3936.17        19.12 o                         
   0   3   3       2190.34       2462.57        11.29 o                         
   1   3   3        687.05        742.81         3.44 o                         
   2   3   3        483.37        493.60         3.06 o                         
   3   3   3       1043.39       1121.40        10.02 o                         
   4   3   3         56.66         50.83         0.63 o                         
   5   3   3          2.02          1.09         0.25 o                         
   6   3   3         12.61         13.63         0.51 o                         
   7   3   3          0.19          0.32         0.50 o                         
   8   3   3        147.91        149.92         1.83 o                         
   9   3   3         82.63         88.81         1.52 o                         
  10   3   3        119.37        129.62         2.24 o                         
 -12   4   3          4.70          5.83         0.91 o                         
 -11   4   3         13.65         12.68         2.24 o                         
 -10   4   3         37.82         38.01         0.79 o                         
  -9   4   3          2.31          2.44         0.58 o                         
  -8   4   3          2.52          3.02         0.34 o                         
  -7   4   3        654.01        640.43         3.77 o                         
  -6   4   3         24.13         18.91         0.56 o                         
  -5   4   3         53.39         49.66         0.52 o                         
  -4   4   3        448.47        502.70         3.07 o                         
  -3   4   3          4.30          2.51         0.19 o                         
  -2   4   3        135.86        120.49         0.77 o                         
  -1   4   3       5086.17       5565.96        28.00 o                         
   0   4   3        809.53        841.02         3.85 o                         
   1   4   3        979.92       1057.31         4.83 o                         
   2   4   3          6.95          4.87         0.24 o                         
   3   4   3        238.37        257.29         2.20 o                         
   4   4   3        454.65        435.26         2.70 o                         
   5   4   3        111.36        112.06         1.00 o                         
   6   4   3          0.16          0.42         0.35 o                         
   7   4   3         17.79         17.20         0.64 o                         
   8   4   3          0.01          2.02         0.61 o                         
   9   4   3         20.16         21.43         1.11 o                         
  10   4   3        187.42        190.19         3.21 o                         
  11   4   3          1.06          0.00         1.77 o                         
 -12   5   3          7.61          8.19         0.91 o                         
 -11   5   3          9.43          9.19         0.75 o                         
 -10   5   3         23.78         23.63         1.21 o                         
  -9   5   3         13.82         13.86         0.65 o                         
  -8   5   3        488.24        486.63         3.30 o                         
  -7   5   3        139.03        152.42         1.15 o                         
  -6   5   3        993.10       1027.94         5.87 o                         
  -5   5   3         10.26          9.85         0.28 o                         
  -4   5   3       1871.70       2134.81        12.00 o                         
  -3   5   3       1821.24       2051.07         9.94 o                         
  -2   5   3       1297.55       1430.03         6.55 o                         
  -1   5   3         32.10         26.96         0.39 o                         
   0   5   3        483.22        541.99         2.58 o                         
   1   5   3          0.74          0.52         0.18 o                         
   2   5   3        309.39        329.77         2.74 o                         
   3   5   3         19.80         10.30         0.42 o                         
   4   5   3         66.24         71.87         0.86 o                         
   5   5   3          0.64          1.00         0.50 o                         
   6   5   3         55.60         51.54         0.81 o                         
   7   5   3         46.35         44.53         0.93 o                         
   8   5   3          4.42          4.42         0.78 o                         
   9   5   3         12.81         13.09         1.10 o                         
  10   5   3          0.85          3.30         1.08 o                         
  11   5   3          3.45          2.54         1.22 o                         
 -12   6   3          2.17          4.47         1.24 o                         
 -11   6   3         90.50         84.97         1.37 o                         
 -10   6   3         19.10         17.42         0.75 o                         
  -9   6   3         42.54         41.08         1.00 o                         
  -8   6   3         31.77         36.10         0.69 o                         
  -7   6   3        124.10        126.57         1.18 o                         
  -6   6   3         36.69         44.83         0.67 o                         
  -5   6   3        323.37        327.36         2.33 o                         
  -4   6   3        409.08        467.28         3.21 o                         
  -3   6   3        542.87        644.35         3.90 o                         
  -2   6   3         38.70         41.11         0.40 o                         
  -1   6   3       1602.04       1894.48         8.45 o                         
   0   6   3        271.16        280.11         1.50 o                         
   1   6   3        128.16        151.85         0.99 o                         
   2   6   3        434.61        457.68         3.61 o                         
   3   6   3         10.61         11.37         0.35 o                         
   4   6   3         38.80         33.66         0.81 o                         
   5   6   3          9.62         10.89         0.50 o                         
   6   6   3          1.11          1.33         0.48 o                         
   7   6   3          0.12          0.04         0.63 o                         
   8   6   3          5.30          6.52         0.66 o                         
   9   6   3          8.39          7.56         0.82 o                         
  10   6   3          0.63          0.91         0.98 o                         
 -12   7   3         67.60         68.86         2.12 o                         
 -11   7   3         20.70         17.86         0.87 o                         
 -10   7   3         35.91         36.93         1.27 o                         
  -9   7   3         41.95         45.69         0.85 o                         
  -8   7   3          0.17          0.66         0.49 o                         
  -7   7   3          3.44          3.97         0.41 o                         
  -6   7   3         11.26          9.00         0.38 o                         
  -5   7   3         33.57         46.57         0.64 o                         
  -4   7   3        820.37        842.45         4.74 o                         
  -3   7   3        105.40        107.21         0.99 o                         
  -2   7   3          1.80          1.37         0.25 o                         
  -1   7   3         11.52          7.89         0.25 o                         
   0   7   3       2333.60       2737.21        13.14 o                         
   1   7   3         48.30         50.88         0.60 o                         
   2   7   3        154.30        124.81         1.19 o                         
   3   7   3        274.42        244.97         1.85 o                         
   4   7   3        928.37        890.21         5.21 o                         
   5   7   3        105.22         99.22         1.18 o                         
   6   7   3          0.47         -0.28         0.51 o                         
   7   7   3         38.85         40.11         1.02 o                         
   8   7   3         24.56         27.75         0.98 o                         
   9   7   3          4.34          3.18         1.37 o                         
  10   7   3          2.11          1.69         1.17 o                         
 -12   8   3         54.81         55.52         1.36 o                         
 -11   8   3          7.33         10.27         1.07 o                         
 -10   8   3         58.83         58.96         1.35 o                         
  -9   8   3         53.80         51.28         1.18 o                         
  -8   8   3        153.93        158.20         1.58 o                         
  -7   8   3        537.24        535.51         3.70 o                         
  -6   8   3        100.19        113.37         0.99 o                         
  -5   8   3         14.29         21.96         0.46 o                         
  -4   8   3         24.04         25.53         0.48 o                         
  -3   8   3        487.71        512.23         3.00 o                         
  -2   8   3          1.09          1.25         0.19 o                         
  -1   8   3        712.83        791.88         4.41 o                         
   0   8   3          0.50          1.20         0.21 o                         
   1   8   3        272.46        273.01         1.75 o                         
   2   8   3          7.36          7.16         0.36 o                         
   3   8   3         38.19         37.28         0.71 o                         
   4   8   3        252.20        259.54         1.90 o                         
   5   8   3        189.73        192.40         1.67 o                         
   6   8   3         30.19         32.18         0.86 o                         
   7   8   3         78.72         81.14         1.46 o                         
   8   8   3          8.59          9.77         0.74 o                         
   9   8   3          5.40          4.55         1.11 o                         
  10   8   3          0.97         -0.11         1.40 o                         
 -11   9   3         13.00         14.75         1.01 o                         
 -10   9   3         64.36         64.89         1.23 o                         
  -9   9   3          8.74          8.27         0.63 o                         
  -8   9   3        132.17        141.49         1.47 o                         
  -7   9   3        165.58        151.08         1.46 o                         
  -6   9   3         35.77         33.10         0.54 o                         
  -5   9   3        119.23        118.74         1.09 o                         
  -4   9   3          4.91          4.57         0.33 o                         
  -3   9   3          8.44          8.99         0.35 o                         
  -2   9   3          4.72          5.34         0.41 o                         
  -1   9   3        797.20        847.10         4.51 o                         
   0   9   3        921.85       1017.04         5.37 o                         
   1   9   3          1.60          1.57         0.31 o                         
   2   9   3          4.46          5.56         0.37 o                         
   3   9   3        167.80        159.15         1.41 o                         
   4   9   3        671.95        664.08         4.07 o                         
   5   9   3          5.26          4.09         0.40 o                         
   6   9   3        167.42        159.37         1.62 o                         
   7   9   3          0.84          0.36         0.58 o                         
   8   9   3        104.92        101.45         1.67 o                         
   9   9   3          0.44         -0.62         0.87 o                         
  10   9   3         22.69         20.14         1.28 o                         
 -11  10   3          8.41          9.78         0.83 o                         
 -10  10   3         96.14         96.79         1.65 o                         
  -9  10   3         54.52         50.15         1.12 o                         
  -8  10   3         41.68         44.22         1.05 o                         
  -7  10   3        244.70        245.30         1.88 o                         
  -6  10   3        117.48        108.96         1.10 o                         
  -5  10   3        307.83        269.14         1.88 o                         
  -4  10   3        269.93        274.02         2.06 o                         
  -3  10   3          0.02          0.69         0.25 o                         
  -2  10   3        646.66        616.36         3.92 o                         
  -1  10   3          2.87          3.05         0.23 o                         
   0  10   3         28.91         16.03         0.51 o                         
   1  10   3          1.60          2.22         0.30 o                         
   2  10   3         23.78         23.63         0.47 o                         
   3  10   3        179.74        163.60         1.39 o                         
   4  10   3          7.80          7.13         0.48 o                         
   5  10   3         28.75         30.94         0.79 o                         
   6  10   3         47.81         48.52         1.37 o                         
   7  10   3        106.71        109.42         1.63 o                         
   8  10   3         70.23         70.73         1.37 o                         
   9  10   3          0.12         -0.79         0.79 o                         
  10  10   3          7.74          7.49         1.43 o                         
 -11  11   3         36.14         36.88         1.62 o                         
 -10  11   3         16.57         15.98         1.03 o                         
  -9  11   3          0.03          0.77         0.80 o                         
  -8  11   3        144.24        146.72         2.01 o                         
  -7  11   3         15.07         13.53         0.50 o                         
  -6  11   3        518.86        543.29         3.43 o                         
  -5  11   3          0.15          0.94         0.34 o                         
  -4  11   3        406.06        393.20         2.96 o                         
  -3  11   3        122.60        107.30         1.16 o                         
  -2  11   3       1148.56       1095.99         6.69 o                         
  -1  11   3        451.48        430.98         2.74 o                         
   0  11   3        952.68        893.34         5.22 o                         
   1  11   3         24.24         28.25         0.66 o                         
   2  11   3        190.46        198.88         1.61 o                         
   3  11   3        108.31        104.40         1.25 o                         
   4  11   3         26.87         28.94         0.71 o                         
   5  11   3        392.52        403.57         3.14 o                         
   6  11   3          4.64          3.87         0.74 o                         
   7  11   3         11.96         12.32         0.79 o                         
   8  11   3         10.91         10.39         0.76 o                         
   9  11   3         24.52         25.86         1.83 o                         
  10  11   3         22.70         19.42         2.82 o                         
 -11  12   3         12.81         14.90         2.51 o                         
 -10  12   3          3.05          1.74         0.83 o                         
  -9  12   3         35.82         38.55         1.13 o                         
  -8  12   3         50.39         49.19         1.03 o                         
  -7  12   3         86.52         87.65         1.11 o                         
  -6  12   3         19.85         17.41         0.66 o                         
  -5  12   3         27.18         26.00         0.64 o                         
  -4  12   3         81.91         81.14         1.07 o                         
  -3  12   3         36.03         34.96         0.67 o                         
  -2  12   3       1352.03       1321.18         8.55 o                         
  -1  12   3        379.83        363.01         2.75 o                         
   0  12   3        454.39        440.39         3.00 o                         
   1  12   3        577.91        584.84         3.50 o                         
   2  12   3         48.90         46.49         0.76 o                         
   3  12   3          1.83          3.60         0.60 o                         
   4  12   3        112.67        111.62         1.40 o                         
   5  12   3         80.06         83.08         1.19 o                         
   6  12   3         90.32         84.51         1.51 o                         
   7  12   3         27.53         26.38         0.94 o                         
   8  12   3          0.10         -0.82         0.82 o                         
   9  12   3          2.57          0.53         0.70 o                         
 -10  13   3         17.22         17.84         1.62 o                         
  -9  13   3         34.28         34.83         1.66 o                         
  -8  13   3         59.31         54.72         0.84 o                         
  -7  13   3          6.13          5.94         0.69 o                         
  -6  13   3        208.68        205.16         1.82 o                         
  -5  13   3         73.86         63.56         0.94 o                         
  -4  13   3        458.95        463.72         3.17 o                         
  -3  13   3        568.68        550.76         3.65 o                         
  -2  13   3        502.06        494.44         3.35 o                         
  -1  13   3        464.12        432.21         3.53 o                         
   0  13   3         88.27         82.75         0.94 o                         
   1  13   3         97.28         85.80         0.91 o                         
   2  13   3         12.09         15.85         0.52 o                         
   3  13   3         61.68         57.68         1.10 o                         
   4  13   3          5.57          6.16         0.53 o                         
   5  13   3         61.47         58.33         1.19 o                         
   6  13   3          9.02         11.81         0.72 o                         
   7  13   3          8.38          8.68         0.82 o                         
   8  13   3          1.07          2.78         0.83 o                         
   9  13   3          0.22          0.18         1.22 o                         
 -10  14   3          2.60          1.50         1.03 o                         
  -9  14   3          0.99          1.33         1.06 o                         
  -8  14   3         49.30         48.65         1.27 o                         
  -7  14   3         19.94         17.80         0.63 o                         
  -6  14   3        425.49        409.88         3.16 o                         
  -5  14   3        315.97        296.37         2.36 o                         
  -4  14   3        165.22        163.70         1.57 o                         
  -3  14   3        115.70        100.89         1.20 o                         
  -2  14   3        122.21        112.02         1.22 o                         
  -1  14   3         41.24         34.83         0.90 o                         
   0  14   3         11.24         11.33         0.41 o                         
   1  14   3          1.06          0.83         0.39 o                         
   2  14   3        206.19        193.80         1.70 o                         
   3  14   3          2.18          0.44         0.49 o                         
   4  14   3          0.14          0.29         0.59 o                         
   5  14   3        130.04        130.74         1.68 o                         
   6  14   3          4.43          4.86         0.78 o                         
   7  14   3         10.50         10.14         0.83 o                         
   8  14   3         11.84          8.72         1.04 o                         
   9  14   3         27.30         24.27         1.40 o                         
 -10  15   3          5.22          4.87         0.76 o                         
  -9  15   3          0.23          2.31         0.98 o                         
  -8  15   3          0.09          0.80         0.83 o                         
  -7  15   3         11.67         10.03         0.92 o                         
  -6  15   3         41.99         42.07         1.02 o                         
  -5  15   3         15.53         16.99         0.62 o                         
  -4  15   3          3.71          3.83         0.67 o                         
  -3  15   3        288.26        293.34         2.36 o                         
  -2  15   3        334.63        336.19         2.68 o                         
  -1  15   3        152.21        161.46         1.55 o                         
   0  15   3         84.34         81.91         1.02 o                         
   1  15   3          6.71          3.79         0.47 o                         
   2  15   3         26.45         33.86         0.86 o                         
   3  15   3         25.08         24.12         0.95 o                         
   4  15   3          0.81          1.34         0.48 o                         
   5  15   3         20.21         21.32         0.96 o                         
   6  15   3         31.50         27.32         1.00 o                         
   7  15   3         14.67         13.41         1.64 o                         
   8  15   3          4.86          3.48         0.89 o                         
   9  15   3          5.77          3.41         1.86 o                         
 -10  16   3          2.76          1.77         1.41 o                         
  -9  16   3          0.87          1.02         0.86 o                         
  -8  16   3         66.21         60.58         1.29 o                         
  -7  16   3          0.89          0.64         1.03 o                         
  -6  16   3         13.82         14.78         0.90 o                         
  -5  16   3         84.10         79.95         1.39 o                         
  -4  16   3         16.20         16.04         0.70 o                         
  -3  16   3         75.54         68.97         1.00 o                         
  -2  16   3         11.84         12.48         0.63 o                         
  -1  16   3        242.27        230.88         2.02 o                         
   0  16   3          2.95          4.57         0.60 o                         
   1  16   3          3.33          2.40         0.59 o                         
   2  16   3         22.85         18.33         0.60 o                         
   3  16   3         30.09         30.65         0.95 o                         
   4  16   3          2.31          1.35         0.70 o                         
   5  16   3         88.17         87.35         1.75 o                         
   6  16   3          4.99          6.74         1.10 o                         
   7  16   3          2.33          1.42         1.07 o                         
   8  16   3          8.95          8.46         1.47 o                         
  -9  17   3         12.28         12.33         1.09 o                         
  -8  17   3         20.50         18.72         1.14 o                         
  -7  17   3          9.46          9.00         0.90 o                         
  -6  17   3          2.99          1.84         0.63 o                         
  -5  17   3        181.20        178.40         1.92 o                         
  -4  17   3         22.36         23.55         0.87 o                         
  -3  17   3         28.78         26.60         0.73 o                         
  -2  17   3         19.56         19.65         0.73 o                         
  -1  17   3        147.53        135.69         1.49 o                         
   0  17   3         37.38         37.70         0.88 o                         
   1  17   3        102.81        100.35         1.29 o                         
   2  17   3         17.91         16.56         0.69 o                         
   3  17   3         74.46         76.27         1.36 o                         
   4  17   3         50.82         52.74         1.38 o                         
   5  17   3         18.37         19.11         1.01 o                         
   6  17   3        101.51         98.34         1.87 o                         
   7  17   3          1.65          0.19         0.86 o                         
   8  17   3          1.43          1.41         2.08 o                         
  -9  18   3          8.62         10.40         3.20 o                         
  -8  18   3          0.88          1.01         0.93 o                         
  -7  18   3          1.91          1.66         0.88 o                         
  -6  18   3         27.80         27.93         1.12 o                         
  -5  18   3         16.48         15.07         0.80 o                         
  -4  18   3          0.92          2.16         0.70 o                         
  -3  18   3         31.25         31.77         0.95 o                         
  -2  18   3          5.42          8.69         0.71 o                         
  -1  18   3         31.82         32.31         0.87 o                         
   0  18   3          0.27         -0.47         0.66 o                         
   1  18   3         23.05         20.08         0.79 o                         
   2  18   3         21.48         23.75         0.87 o                         
   3  18   3          3.85          2.16         0.90 o                         
   4  18   3          5.07          5.22         0.86 o                         
   5  18   3         25.86         28.59         1.03 o                         
   6  18   3         12.16         10.80         1.02 o                         
   7  18   3         12.56         12.73         1.59 o                         
  -8  19   3         43.01         45.56         1.43 o                         
  -7  19   3         15.72         16.41         1.12 o                         
  -6  19   3         33.68         37.39         1.18 o                         
  -5  19   3         61.71         57.47         1.28 o                         
  -4  19   3          9.36         10.72         0.98 o                         
  -3  19   3         13.12         14.21         0.88 o                         
  -2  19   3        164.85        167.64         1.96 o                         
  -1  19   3         31.56         30.71         0.89 o                         
   0  19   3        204.78        211.63         2.26 o                         
   1  19   3          4.11          4.48         0.74 o                         
   2  19   3         60.91         60.90         1.38 o                         
   3  19   3          0.02         -0.27         0.81 o                         
   4  19   3         15.37         14.86         1.06 o                         
   5  19   3          1.12          1.07         1.53 o                         
   6  19   3         37.58         37.26         1.89 o                         
   7  19   3         10.13         13.45         1.29 o                         
  -8  20   3          1.84          0.00         0.73 o                         
  -7  20   3          1.31          1.92         1.83 o                         
  -6  20   3         51.20         47.85         1.82 o                         
  -5  20   3          0.73          1.34         0.79 o                         
  -4  20   3         42.97         42.66         1.13 o                         
  -3  20   3         33.51         33.84         1.16 o                         
  -2  20   3         12.24         14.38         1.62 o                         
  -1  20   3        161.41        165.04         2.18 o                         
   0  20   3          0.97          1.64         0.68 o                         
   1  20   3        132.07        133.92         1.80 o                         
   2  20   3         17.31         14.46         1.32 o                         
   3  20   3         42.95         44.46         1.38 o                         
   4  20   3         29.03         30.28         1.30 o                         
   5  20   3          7.88          6.72         1.10 o                         
   6  20   3          2.30          0.12         2.05 o                         
  -7  21   3         11.42         13.94         1.09 o                         
  -6  21   3         12.46         12.37         1.35 o                         
  -5  21   3          0.01         -1.25         1.25 o                         
  -4  21   3         17.70         17.93         1.02 o                         
  -3  21   3          7.44          7.00         0.97 o                         
  -2  21   3          3.87          2.12         1.45 o                         
  -1  21   3          6.27          8.11         1.19 o                         
   0  21   3         68.48         65.21         1.33 o                         
   1  21   3          0.05          1.23         1.01 o                         
   2  21   3         23.68         24.72         1.33 o                         
   3  21   3          5.40          5.94         1.14 o                         
   4  21   3          1.44          1.82         1.22 o                         
   5  21   3          0.22          0.85         1.50 o                         
   6  21   3          1.21         -0.76         2.23 o                         
  -7  22   3          5.39          6.38         2.02 o                         
  -6  22   3          4.25          2.83         1.01 o                         
  -5  22   3         12.59         12.58         1.75 o                         
  -4  22   3         17.50         18.45         1.53 o                         
  -3  22   3          1.90          1.07         1.14 o                         
  -2  22   3         17.06         19.79         1.20 o                         
  -1  22   3          3.72          4.17         0.92 o                         
   0  22   3         61.60         66.98         1.76 o                         
   1  22   3         26.85         31.05         1.33 o                         
   2  22   3         52.64         52.95         2.36 o                         
   3  22   3         12.82         13.71         1.44 o                         
   4  22   3         55.81         58.88         3.53 o                         
   5  22   3          0.40         -0.09         1.77 o                         
  -6  23   3          8.36          8.82         1.72 o                         
  -5  23   3          6.88          7.11         1.71 o                         
  -4  23   3         31.07         30.52         2.28 o                         
  -3  23   3          4.96          3.63         1.69 o                         
  -2  23   3          6.01          5.47         1.75 o                         
  -1  23   3         20.99         20.64         1.83 o                         
   0  23   3          0.64          0.74         1.50 o                         
   1  23   3         10.20         11.36         1.80 o                         
   2  23   3         20.25         24.01         2.66 o                         
   3  23   3         10.45          9.08         1.50 o                         
   4  23   3         41.53         42.73         2.61 o                         
  -5  24   3          1.91         -0.39         2.47 o                         
  -4  24   3          4.11          4.46         1.65 o                         
  -3  24   3          3.05          7.92         2.30 o                         
  -2  24   3         26.80         26.37         1.69 o                         
  -1  24   3          2.15          2.77         1.87 o                         
   0  24   3         28.21         33.23         2.22 o                         
   1  24   3         16.19         16.78         2.05 o                         
   2  24   3        110.59        121.48         8.15 o                         
   3  24   3         21.65         16.43         2.46 o                         
   4  24   3         80.92         87.22         5.65 o                         
  -4  25   3          7.85         11.94         1.69 o                         
  -3  25   3         13.09         14.97         2.82 o                         
  -2  25   3          1.28         -0.56         2.46 o                         
  -1  25   3          0.03         -1.26         1.26 o                         
   0  25   3         34.54         35.62         2.90 o                         
   1  25   3         16.32         16.88         2.43 o                         
   2  25   3          4.51          6.30         2.36 o                         
  -2  26   3          5.14          3.10         2.86 o                         
  -1  26   3          4.69          4.03         4.24 o                         
   0  26   3         55.13         55.03         3.61 o                         
 -12   0   4         18.25         19.07         1.41 o                         
 -11   0   4          5.35          7.41         1.48 o                         
 -10   0   4        138.14        145.97         2.28 o                         
  -9   0   4         19.37         20.22         0.74 o                         
  -8   0   4        160.02        137.07         1.62 o                         
  -7   0   4        142.60        138.69         1.67 o                         
  -6   0   4        813.91        752.36         8.56 o                         
  -5   0   4         56.25         68.42         1.41 o                         
  -4   0   4        233.00        263.08         2.41 o                         
  -3   0   4       1122.17       1207.51         8.25 o                         
  -2   0   4        404.17        386.45         2.86 o                         
  -1   0   4        110.08        140.81         1.25 o                         
   0   0   4       2014.87       2214.58        14.75 o                         
   1   0   4        411.74        412.10         3.14 o                         
   2   0   4        769.69        788.44        10.18 o                         
   3   0   4        290.06        283.33         2.89 o                         
   4   0   4         61.41         65.48         1.17 o                         
   5   0   4        271.92        260.32         3.07 o                         
   6   0   4         31.13         26.34         1.03 o                         
   7   0   4          0.11         -0.91         0.96 o                         
   8   0   4        115.13        111.36         2.49 o                         
   9   0   4         74.97        101.74         3.39 o                         
  10   0   4         48.95         48.16         2.36 o                         
 -12   1   4          7.11          7.35         0.88 o                         
 -11   1   4          5.30          4.08         1.44 o                         
 -10   1   4         10.35         12.60         1.00 o                         
  -9   1   4         12.56         12.12         0.52 o                         
  -8   1   4         76.06         77.90         0.79 o                         
  -7   1   4       1030.89       1029.64         6.36 o                         
  -6   1   4        254.83        236.67         1.66 o                         
  -5   1   4        395.09        383.49         2.57 o                         
  -4   1   4        618.58        634.13         3.68 o                         
  -3   1   4          0.11          1.01         0.18 o                         
  -2   1   4        876.36        972.39         4.72 o                         
  -1   1   4        981.68       1060.28         5.10 o                         
   0   1   4          0.00          0.63         0.13 o                         
   1   1   4        231.04        222.48         1.28 o                         
   2   1   4          9.38          6.74         0.32 o                         
   3   1   4         43.93         37.01         0.59 o                         
   4   1   4          1.63          1.91         0.25 o                         
   5   1   4         21.45         18.40         0.57 o                         
   6   1   4        103.67         87.51         1.19 o                         
   7   1   4          0.03          0.21         0.59 o                         
   8   1   4          1.01          1.94         0.68 o                         
   9   1   4        137.34        145.93         1.97 o                         
  10   1   4         66.95         72.56         2.65 o                         
 -12   2   4          1.53          1.11         0.93 o                         
 -11   2   4          3.54          3.62         1.18 o                         
 -10   2   4        125.40        128.42         1.52 o                         
  -9   2   4          0.13          0.50         0.43 o                         
  -8   2   4         47.28         43.36         0.65 o                         
  -7   2   4         18.75         15.58         0.30 o                         
  -6   2   4          3.87          1.63         0.43 o                         
  -5   2   4         18.04         26.87         0.65 o                         
  -4   2   4       1541.42       1769.73        14.31 o                         
  -3   2   4        924.88       1087.94         5.30 o                         
  -2   2   4       4500.57       5054.55        24.54 o                         
  -1   2   4       1077.78       1223.02         6.14 o                         
   0   2   4       2246.27       2537.08        11.92 o                         
   1   2   4        582.06        654.29         3.82 o                         
   2   2   4        372.69        405.22         3.11 o                         
   3   2   4          0.27          2.12         0.26 o                         
   4   2   4        141.57        146.35         1.21 o                         
   5   2   4          4.87          4.04         0.32 o                         
   6   2   4        133.07        124.24         1.38 o                         
   7   2   4          1.25          1.26         0.47 o                         
   8   2   4          9.85         10.83         1.06 o                         
   9   2   4         24.71         25.04         1.30 o                         
  10   2   4         54.38         57.03         1.53 o                         
 -12   3   4         19.69         21.56         0.91 o                         
 -11   3   4         12.67         11.21         0.92 o                         
 -10   3   4          4.55          5.57         0.68 o                         
  -9   3   4          7.57          5.42         0.49 o                         
  -8   3   4         53.34         53.54         0.57 o                         
  -7   3   4        132.01        113.12         0.92 o                         
  -6   3   4         58.30         57.26         0.71 o                         
  -5   3   4          9.48         11.60         0.39 o                         
  -4   3   4        101.23         93.75         0.92 o                         
  -3   3   4          7.24          7.96         0.24 o                         
  -2   3   4          1.04          2.93         0.20 o                         
  -1   3   4        896.11       1032.32         5.36 o                         
   0   3   4       1910.00       2080.46         9.83 o                         
   1   3   4          0.65          0.30         0.20 o                         
   2   3   4         42.81         43.72         0.72 o                         
   3   3   4          4.44          5.32         0.31 o                         
   4   3   4        755.62        729.44         4.45 o                         
   5   3   4         81.18         87.99         1.00 o                         
   6   3   4          8.35          6.52         0.55 o                         
   7   3   4          6.32          6.81         0.57 o                         
   8   3   4         13.92         13.15         1.00 o                         
   9   3   4          1.51          0.32         1.26 o                         
  10   3   4          5.53          8.10         1.01 o                         
 -12   4   4          0.39          1.06         1.41 o                         
 -11   4   4          2.49          4.00         1.10 o                         
 -10   4   4          0.35          1.04         0.57 o                         
  -9   4   4         29.39         31.51         0.74 o                         
  -8   4   4          1.78          1.72         0.31 o                         
  -7   4   4        204.32        205.18         1.42 o                         
  -6   4   4          6.42         14.21         0.44 o                         
  -5   4   4         28.35         34.93         0.63 o                         
  -4   4   4        623.16        715.76         4.60 o                         
  -3   4   4          0.67          0.43         0.21 o                         
  -2   4   4       2217.60       2535.18        12.19 o                         
  -1   4   4        186.78        188.26         1.16 o                         
   0   4   4       2023.14       2356.19        11.27 o                         
   1   4   4        756.19        790.94         4.59 o                         
   2   4   4          7.14          3.75         0.42 o                         
   3   4   4        154.28        150.28         1.22 o                         
   4   4   4        375.33        354.79         2.34 o                         
   5   4   4         30.21         30.44         0.56 o                         
   6   4   4         16.16         13.79         0.57 o                         
   7   4   4         22.32         22.74         0.80 o                         
   8   4   4         12.38         13.96         0.77 o                         
   9   4   4          6.99          6.49         0.99 o                         
  10   4   4          2.48          1.26         0.99 o                         
 -12   5   4         23.76         27.54         1.77 o                         
 -11   5   4          2.47          2.27         0.47 o                         
 -10   5   4          0.00          0.56         0.53 o                         
  -9   5   4          9.79          9.17         0.46 o                         
  -8   5   4         12.93         15.39         0.57 o                         
  -7   5   4         16.42         15.90         0.35 o                         
  -6   5   4         19.00         16.77         0.43 o                         
  -5   5   4        146.00        136.73         1.12 o                         
  -4   5   4         40.81         30.88         0.74 o                         
  -3   5   4         29.94         26.06         0.47 o                         
  -2   5   4         77.81         90.76         0.69 o                         
  -1   5   4        370.77        402.06         2.14 o                         
   0   5   4        795.69        873.19         5.13 o                         
   1   5   4        323.10        327.73         2.12 o                         
   2   5   4         63.89         66.32         0.78 o                         
   3   5   4          0.40          1.26         0.29 o                         
   4   5   4        131.09        131.80         1.32 o                         
   5   5   4         38.45         39.87         0.78 o                         
   6   5   4         96.75         85.03         1.30 o                         
   7   5   4          0.60          1.49         0.61 o                         
   8   5   4         24.43         20.92         0.88 o                         
   9   5   4          8.83         10.53         1.56 o                         
  10   5   4          0.00         -1.41         1.41 o                         
 -12   6   4         37.03         43.08         2.82 o                         
 -11   6   4          0.31          0.20         0.70 o                         
 -10   6   4         53.69         55.70         0.97 o                         
  -9   6   4          0.16          0.89         0.44 o                         
  -8   6   4         71.74         69.65         0.88 o                         
  -7   6   4         19.49         19.74         0.41 o                         
  -6   6   4        370.57        402.47         2.99 o                         
  -5   6   4          3.79          2.39         0.24 o                         
  -4   6   4        511.07        549.53         3.07 o                         
  -3   6   4         98.52        115.65         0.97 o                         
  -2   6   4        141.57        176.82         1.24 o                         
  -1   6   4       3825.42       4543.49        22.22 o                         
   0   6   4         26.79         30.13         0.63 o                         
   1   6   4        314.84        356.80         2.49 o                         
   2   6   4        225.65        226.85         1.77 o                         
   3   6   4        557.86        539.19         3.67 o                         
   4   6   4        414.32        402.62         2.93 o                         
   5   6   4         97.46         93.27         1.36 o                         
   6   6   4          0.12         -0.53         0.53 o                         
   7   6   4          7.44          5.50         0.73 o                         
   8   6   4          7.01          7.04         0.98 o                         
   9   6   4          2.61          2.89         0.87 o                         
  10   6   4          3.01          1.55         1.49 o                         
 -12   7   4          0.71          6.00         2.12 o                         
 -11   7   4          0.93          0.30         0.29 o                         
 -10   7   4          1.56          0.40         0.62 o                         
  -9   7   4         53.33         51.93         0.84 o                         
  -8   7   4          2.92          2.75         0.54 o                         
  -7   7   4         31.72         31.38         0.60 o                         
  -6   7   4         50.80         46.44         0.76 o                         
  -5   7   4        881.87        870.51         5.38 o                         
  -4   7   4          2.00          1.95         0.24 o                         
  -3   7   4        551.43        598.95         3.40 o                         
  -2   7   4         14.20         13.03         0.37 o                         
  -1   7   4        339.16        347.97         2.30 o                         
   0   7   4          1.18          1.33         0.27 o                         
   1   7   4          1.10          0.47         0.27 o                         
   2   7   4          0.12          0.30         0.24 o                         
   3   7   4        227.80        209.26         1.75 o                         
   4   7   4        225.84        210.05         1.62 o                         
   5   7   4         52.06         55.24         0.92 o                         
   6   7   4          3.86          2.67         0.59 o                         
   7   7   4         25.67         25.24         0.85 o                         
   8   7   4         19.34         20.95         0.91 o                         
   9   7   4          0.34          0.06         0.80 o                         
  10   7   4          2.42          4.51         1.65 o                         
 -11   8   4         17.97         15.79         0.62 o                         
 -10   8   4          2.10          1.41         0.62 o                         
  -9   8   4         26.28         24.45         0.63 o                         
  -8   8   4          2.37          2.08         0.51 o                         
  -7   8   4         21.94         26.24         0.62 o                         
  -6   8   4         39.43         31.10         0.55 o                         
  -5   8   4         12.62         16.06         0.46 o                         
  -4   8   4        115.20        135.77         1.07 o                         
  -3   8   4         42.41         36.84         0.46 o                         
  -2   8   4       1009.38       1003.56         5.85 o                         
  -1   8   4        178.29        183.65         1.33 o                         
   0   8   4        322.46        304.78         2.17 o                         
   1   8   4         91.50         97.81         1.03 o                         
   2   8   4         27.92         31.51         0.63 o                         
   3   8   4          2.98          5.01         0.40 o                         
   4   8   4        157.98        146.28         1.31 o                         
   5   8   4         11.12         10.07         0.58 o                         
   6   8   4          5.39          3.22         0.73 o                         
   7   8   4         27.79         28.17         0.97 o                         
   8   8   4         33.40         33.46         1.05 o                         
   9   8   4          0.25          1.90         0.93 o                         
  10   8   4         36.28         43.79         4.24 o                         
 -12   9   4          0.34          0.67         2.30 o                         
 -11   9   4         77.81         78.83         1.30 o                         
 -10   9   4         53.29         47.54         1.56 o                         
  -9   9   4         11.22         12.36         1.03 o                         
  -8   9   4         93.19         96.97         1.29 o                         
  -7   9   4         42.45         45.03         1.12 o                         
  -6   9   4        126.37        128.83         1.12 o                         
  -5   9   4        317.84        323.92         2.41 o                         
  -4   9   4        134.31        129.23         1.09 o                         
  -3   9   4        224.02        216.14         1.42 o                         
  -2   9   4        121.46        110.44         0.88 o                         
  -1   9   4        286.33        329.30         2.08 o                         
   0   9   4        208.26        198.73         1.54 o                         
   1   9   4          0.07          0.56         0.38 o                         
   2   9   4          6.43          8.87         0.47 o                         
   3   9   4          0.16          1.30         0.53 o                         
   4   9   4         44.08         43.04         0.88 o                         
   5   9   4         21.80         23.47         0.76 o                         
   6   9   4          3.04          3.44         0.60 o                         
   7   9   4         23.19         23.90         0.88 o                         
   8   9   4          0.86         -0.26         1.25 o                         
   9   9   4         10.63         10.02         1.86 o                         
 -11  10   4         17.71         17.18         1.22 o                         
 -10  10   4         20.97         17.10         0.90 o                         
  -9  10   4         35.79         36.90         0.92 o                         
  -8  10   4        193.43        184.14         1.89 o                         
  -7  10   4        137.50        131.64         1.54 o                         
  -6  10   4        877.29        870.26         5.19 o                         
  -5  10   4        416.19        372.57         2.62 o                         
  -4  10   4       1304.24       1332.17         7.76 o                         
  -3  10   4        181.71        158.92         1.23 o                         
  -2  10   4         47.69         36.22         0.66 o                         
  -1  10   4        146.00        138.79         1.05 o                         
   0  10   4        109.47         87.22         1.02 o                         
   1  10   4         16.10         15.31         0.52 o                         
   2  10   4       1005.29       1043.94         6.89 o                         
   3  10   4        146.81        137.87         1.36 o                         
   4  10   4        229.95        223.80         1.99 o                         
   5  10   4          7.46          8.11         0.56 o                         
   6  10   4         44.51         40.69         1.01 o                         
   7  10   4         18.59         19.22         0.94 o                         
   8  10   4         35.07         34.96         1.14 o                         
   9  10   4          0.03          1.67         1.23 o                         
 -11  11   4          0.01          1.44         0.61 o                         
 -10  11   4         13.23         10.27         0.83 o                         
  -9  11   4          0.14         -0.44         0.65 o                         
  -8  11   4         76.57         71.42         1.15 o                         
  -7  11   4          0.13          0.66         0.52 o                         
  -6  11   4         86.76         97.98         1.02 o                         
  -5  11   4          0.90          2.77         0.33 o                         
  -4  11   4        657.87        653.99         4.73 o                         
  -3  11   4          1.50          2.13         0.44 o                         
  -2  11   4        204.27        182.16         1.56 o                         
  -1  11   4        159.70        170.89         1.38 o                         
   0  11   4        862.15        856.42         5.22 o                         
   1  11   4        243.41        238.38         2.00 o                         
   2  11   4        495.84        463.11         3.16 o                         
   3  11   4        333.75        332.95         2.49 o                         
   4  11   4         78.43         75.92         1.12 o                         
   5  11   4        469.70        470.42         3.67 o                         
   6  11   4         80.06         81.66         1.76 o                         
   7  11   4         29.96         26.72         1.37 o                         
   8  11   4         30.95         30.85         1.41 o                         
   9  11   4         13.68         13.01         1.19 o                         
 -11  12   4         58.80         64.06         1.58 o                         
 -10  12   4          0.39          0.45         0.81 o                         
  -9  12   4          0.60          0.39         0.68 o                         
  -8  12   4          5.04          5.37         0.72 o                         
  -7  12   4        152.75        141.16         1.39 o                         
  -6  12   4         82.18         81.06         1.25 o                         
  -5  12   4        116.59        123.37         1.35 o                         
  -4  12   4        106.48         97.47         1.18 o                         
  -3  12   4        404.77        390.03         2.77 o                         
  -2  12   4          6.81          5.61         0.35 o                         
  -1  12   4        354.62        317.52         2.21 o                         
   0  12   4        274.69        265.53         2.16 o                         
   1  12   4        379.13        406.01         2.76 o                         
   2  12   4        189.93        153.59         1.52 o                         
   3  12   4         79.24         79.86         1.07 o                         
   4  12   4          6.09          5.52         0.61 o                         
   5  12   4         36.27         40.65         1.07 o                         
   6  12   4          8.93          9.13         0.78 o                         
   7  12   4          2.46          2.93         0.73 o                         
   8  12   4          3.17          2.99         1.48 o                         
   9  12   4          0.19          2.15         1.34 o                         
 -11  13   4          0.90          0.71         1.06 o                         
 -10  13   4          8.90          7.25         1.20 o                         
  -9  13   4          4.13          4.17         0.78 o                         
  -8  13   4          1.19          1.88         0.75 o                         
  -7  13   4          0.67          1.04         0.40 o                         
  -6  13   4        239.24        220.16         2.05 o                         
  -5  13   4         66.19         61.27         1.01 o                         
  -4  13   4          6.04          4.53         0.45 o                         
  -3  13   4         92.46         90.08         1.07 o                         
  -2  13   4        233.94        228.57         1.94 o                         
  -1  13   4         16.59         15.77         0.46 o                         
   0  13   4        158.52        141.97         1.41 o                         
   1  13   4          2.75          3.93         0.41 o                         
   2  13   4        290.16        273.16         2.11 o                         
   3  13   4         14.73         14.34         0.55 o                         
   4  13   4          7.08          6.24         0.60 o                         
   5  13   4         62.65         68.35         1.39 o                         
   6  13   4          1.87          2.85         0.94 o                         
   7  13   4          5.19          5.18         0.79 o                         
   8  13   4         47.82         45.62         1.74 o                         
   9  13   4          8.94         10.80         4.59 o                         
 -10  14   4          1.25          0.30         1.03 o                         
  -9  14   4          4.94          4.20         0.90 o                         
  -8  14   4          7.97          6.72         0.81 o                         
  -7  14   4         20.68         20.85         0.73 o                         
  -6  14   4         11.69         13.63         0.72 o                         
  -5  14   4         57.06         56.60         0.90 o                         
  -4  14   4        337.95        338.95         2.77 o                         
  -3  14   4         71.70         72.63         1.12 o                         
  -2  14   4       1384.45       1370.98         8.35 o                         
  -1  14   4        448.11        437.88         3.41 o                         
   0  14   4        268.21        249.90         1.91 o                         
   1  14   4        417.32        387.33         2.74 o                         
   2  14   4          0.43          0.53         0.45 o                         
   3  14   4         32.84         30.84         0.78 o                         
   4  14   4          6.08          4.37         0.59 o                         
   5  14   4         36.23         36.06         1.33 o                         
   6  14   4          0.54          0.77         0.62 o                         
   7  14   4          1.63          2.41         0.79 o                         
   8  14   4         22.13         26.71         1.32 o                         
 -10  15   4         15.19         14.33         1.31 o                         
  -9  15   4         19.04         19.30         1.25 o                         
  -8  15   4          9.43          7.71         0.53 o                         
  -7  15   4          6.00          4.34         0.70 o                         
  -6  15   4          6.38          7.24         0.72 o                         
  -5  15   4         40.89         40.32         1.03 o                         
  -4  15   4         97.67         93.03         1.28 o                         
  -3  15   4          0.58          1.45         0.45 o                         
  -2  15   4         75.64         65.39         1.20 o                         
  -1  15   4          0.09          0.26         0.36 o                         
   0  15   4          8.31          8.38         0.50 o                         
   1  15   4        168.37        145.77         1.48 o                         
   2  15   4         21.94         19.98         0.75 o                         
   3  15   4         19.43         15.80         0.76 o                         
   4  15   4         98.12         94.70         1.45 o                         
   5  15   4          0.24         -0.79         0.79 o                         
   6  15   4         27.13         25.12         1.06 o                         
   7  15   4         20.22         19.37         1.24 o                         
   8  15   4          0.01          1.46         1.22 o                         
 -10  16   4         67.13         68.15         4.24 o                         
  -9  16   4          2.50          2.61         1.10 o                         
  -8  16   4         55.74         59.53         1.10 o                         
  -7  16   4         73.64         77.05         1.63 o                         
  -6  16   4         27.41         30.43         0.86 o                         
  -5  16   4         36.38         38.64         1.14 o                         
  -4  16   4          7.82          7.62         0.65 o                         
  -3  16   4          0.93          2.13         0.64 o                         
  -2  16   4          1.22          1.34         0.49 o                         
  -1  16   4          6.56          6.12         0.59 o                         
   0  16   4          0.43         -0.57         0.57 o                         
   1  16   4         78.43         71.66         1.11 o                         
   2  16   4          0.15          0.17         0.56 o                         
   3  16   4         30.36         28.12         0.96 o                         
   4  16   4         49.17         44.22         1.28 o                         
   5  16   4          0.58          0.60         0.82 o                         
   6  16   4         62.67         59.48         1.60 o                         
   7  16   4          2.72          3.07         1.04 o                         
   8  16   4         57.86         65.06         6.14 o                         
  -9  17   4         15.28         16.63         1.41 o                         
  -8  17   4          1.02          0.35         0.76 o                         
  -7  17   4          4.48          3.84         0.72 o                         
  -6  17   4        120.49        121.64         1.60 o                         
  -5  17   4         13.05         13.92         0.65 o                         
  -4  17   4        127.81        132.96         1.67 o                         
  -3  17   4          2.60          1.95         0.58 o                         
  -2  17   4         16.71         14.73         0.71 o                         
  -1  17   4         26.58         30.73         0.85 o                         
   0  17   4         22.99         22.99         0.79 o                         
   1  17   4        165.66        162.49         1.79 o                         
   2  17   4          0.44          0.34         0.61 o                         
   3  17   4         48.65         46.40         1.39 o                         
   4  17   4          8.40          7.65         1.02 o                         
   5  17   4          3.51          2.86         0.95 o                         
   6  17   4          0.35         -0.18         1.25 o                         
   7  17   4          1.28         -0.68         1.21 o                         
  -9  18   4          1.67          2.70         1.03 o                         
  -8  18   4          1.19          1.25         0.97 o                         
  -7  18   4          4.14          3.83         0.93 o                         
  -6  18   4          4.80          4.40         0.80 o                         
  -5  18   4         34.05         35.93         0.89 o                         
  -4  18   4          1.68          1.40         0.69 o                         
  -3  18   4          8.27          7.73         0.69 o                         
  -2  18   4         11.74         11.52         0.69 o                         
  -1  18   4         33.36         33.07         1.03 o                         
   0  18   4          2.05          0.72         0.75 o                         
   1  18   4         86.91         75.19         1.32 o                         
   2  18   4         35.20         36.03         1.11 o                         
   3  18   4          0.42          0.12         0.98 o                         
   4  18   4          9.59         11.93         1.23 o                         
   5  18   4         15.88         19.01         1.66 o                         
   6  18   4         13.48         15.61         1.65 o                         
   7  18   4          5.28          3.35         1.38 o                         
  -9  19   4          3.79          3.67         2.47 o                         
  -8  19   4         76.04         81.47         1.89 o                         
  -7  19   4          2.09          2.93         1.18 o                         
  -6  19   4          4.30          4.18         0.93 o                         
  -5  19   4          4.62          1.38         1.11 o                         
  -4  19   4          8.34          8.15         0.67 o                         
  -3  19   4          6.11          7.90         0.75 o                         
  -2  19   4         51.90         50.74         1.20 o                         
  -1  19   4         43.33         44.96         1.16 o                         
   0  19   4          0.19          1.02         0.77 o                         
   1  19   4         31.81         34.71         1.19 o                         
   2  19   4         27.10         29.35         1.11 o                         
   3  19   4          6.52          6.62         1.09 o                         
   4  19   4         96.88        100.70         2.14 o                         
   5  19   4         61.59         60.27         2.07 o                         
   6  19   4          2.35          1.97         1.50 o                         
   7  19   4         10.76          8.81         2.08 o                         
  -8  20   4          0.01          0.21         1.07 o                         
  -7  20   4          3.35          5.02         1.14 o                         
  -6  20   4         12.13         13.71         1.12 o                         
  -5  20   4         64.63         61.70         2.15 o                         
  -4  20   4         27.18         31.21         1.07 o                         
  -3  20   4          2.71          2.68         0.76 o                         
  -2  20   4          0.00          1.23         0.81 o                         
  -1  20   4          1.28          0.66         0.68 o                         
   0  20   4         37.89         41.29         1.25 o                         
   1  20   4         16.47         18.90         1.10 o                         
   2  20   4         28.55         30.17         1.45 o                         
   3  20   4         41.54         40.74         1.55 o                         
   4  20   4         10.70         14.88         2.98 o                         
   5  20   4          0.03         -0.92         0.92 o                         
   6  20   4          3.78         -0.84         1.71 o                         
  -7  21   4          7.21          8.45         1.12 o                         
  -6  21   4         34.97         38.02         1.56 o                         
  -5  21   4          0.44          1.02         1.05 o                         
  -4  21   4          6.11          7.36         0.95 o                         
  -3  21   4         26.23         27.40         1.39 o                         
  -2  21   4         27.72         28.85         1.27 o                         
  -1  21   4         33.41         37.45         1.23 o                         
   0  21   4          1.92          4.32         0.95 o                         
   1  21   4          1.42         -0.98         1.12 o                         
   2  21   4         40.87         46.80         1.57 o                         
   3  21   4         17.28         21.73         2.65 o                         
   4  21   4          6.42          9.80         2.25 o                         
   5  21   4          0.21         -1.07         1.20 o                         
  -7  22   4          1.22          3.41         2.09 o                         
  -6  22   4         28.61         28.58         1.46 o                         
  -5  22   4         35.31         33.22         1.73 o                         
  -4  22   4          0.89          5.07         1.46 o                         
  -3  22   4          8.02         10.24         1.59 o                         
  -2  22   4          8.15          9.52         1.06 o                         
  -1  22   4         14.62         10.00         1.62 o                         
   0  22   4         30.74         33.74         1.40 o                         
   1  22   4          0.03          1.13         1.40 o                         
   2  22   4         35.12         40.02         4.30 o                         
   3  22   4          7.61          9.36         2.11 o                         
   4  22   4          0.06         -1.41         3.18 o                         
   5  22   4          1.00          2.01         1.14 o                         
  -6  23   4          0.39         -1.33         1.33 o                         
  -5  23   4          0.89         -0.89         1.79 o                         
  -4  23   4          1.52          1.90         1.25 o                         
  -3  23   4          9.19          7.31         1.58 o                         
  -2  23   4          5.29          5.78         1.69 o                         
  -1  23   4         32.33         34.09         2.36 o                         
   0  23   4         20.64         22.40         1.96 o                         
   1  23   4         36.54         43.72         2.39 o                         
   2  23   4          7.04          7.42         1.44 o                         
   3  23   4         15.85         19.06         2.36 o                         
   4  23   4          7.79         11.13         2.50 o                         
  -5  24   4         13.47         13.08         2.21 o                         
  -4  24   4          0.40          2.14         1.48 o                         
  -3  24   4          0.08          1.20         2.12 o                         
  -2  24   4         27.29         25.47         2.50 o                         
  -1  24   4          8.95         11.66         1.75 o                         
   0  24   4         19.56         17.14         2.06 o                         
   1  24   4          2.89          3.21         2.86 o                         
   2  24   4         63.42         70.22         2.64 o                         
   3  24   4         21.38         23.48         1.75 o                         
  -4  25   4          0.40         -2.44         2.44 o                         
  -3  25   4          0.00          0.24         1.95 o                         
  -2  25   4          0.49         -0.62         2.12 o                         
  -1  25   4          7.37          4.64         2.80 o                         
   0  25   4          6.05          6.36         1.53 o                         
   1  25   4         20.24         24.60         5.47 o                         
   2  25   4          0.05          4.14         2.77 o                         
 -12   1   5          2.23          1.41         1.06 o                         
 -11   1   5         23.67         24.36         0.85 o                         
 -10   1   5          0.00          0.61         0.56 o                         
  -9   1   5          6.27          7.27         0.40 o                         
  -8   1   5          2.61          3.47         0.33 o                         
  -7   1   5          0.41          1.38         0.33 o                         
  -6   1   5        113.83        118.60         1.13 o                         
  -5   1   5        118.64        111.97         0.98 o                         
  -4   1   5        294.75        322.42         2.21 o                         
  -3   1   5         28.36         32.50         0.47 o                         
  -2   1   5         17.20         29.50         0.51 o                         
  -1   1   5        387.45        392.77         2.10 o                         
   0   1   5        566.81        659.49         3.57 o                         
   1   1   5          4.05          2.08         0.22 o                         
   2   1   5         73.35         88.83         0.96 o                         
   3   1   5          0.55          0.17         0.31 o                         
   4   1   5         70.19         56.04         0.73 o                         
   5   1   5         36.52         40.27         0.87 o                         
   6   1   5         19.42         21.96         0.81 o                         
   7   1   5          4.83          3.14         0.72 o                         
   8   1   5         19.74         19.32         0.93 o                         
   9   1   5         12.29         12.92         1.04 o                         
  10   1   5          0.05         -1.28         1.28 o                         
 -12   2   5          9.27         12.01         1.06 o                         
 -11   2   5         37.77         39.33         1.70 o                         
 -10   2   5          7.10          6.28         0.85 o                         
  -9   2   5          1.57          1.50         0.34 o                         
  -8   2   5         22.14         20.42         0.37 o                         
  -7   2   5       1030.12       1062.52         5.94 o                         
  -6   2   5         11.02          7.38         0.35 o                         
  -5   2   5        361.09        336.24         2.08 o                         
  -4   2   5        134.52        150.44         1.23 o                         
  -3   2   5        700.53        802.91         5.33 o                         
  -2   2   5        859.22        862.98         4.70 o                         
  -1   2   5        792.85        816.35         4.14 o                         
   0   2   5        107.84        109.45         0.86 o                         
   1   2   5        246.24        266.83         1.74 o                         
   2   2   5        770.47        764.69         5.49 o                         
   3   2   5         18.44         18.91         0.49 o                         
   4   2   5        145.30        132.75         1.18 o                         
   5   2   5          8.29          6.24         0.44 o                         
   6   2   5          3.67          1.95         0.49 o                         
   7   2   5          0.81          0.37         0.67 o                         
   8   2   5          9.60          7.95         0.80 o                         
   9   2   5         60.20         65.48         1.87 o                         
  10   2   5          0.24          0.37         1.11 o                         
 -12   3   5          5.16          3.18         1.06 o                         
 -11   3   5          3.55          4.03         0.95 o                         
 -10   3   5        106.18        105.99         1.75 o                         
  -9   3   5          9.21          9.84         0.78 o                         
  -8   3   5          0.00         -0.31         0.51 o                         
  -7   3   5          0.02          0.82         0.29 o                         
  -6   3   5          3.20          2.35         0.25 o                         
  -5   3   5         20.25         18.92         0.37 o                         
  -4   3   5        479.34        480.67         2.84 o                         
  -3   3   5          0.01          0.00         0.24 o                         
  -2   3   5        261.02        325.06         2.36 o                         
  -1   3   5        372.61        486.15         3.23 o                         
   0   3   5        257.54        264.02         1.69 o                         
   1   3   5        887.36        937.63         5.98 o                         
   2   3   5        273.07        273.53         2.09 o                         
   3   3   5         88.95         97.16         0.95 o                         
   4   3   5        449.26        445.85         2.94 o                         
   5   3   5          7.07          6.04         0.42 o                         
   6   3   5          2.47          3.21         0.78 o                         
   7   3   5          4.64          5.62         0.78 o                         
   8   3   5         15.87         14.93         0.93 o                         
   9   3   5         20.35         24.93         1.25 o                         
  10   3   5          1.02          4.46         1.80 o                         
 -12   4   5          4.00          2.82         1.41 o                         
 -11   4   5         40.17         38.15         1.21 o                         
 -10   4   5          0.24          1.76         0.81 o                         
  -9   4   5         18.32         15.07         0.80 o                         
  -8   4   5        124.13        118.45         1.28 o                         
  -7   4   5        183.20        180.83         1.36 o                         
  -6   4   5         26.14         29.05         0.51 o                         
  -5   4   5          2.88          4.61         0.28 o                         
  -4   4   5         14.80         15.24         0.41 o                         
  -3   4   5        100.70         78.80         0.84 o                         
  -2   4   5        461.67        509.72         4.01 o                         
  -1   4   5        231.33        238.12         1.67 o                         
   0   4   5        267.69        271.94         1.90 o                         
   1   4   5          4.58          8.70         0.38 o                         
   2   4   5         85.39         90.35         1.00 o                         
   3   4   5        929.74        900.85         5.58 o                         
   4   4   5        168.53        162.66         1.38 o                         
   5   4   5         98.54         96.97         1.10 o                         
   6   4   5          0.06          1.32         0.62 o                         
   7   4   5         70.48         75.61         1.36 o                         
   8   4   5          0.03         -0.87         0.87 o                         
   9   4   5         14.43         15.41         0.83 o                         
  10   4   5         10.70          7.42         2.82 o                         
 -12   5   5         12.90         11.30         1.77 o                         
 -11   5   5          8.17          9.18         1.41 o                         
 -10   5   5         53.04         57.75         1.42 o                         
  -9   5   5         15.98         14.00         0.66 o                         
  -8   5   5          9.03          9.67         0.54 o                         
  -7   5   5         65.54         71.25         0.72 o                         
  -6   5   5        211.04        233.88         1.59 o                         
  -5   5   5         76.94         72.28         0.67 o                         
  -4   5   5        343.63        392.47         2.36 o                         
  -3   5   5         70.89         73.86         0.74 o                         
  -2   5   5       1334.23       1531.55         9.39 o                         
  -1   5   5         27.47         19.69         0.46 o                         
   0   5   5       3329.77       3817.18        24.15 o                         
   1   5   5        579.70        625.92         4.11 o                         
   2   5   5       2047.80       2268.09        14.21 o                         
   3   5   5        497.69        513.81         3.27 o                         
   4   5   5        375.64        400.64         3.04 o                         
   5   5   5         23.49         24.82         0.68 o                         
   6   5   5        259.27        252.47         2.46 o                         
   7   5   5          6.73          8.75         0.78 o                         
   8   5   5          4.37          3.63         0.89 o                         
   9   5   5          4.28          4.65         1.10 o                         
  10   5   5          0.00         -1.77         1.77 o                         
 -12   6   5          2.13          3.18         1.77 o                         
 -11   6   5          2.85          1.06         1.06 o                         
 -10   6   5          4.12          4.52         0.93 o                         
  -9   6   5          7.42          8.20         0.51 o                         
  -8   6   5          6.86          5.88         0.58 o                         
  -7   6   5          7.87          7.84         0.26 o                         
  -6   6   5         20.66         16.76         0.40 o                         
  -5   6   5         10.04          9.50         0.32 o                         
  -4   6   5         24.85         24.35         0.37 o                         
  -3   6   5        204.66        189.13         1.30 o                         
  -2   6   5        320.81        346.73         2.52 o                         
  -1   6   5       1719.57       1821.97        14.01 o                         
   0   6   5         71.79         76.83         0.84 o                         
   1   6   5        555.21        561.48         3.64 o                         
   2   6   5        380.78        388.40         2.80 o                         
   3   6   5        252.36        228.63         1.82 o                         
   4   6   5        249.94        240.71         2.02 o                         
   5   6   5         13.92         13.08         0.64 o                         
   6   6   5          1.72          0.91         0.65 o                         
   7   6   5          0.03          0.25         0.48 o                         
   8   6   5          2.72          3.26         0.82 o                         
   9   6   5         34.02         36.59         1.99 o                         
  10   6   5          5.73          3.44         1.86 o                         
 -12   7   5          3.51          3.53         1.77 o                         
 -11   7   5         28.91         25.42         1.77 o                         
 -10   7   5          7.76          8.92         1.02 o                         
  -9   7   5          1.62          2.58         0.65 o                         
  -8   7   5        186.97        184.15         1.58 o                         
  -7   7   5        138.76        136.66         1.25 o                         
  -6   7   5        489.85        452.21         3.53 o                         
  -5   7   5          4.79          1.62         0.20 o                         
  -4   7   5         24.77         22.44         0.39 o                         
  -3   7   5          0.02          0.20         0.20 o                         
  -2   7   5         78.25         84.37         0.72 o                         
  -1   7   5        927.54       1028.13         7.03 o                         
   0   7   5         52.41         40.87         0.63 o                         
   1   7   5          0.85          1.53         0.36 o                         
   2   7   5          1.00          2.66         0.31 o                         
   3   7   5        825.99        836.39         5.31 o                         
   4   7   5         29.92         32.51         0.91 o                         
   5   7   5        135.84        128.69         1.51 o                         
   6   7   5         80.07         76.62         1.45 o                         
   7   7   5          1.10          4.38         0.99 o                         
   8   7   5         63.80         62.55         1.47 o                         
   9   7   5          8.69         10.70         0.99 o                         
 -11   8   5          4.05          3.93         0.54 o                         
 -10   8   5          0.55          0.73         0.57 o                         
  -9   8   5          5.25          3.87         0.58 o                         
  -8   8   5         17.33         13.98         0.58 o                         
  -7   8   5         51.40         50.47         1.14 o                         
  -6   8   5          0.74          2.25         0.29 o                         
  -5   8   5        113.46        113.52         1.05 o                         
  -4   8   5        287.38        298.65         1.75 o                         
  -3   8   5          5.78          4.87         0.27 o                         
  -2   8   5        583.20        522.75         2.98 o                         
  -1   8   5        102.04        102.27         1.13 o                         
   0   8   5          0.85          2.30         0.35 o                         
   1   8   5         21.33         22.73         0.56 o                         
   2   8   5         22.98         15.74         0.45 o                         
   3   8   5         67.12         68.55         0.97 o                         
   4   8   5         55.51         53.03         0.86 o                         
   5   8   5          6.87          6.69         0.90 o                         
   6   8   5         50.89         54.41         1.08 o                         
   7   8   5         94.31         95.56         1.52 o                         
   8   8   5         39.31         41.11         1.52 o                         
   9   8   5         27.15         28.45         1.73 o                         
 -11   9   5          8.11          5.30         1.77 o                         
 -10   9   5         20.50         20.43         1.04 o                         
  -9   9   5         11.08         13.44         0.57 o                         
  -8   9   5          0.20         -0.21         0.56 o                         
  -7   9   5          0.03          0.19         0.43 o                         
  -6   9   5          0.61          0.52         0.50 o                         
  -5   9   5        143.20        164.52         1.42 o                         
  -4   9   5         10.65          6.54         0.27 o                         
  -3   9   5        727.40        699.65         3.70 o                         
  -2   9   5        201.33        226.02         1.51 o                         
  -1   9   5          2.01          0.58         0.34 o                         
   0   9   5          2.75          2.11         0.33 o                         
   1   9   5         50.43         58.38         0.88 o                         
   2   9   5        416.07        389.86         2.84 o                         
   3   9   5        366.69        368.57         2.71 o                         
   4   9   5        102.48        108.40         1.40 o                         
   5   9   5         39.86         37.34         1.08 o                         
   6   9   5         60.44         60.50         1.09 o                         
   7   9   5          3.05          4.13         1.10 o                         
   8   9   5         22.13         21.76         1.17 o                         
   9   9   5          4.76          2.28         1.41 o                         
 -11  10   5         38.12         39.05         1.76 o                         
 -10  10   5          0.11          0.96         0.60 o                         
  -9  10   5        108.74        115.71         1.56 o                         
  -8  10   5         59.54         56.04         1.13 o                         
  -7  10   5          2.53          3.18         0.52 o                         
  -6  10   5        404.43        364.02         2.63 o                         
  -5  10   5        258.82        238.13         1.82 o                         
  -4  10   5        257.93        230.08         1.61 o                         
  -3  10   5        414.65        400.25         2.34 o                         
  -2  10   5        464.96        442.75         2.57 o                         
  -1  10   5          0.52          2.14         0.33 o                         
   0  10   5        483.34        477.36         3.03 o                         
   1  10   5         91.22         78.00         1.01 o                         
   2  10   5         92.22         84.57         1.04 o                         
   3  10   5         51.91         51.52         0.91 o                         
   4  10   5        117.18        116.68         1.40 o                         
   5  10   5         10.16          9.03         0.75 o                         
   6  10   5         58.54         54.48         1.52 o                         
   7  10   5         10.27         11.55         1.11 o                         
   8  10   5         71.15         67.94         1.84 o                         
   9  10   5         35.13         27.22         1.68 o                         
 -11  11   5          5.75          5.70         0.76 o                         
 -10  11   5          1.83          1.41         0.61 o                         
  -9  11   5          0.20          0.81         0.93 o                         
  -8  11   5         67.64         62.83         1.14 o                         
  -7  11   5          5.30          5.19         0.60 o                         
  -6  11   5         32.84         26.50         0.62 o                         
  -5  11   5         31.01         29.52         0.72 o                         
  -4  11   5        264.97        258.91         1.77 o                         
  -3  11   5         13.96         16.64         0.41 o                         
  -2  11   5       2856.63       2921.30        15.54 o                         
  -1  11   5        139.90        131.91         1.24 o                         
   0  11   5        965.82        949.52         5.58 o                         
   1  11   5        249.05        212.32         1.71 o                         
   2  11   5        391.28        403.06         2.99 o                         
   3  11   5        142.98        137.99         1.47 o                         
   4  11   5        842.64        858.82         5.82 o                         
   5  11   5        108.02        107.68         1.52 o                         
   6  11   5        113.27        113.57         1.76 o                         
   7  11   5         40.02         38.58         1.37 o                         
   8  11   5          9.40          9.82         1.16 o                         
   9  11   5         24.25         27.33         2.21 o                         
 -11  12   5         49.41         48.74         2.09 o                         
 -10  12   5          0.07          0.47         0.78 o                         
  -9  12   5         15.52         15.21         0.80 o                         
  -8  12   5          4.87          6.72         0.75 o                         
  -7  12   5          0.11          0.78         0.83 o                         
  -6  12   5          0.10          0.65         0.43 o                         
  -5  12   5        138.25        139.12         1.44 o                         
  -4  12   5        243.84        232.54         1.94 o                         
  -3  12   5         99.89         97.35         1.05 o                         
  -2  12   5        611.35        610.51         3.75 o                         
  -1  12   5        821.24        873.69         5.92 o                         
   0  12   5         46.55         48.10         1.00 o                         
   1  12   5         24.03         14.06         0.53 o                         
   2  12   5         31.89         32.57         0.86 o                         
   3  12   5        232.66        220.88         1.92 o                         
   4  12   5         27.29         25.89         0.76 o                         
   5  12   5        131.17        134.40         1.64 o                         
   6  12   5          1.99          3.79         1.40 o                         
   7  12   5         61.56         57.49         1.63 o                         
   8  12   5          6.93          8.37         0.99 o                         
 -11  13   5         17.26         18.01         1.41 o                         
 -10  13   5          9.08          9.12         1.23 o                         
  -9  13   5          0.01          0.53         0.96 o                         
  -8  13   5          0.80          1.29         0.76 o                         
  -7  13   5          0.78          0.54         0.42 o                         
  -6  13   5          0.29         -0.13         0.54 o                         
  -5  13   5          1.65          2.66         0.50 o                         
  -4  13   5         91.73         88.26         1.23 o                         
  -3  13   5         59.55         59.20         0.93 o                         
  -2  13   5         62.26         57.08         1.04 o                         
  -1  13   5          0.00         -0.42         0.42 o                         
   0  13   5        390.59        357.77         2.58 o                         
   1  13   5        218.73        193.09         1.71 o                         
   2  13   5        516.74        516.01         3.50 o                         
   3  13   5        320.41        312.91         2.59 o                         
   4  13   5        122.49        119.81         2.22 o                         
   5  13   5        114.37        112.46         1.70 o                         
   6  13   5         28.01         24.80         1.06 o                         
   7  13   5          3.89          3.81         1.05 o                         
   8  13   5          0.02          1.02         2.09 o                         
 -10  14   5          0.31          1.06         0.83 o                         
  -9  14   5          0.00          1.28         1.03 o                         
  -8  14   5          4.97          5.74         0.71 o                         
  -7  14   5         29.37         24.91         0.73 o                         
  -6  14   5          5.69          5.84         0.67 o                         
  -5  14   5         14.46         13.86         0.59 o                         
  -4  14   5         18.37         17.72         0.66 o                         
  -3  14   5        189.94        177.11         1.73 o                         
  -2  14   5         10.99         10.28         0.66 o                         
  -1  14   5         64.48         61.11         0.94 o                         
   0  14   5         15.11         15.17         0.57 o                         
   1  14   5         53.71         48.30         0.96 o                         
   2  14   5          1.13         -0.55         0.55 o                         
   3  14   5          8.94          8.71         0.76 o                         
   4  14   5         80.86         83.19         1.41 o                         
   5  14   5         82.60         77.64         2.27 o                         
   6  14   5          7.16          6.22         0.93 o                         
   7  14   5          0.80          0.68         1.27 o                         
   8  14   5         58.81         64.31         2.24 o                         
 -10  15   5          0.56          0.17         1.37 o                         
  -9  15   5          0.23          0.42         0.98 o                         
  -8  15   5         19.28         17.52         1.58 o                         
  -7  15   5         48.15         49.07         1.35 o                         
  -6  15   5         40.19         39.09         0.96 o                         
  -5  15   5          0.76          1.44         0.55 o                         
  -4  15   5         61.68         60.48         1.10 o                         
  -3  15   5          0.08          0.48         0.52 o                         
  -2  15   5         12.71         12.54         0.60 o                         
  -1  15   5         82.25         84.33         1.26 o                         
   0  15   5         84.55         86.71         1.13 o                         
   1  15   5          5.45          9.43         0.69 o                         
   2  15   5          4.78          7.08         0.67 o                         
   3  15   5         48.09         48.31         1.36 o                         
   4  15   5         19.29         21.57         1.18 o                         
   5  15   5         26.63         26.43         1.56 o                         
   6  15   5         14.43         16.56         1.58 o                         
   7  15   5          0.01         -0.92         1.10 o                         
   8  15   5         12.45         13.22         2.35 o                         
 -10  16   5          0.79          0.71         1.77 o                         
  -9  16   5          0.17         -0.97         0.98 o                         
  -8  16   5         50.16         50.64         0.91 o                         
  -7  16   5          1.21          0.26         0.93 o                         
  -6  16   5         11.59         10.06         0.62 o                         
  -5  16   5         33.28         35.80         1.26 o                         
  -4  16   5         40.29         37.14         0.97 o                         
  -3  16   5         38.88         38.17         1.00 o                         
  -2  16   5        428.82        422.65         3.55 o                         
  -1  16   5          3.05          3.35         0.59 o                         
   0  16   5         34.09         34.36         0.86 o                         
   1  16   5          0.68          0.78         0.58 o                         
   2  16   5         28.00         26.64         0.85 o                         
   3  16   5          9.95         10.00         0.92 o                         
   4  16   5        211.47        215.46         2.68 o                         
   5  16   5         63.72         64.92         1.56 o                         
   6  16   5          8.20          5.13         1.46 o                         
   7  16   5         28.19         29.68         1.69 o                         
  -9  17   5         30.32         27.62         1.65 o                         
  -8  17   5         31.25         29.45         1.04 o                         
  -7  17   5         56.62         55.69         1.51 o                         
  -6  17   5          5.13          4.32         0.67 o                         
  -5  17   5          3.44          2.30         0.72 o                         
  -4  17   5          8.47         10.54         0.83 o                         
  -3  17   5          8.37          8.23         0.72 o                         
  -2  17   5         19.87         20.92         0.82 o                         
  -1  17   5         23.66         21.42         0.95 o                         
   0  17   5         25.54         28.76         0.89 o                         
   1  17   5         14.95         17.21         0.75 o                         
   2  17   5         13.39         12.05         0.96 o                         
   3  17   5         14.80         11.81         0.98 o                         
   4  17   5          0.00          1.37         0.90 o                         
   5  17   5         35.92         38.41         1.33 o                         
   6  17   5          1.13         -0.26         1.30 o                         
   7  17   5         23.95         23.13         1.45 o                         
  -9  18   5          8.49          7.10         1.35 o                         
  -8  18   5         35.74         41.23         1.43 o                         
  -7  18   5          0.23         -0.24         0.64 o                         
  -6  18   5          0.46          0.48         0.79 o                         
  -5  18   5          5.55          5.21         0.78 o                         
  -4  18   5          1.74          1.31         1.10 o                         
  -3  18   5         39.68         45.84         1.18 o                         
  -2  18   5          0.01          0.00         0.62 o                         
  -1  18   5         14.30         18.10         0.88 o                         
   0  18   5         13.84         16.58         0.79 o                         
   1  18   5         26.40         25.08         0.96 o                         
   2  18   5          1.88          0.92         0.76 o                         
   3  18   5          3.43          3.69         1.00 o                         
   4  18   5          6.96          3.63         1.56 o                         
   5  18   5          7.40          6.79         1.28 o                         
   6  18   5          1.94         -1.42         1.42 o                         
  -8  19   5         77.07         85.07         1.75 o                         
  -7  19   5          5.57          5.09         0.96 o                         
  -6  19   5        133.10        132.91         1.98 o                         
  -5  19   5         60.75         61.26         1.38 o                         
  -4  19   5         26.52         27.62         1.04 o                         
  -3  19   5          4.93          3.88         0.91 o                         
  -2  19   5         12.42         16.01         1.06 o                         
  -1  19   5          4.93          4.98         0.89 o                         
   0  19   5          9.22         11.36         0.94 o                         
   1  19   5          0.12          0.68         0.93 o                         
   2  19   5         37.71         42.84         1.33 o                         
   3  19   5         41.29         39.39         1.70 o                         
   4  19   5         71.99         66.82         2.36 o                         
   5  19   5         27.87         29.73         1.97 o                         
   6  19   5         14.67         11.30         2.83 o                         
  -8  20   5          1.14          1.10         1.49 o                         
  -7  20   5          0.22         -0.40         0.95 o                         
  -6  20   5         11.79          9.66         1.46 o                         
  -5  20   5          0.25         -0.42         0.98 o                         
  -4  20   5          0.47          0.13         0.99 o                         
  -3  20   5         37.69         37.43         1.14 o                         
  -2  20   5         74.41         69.41         2.23 o                         
  -1  20   5         97.55         94.69         1.98 o                         
   0  20   5         21.97         21.56         1.10 o                         
   1  20   5         71.47         67.01         1.61 o                         
   2  20   5          1.13         -1.28         1.28 o                         
   3  20   5          4.78          4.59         2.00 o                         
   4  20   5          0.22         -1.06         2.65 o                         
   5  20   5          1.39         -0.29         1.10 o                         
  -7  21   5          3.20          2.43         1.09 o                         
  -6  21   5          6.99          8.41         1.24 o                         
  -5  21   5         28.94         27.51         1.50 o                         
  -4  21   5         23.36         26.44         1.48 o                         
  -3  21   5         26.95         29.14         1.22 o                         
  -2  21   5         24.37         23.67         1.28 o                         
  -1  21   5         50.90         52.46         1.80 o                         
   0  21   5          9.38          8.78         1.26 o                         
   1  21   5          0.68         -1.10         1.10 o                         
   2  21   5         23.58         26.46         2.82 o                         
   3  21   5         26.57         20.64         2.36 o                         
   4  21   5          0.18         -0.55         1.41 o                         
   5  21   5          1.23         -0.16         1.46 o                         
  -7  22   5          9.35          7.97         1.94 o                         
  -6  22   5         19.79         17.36         1.53 o                         
  -5  22   5          1.56          3.56         1.20 o                         
  -4  22   5          0.45          1.79         0.93 o                         
  -3  22   5          7.92          9.43         1.89 o                         
  -2  22   5         25.88         25.38         2.36 o                         
  -1  22   5         78.45         83.78         3.11 o                         
   0  22   5          0.75         -0.86         1.48 o                         
   1  22   5         38.75         43.29         3.00 o                         
   2  22   5          7.28          7.53         1.69 o                         
   3  22   5          1.73         -0.18         4.41 o                         
   4  22   5          2.88          1.13         1.18 o                         
  -6  23   5          2.23          3.24         2.05 o                         
  -5  23   5         29.54         32.89         1.83 o                         
  -4  23   5          2.62          1.60         1.66 o                         
  -3  23   5          1.66          1.68         1.60 o                         
  -2  23   5          4.50          4.41         1.75 o                         
  -1  23   5          0.39          0.12         2.12 o                         
   0  23   5          4.52          4.30         2.40 o                         
   1  23   5          8.80          8.66         2.47 o                         
   2  23   5          2.57          0.48         1.99 o                         
   3  23   5         21.32         19.75         3.35 o                         
  -5  24   5          3.26          3.36         3.18 o                         
  -4  24   5         52.70         63.29         2.43 o                         
  -3  24   5          6.03          7.85         2.02 o                         
  -2  24   5         30.00         33.79         2.11 o                         
  -1  24   5          1.59          1.59         2.50 o                         
   0  24   5         27.96         31.65         2.10 o                         
   1  24   5          5.68          6.36         1.41 o                         
   2  24   5         31.44         32.04         2.39 o                         
  -3  25   5         12.37         13.77         4.24 o                         
  -2  25   5          9.48          9.17         3.18 o                         
  -1  25   5          1.24          1.68         1.59 o                         
   0  25   5          2.38          4.66         1.91 o                         
 -11   0   6         19.66         15.33         1.15 o                         
 -10   0   6        154.90        161.10         2.46 o                         
  -9   0   6          1.83          2.57         0.55 o                         
  -8   0   6        522.53        515.10         4.39 o                         
  -7   0   6        250.70        261.42         3.33 o                         
  -6   0   6        190.98        192.17         2.00 o                         
  -5   0   6          9.32          9.26         0.41 o                         
  -4   0   6         11.00         13.70         0.61 o                         
  -3   0   6         35.68         27.46         0.61 o                         
  -2   0   6        122.34        114.20         1.78 o                         
  -1   0   6        259.12        304.20         3.00 o                         
   0   0   6       2192.22       2366.84        18.35 o                         
   1   0   6        151.31        162.88         1.87 o                         
   2   0   6          3.57          1.58         0.46 o                         
   3   0   6        779.78        731.50         6.58 o                         
   4   0   6        759.30        727.76         6.18 o                         
   5   0   6        105.46        104.58         2.43 o                         
   6   0   6          4.52          3.94         1.44 o                         
   7   0   6         57.57         63.11         2.06 o                         
   8   0   6          8.25          7.99         1.34 o                         
   9   0   6         29.36         27.04         1.86 o                         
 -12   1   6         82.78         83.87         1.75 o                         
 -11   1   6         12.28         11.87         0.88 o                         
 -10   1   6          5.91          6.58         0.66 o                         
  -9   1   6        167.25        167.32         1.39 o                         
  -8   1   6        199.64        194.26         1.44 o                         
  -7   1   6        855.00        866.33         5.69 o                         
  -6   1   6         36.77         35.79         0.52 o                         
  -5   1   6          9.29          7.12         0.29 o                         
  -4   1   6        347.38        391.68         2.30 o                         
  -3   1   6        272.01        304.93         2.30 o                         
  -2   1   6          0.08          0.42         0.24 o                         
  -1   1   6          6.79          5.15         0.38 o                         
   0   1   6          2.05          1.45         0.26 o                         
   1   1   6        212.41        200.81         1.58 o                         
   2   1   6         12.00         10.99         0.49 o                         
   3   1   6        654.98        674.08         3.96 o                         
   4   1   6         48.50         48.26         0.73 o                         
   5   1   6         12.12         14.53         0.63 o                         
   6   1   6         29.53         31.77         1.02 o                         
   7   1   6         11.04         12.50         1.08 o                         
   8   1   6         29.49         32.37         1.45 o                         
   9   1   6         23.09         26.07         1.30 o                         
 -12   2   6         16.49         16.60         1.41 o                         
 -11   2   6         45.84         45.06         1.49 o                         
 -10   2   6          0.12          0.84         0.60 o                         
  -9   2   6        126.73        132.91         1.53 o                         
  -8   2   6          1.21          2.16         0.30 o                         
  -7   2   6         66.60         64.05         0.88 o                         
  -6   2   6         18.89         16.42         0.41 o                         
  -5   2   6          7.85          7.26         0.25 o                         
  -4   2   6         72.92         77.06         0.64 o                         
  -3   2   6        286.95        299.30         2.26 o                         
  -2   2   6          6.37          2.42         0.26 o                         
  -1   2   6        518.69        550.34         4.52 o                         
   0   2   6        563.10        642.27         3.85 o                         
   1   2   6          1.36          1.05         0.35 o                         
   2   2   6        375.58        399.09         2.90 o                         
   3   2   6        167.12        168.42         1.34 o                         
   4   2   6         20.81         24.06         0.66 o                         
   5   2   6          6.70          9.26         0.58 o                         
   6   2   6        129.60        128.19         1.68 o                         
   7   2   6          9.99          9.71         1.05 o                         
   8   2   6         56.93         55.34         1.32 o                         
   9   2   6         36.41         33.41         1.76 o                         
 -12   3   6         72.43         74.86         2.47 o                         
 -11   3   6          9.48         10.24         1.12 o                         
 -10   3   6         77.43         76.45         1.57 o                         
  -9   3   6        277.83        288.97         2.82 o                         
  -8   3   6          1.81          2.89         0.54 o                         
  -7   3   6        531.39        512.70         3.23 o                         
  -6   3   6         34.63         30.79         0.65 o                         
  -5   3   6         11.05         16.13         0.36 o                         
  -4   3   6         68.01         58.99         0.62 o                         
  -3   3   6        572.91        591.82         3.63 o                         
  -2   3   6          0.00         -0.19         0.34 o                         
  -1   3   6          0.72          1.43         0.32 o                         
   0   3   6        161.93        168.88         1.34 o                         
   1   3   6         13.14          9.85         0.48 o                         
   2   3   6          5.65          8.91         0.46 o                         
   3   3   6        593.41        548.14         3.53 o                         
   4   3   6        103.83        106.30         1.18 o                         
   5   3   6         59.30         51.47         1.02 o                         
   6   3   6         23.58         23.66         0.86 o                         
   7   3   6          1.50          1.61         0.70 o                         
   8   3   6          3.28          3.59         1.23 o                         
   9   3   6          5.62          9.26         1.17 o                         
 -12   4   6          0.50          2.82         1.06 o                         
 -11   4   6         50.25         45.56         1.85 o                         
 -10   4   6          5.50          5.45         0.75 o                         
  -9   4   6        141.83        150.81         1.81 o                         
  -8   4   6          8.65          8.13         0.35 o                         
  -7   4   6        105.00        105.48         1.09 o                         
  -6   4   6         90.84         76.24         0.85 o                         
  -5   4   6         91.61        102.46         0.88 o                         
  -4   4   6        408.81        414.47         2.66 o                         
  -3   4   6        615.62        610.87         3.62 o                         
  -2   4   6        354.58        369.57         2.90 o                         
  -1   4   6          0.07          0.16         0.34 o                         
   0   4   6         29.78         38.21         0.61 o                         
   1   4   6          9.60         11.15         0.53 o                         
   2   4   6        359.41        397.39         3.04 o                         
   3   4   6        869.24        874.05         5.30 o                         
   4   4   6        107.27        116.77         1.33 o                         
   5   4   6        398.11        392.70         3.08 o                         
   6   4   6         15.45         15.06         0.73 o                         
   7   4   6          1.48          1.08         0.70 o                         
   8   4   6          3.14          2.21         0.88 o                         
   9   4   6         25.26         30.11         1.31 o                         
 -12   5   6          0.75          0.00         1.06 o                         
 -11   5   6        148.47        148.66         4.24 o                         
 -10   5   6          1.52          0.63         0.83 o                         
  -9   5   6         26.46         25.35         0.61 o                         
  -8   5   6          2.42          2.47         0.48 o                         
  -7   5   6        149.52        142.71         1.22 o                         
  -6   5   6        485.65        449.09         2.96 o                         
  -5   5   6         29.95         32.41         0.50 o                         
  -4   5   6        202.59        189.47         1.45 o                         
  -3   5   6       1193.89       1244.21         7.46 o                         
  -2   5   6        411.73        415.00         3.14 o                         
  -1   5   6        320.13        321.87         2.78 o                         
   0   5   6         31.95         32.87         0.63 o                         
   1   5   6          3.11          2.17         0.35 o                         
   2   5   6         19.52         15.04         0.57 o                         
   3   5   6          9.24         11.59         0.47 o                         
   4   5   6          2.57          2.94         0.47 o                         
   5   5   6         70.89         66.93         1.10 o                         
   6   5   6          2.11          2.14         0.71 o                         
   7   5   6         26.41         27.92         0.98 o                         
   8   5   6          9.18         10.27         0.91 o                         
   9   5   6         26.81         30.85         1.96 o                         
 -12   6   6          1.66          1.06         1.77 o                         
 -11   6   6          2.04          0.71         1.06 o                         
 -10   6   6          4.73          5.61         0.88 o                         
  -9   6   6         48.94         50.20         0.88 o                         
  -8   6   6        176.49        176.20         1.64 o                         
  -7   6   6         14.38         15.70         0.50 o                         
  -6   6   6        118.32        104.99         1.10 o                         
  -5   6   6          6.82         10.04         0.40 o                         
  -4   6   6         90.45        101.11         0.91 o                         
  -3   6   6         53.72         52.57         0.64 o                         
  -2   6   6        155.50        156.73         1.54 o                         
  -1   6   6        318.10        322.33         2.70 o                         
   0   6   6         26.94         28.00         0.58 o                         
   1   6   6          9.84          7.83         0.44 o                         
   2   6   6        104.42         89.63         1.04 o                         
   3   6   6         37.33         30.80         0.59 o                         
   4   6   6         40.33         39.83         0.98 o                         
   5   6   6         82.86         81.22         1.37 o                         
   6   6   6         47.07         49.95         1.19 o                         
   7   6   6         58.50         58.07         1.40 o                         
   8   6   6         20.43         19.49         1.39 o                         
   9   6   6         11.31         11.12         1.94 o                         
 -12   7   6          3.60          3.18         1.77 o                         
 -11   7   6          0.67          1.06         1.41 o                         
 -10   7   6         42.61         47.24         1.06 o                         
  -9   7   6          1.13          0.88         0.70 o                         
  -8   7   6          8.96         10.42         0.49 o                         
  -7   7   6          6.67          4.73         0.53 o                         
  -6   7   6        110.50         83.49         0.86 o                         
  -5   7   6         19.96         15.96         0.43 o                         
  -4   7   6          6.94          7.91         0.29 o                         
  -3   7   6         21.13         24.26         0.37 o                         
  -2   7   6        607.07        594.59         3.94 o                         
  -1   7   6        261.01        292.66         2.21 o                         
   0   7   6         11.01         10.73         0.40 o                         
   1   7   6          6.63          8.47         0.48 o                         
   2   7   6          4.84          5.15         0.35 o                         
   3   7   6         13.70         11.70         0.55 o                         
   4   7   6         56.35         55.57         1.15 o                         
   5   7   6         36.73         37.75         1.04 o                         
   6   7   6         20.65         19.09         0.76 o                         
   7   7   6         11.47         13.92         1.03 o                         
   8   7   6         20.08         18.81         1.07 o                         
   9   7   6         33.64         34.49         1.96 o                         
 -11   8   6          2.11          0.71         1.41 o                         
 -10   8   6         56.00         53.79         1.27 o                         
  -9   8   6         17.62         15.94         0.67 o                         
  -8   8   6         84.35         78.56         1.00 o                         
  -7   8   6         98.88        103.06         1.23 o                         
  -6   8   6         12.73          8.20         0.31 o                         
  -5   8   6          1.21          2.16         0.29 o                         
  -4   8   6          8.02          9.50         0.27 o                         
  -3   8   6        139.82        113.88         0.87 o                         
  -2   8   6        164.50        150.64         1.34 o                         
  -1   8   6         35.25         36.82         0.76 o                         
   0   8   6         50.58         51.00         0.79 o                         
   1   8   6        317.46        290.85         2.42 o                         
   2   8   6         92.29         79.60         1.01 o                         
   3   8   6         69.63         64.83         1.02 o                         
   4   8   6          0.83         -0.10         0.59 o                         
   5   8   6         17.96         16.81         0.78 o                         
   6   8   6         24.23         19.89         1.00 o                         
   7   8   6         14.05         13.49         1.40 o                         
   8   8   6         21.19         23.06         1.40 o                         
   9   8   6          6.56         10.23         1.40 o                         
 -11   9   6         10.03          8.67         0.79 o                         
 -10   9   6         11.67         14.60         1.21 o                         
  -9   9   6         81.67         77.14         1.71 o                         
  -8   9   6          2.22          2.17         0.46 o                         
  -7   9   6        129.05        131.31         1.51 o                         
  -6   9   6         43.54         44.15         0.72 o                         
  -5   9   6         10.23         10.59         0.33 o                         
  -4   9   6         11.11          7.95         0.31 o                         
  -3   9   6        401.40        364.95         2.11 o                         
  -2   9   6        170.98        177.29         1.54 o                         
  -1   9   6        613.15        619.21         3.88 o                         
   0   9   6        166.77        173.54         1.44 o                         
   1   9   6          5.02          1.94         0.39 o                         
   2   9   6         29.36         26.46         0.68 o                         
   3   9   6         23.54         22.34         0.75 o                         
   4   9   6         18.71         18.33         0.82 o                         
   5   9   6          3.05          2.46         0.58 o                         
   6   9   6         79.36         87.36         1.61 o                         
   7   9   6          0.85         -0.15         1.07 o                         
   8   9   6          9.98         12.22         1.86 o                         
   9   9   6          2.58         -1.77         2.12 o                         
 -11  10   6         30.44         29.42         4.41 o                         
 -10  10   6          0.58          1.09         1.17 o                         
  -9  10   6         12.35         11.70         0.62 o                         
  -8  10   6          0.45          0.85         0.61 o                         
  -7  10   6         44.23         37.28         0.93 o                         
  -6  10   6         74.32         65.47         0.83 o                         
  -5  10   6        152.40        143.45         1.28 o                         
  -4  10   6         74.70         76.61         0.73 o                         
  -3  10   6        205.88        201.57         1.33 o                         
  -2  10   6         75.24         83.84         0.85 o                         
  -1  10   6       1492.22       1536.16         8.93 o                         
   0  10   6        134.80        127.55         1.27 o                         
   1  10   6        256.36        233.18         1.78 o                         
   2  10   6         37.81         38.20         0.80 o                         
   3  10   6         45.42         43.78         1.04 o                         
   4  10   6        211.81        224.85         2.23 o                         
   5  10   6         59.54         62.55         1.27 o                         
   6  10   6        316.97        330.43         3.68 o                         
   7  10   6         11.84         13.68         0.90 o                         
   8  10   6         49.15         47.34         1.40 o                         
 -11  11   6          0.35          1.06         2.12 o                         
 -10  11   6          2.19          2.77         0.54 o                         
  -9  11   6         16.75         16.61         0.75 o                         
  -8  11   6          3.42          3.25         0.82 o                         
  -7  11   6        166.42        153.95         2.18 o                         
  -6  11   6         54.47         53.56         1.09 o                         
  -5  11   6          6.96          9.17         0.46 o                         
  -4  11   6          1.52          0.62         0.29 o                         
  -3  11   6        489.22        489.05         2.83 o                         
  -2  11   6        151.50        116.42         1.07 o                         
  -1  11   6         31.12         28.89         0.64 o                         
   0  11   6        422.01        378.07         2.86 o                         
   1  11   6        320.38        290.76         2.24 o                         
   2  11   6        245.71        243.14         2.12 o                         
   3  11   6         43.80         42.05         0.94 o                         
   4  11   6         14.94         16.37         1.13 o                         
   5  11   6          7.09          6.95         0.74 o                         
   6  11   6          3.12          2.77         0.97 o                         
   7  11   6         45.12         47.19         1.80 o                         
   8  11   6          8.16         10.06         1.30 o                         
 -11  12   6         53.96         54.38         3.18 o                         
 -10  12   6          1.18          2.38         0.77 o                         
  -9  12   6          6.68          6.05         0.84 o                         
  -8  12   6        109.74        109.84         1.59 o                         
  -7  12   6          5.72          5.41         0.64 o                         
  -6  12   6          0.01          0.44         0.40 o                         
  -5  12   6         61.13         59.74         1.63 o                         
  -4  12   6         11.01         10.10         0.47 o                         
  -3  12   6        300.79        288.87         2.15 o                         
  -2  12   6          8.80         10.22         0.40 o                         
  -1  12   6          0.10         -0.36         0.52 o                         
   0  12   6         60.95         70.10         1.23 o                         
   1  12   6          4.87          9.43         0.51 o                         
   2  12   6        170.12        171.58         1.77 o                         
   3  12   6        205.87        204.46         2.00 o                         
   4  12   6         19.48         19.82         0.85 o                         
   5  12   6         84.27         83.80         1.61 o                         
   6  12   6         48.47         46.44         1.34 o                         
   7  12   6         40.60         37.61         1.67 o                         
   8  12   6         21.67         23.40         2.65 o                         
 -11  13   6          0.06          0.35         0.50 o                         
 -10  13   6          2.87          2.30         0.83 o                         
  -9  13   6         64.66         56.96         1.22 o                         
  -8  13   6         18.80         19.04         0.79 o                         
  -7  13   6         35.68         36.56         0.73 o                         
  -6  13   6          0.37          0.41         0.58 o                         
  -5  13   6        152.19        142.22         1.63 o                         
  -4  13   6          0.19         -0.38         0.43 o                         
  -3  13   6         66.61         60.34         0.99 o                         
  -2  13   6         75.00         65.19         1.08 o                         
  -1  13   6         49.58         56.73         0.97 o                         
   0  13   6        516.72        487.57         3.56 o                         
   1  13   6        162.97        150.79         1.59 o                         
   2  13   6        236.01        226.29         2.15 o                         
   3  13   6        192.04        185.27         2.19 o                         
   4  13   6        143.90        157.28         2.31 o                         
   5  13   6         37.11         35.59         1.14 o                         
   6  13   6          0.07          0.98         1.10 o                         
   7  13   6         11.85         12.72         1.18 o                         
   8  13   6         51.73         56.93         2.17 o                         
 -10  14   6          0.67          0.97         1.19 o                         
  -9  14   6         10.32         10.81         0.90 o                         
  -8  14   6          0.18          1.67         1.10 o                         
  -7  14   6          1.71          1.60         0.46 o                         
  -6  14   6          8.61          6.75         0.67 o                         
  -5  14   6         91.36         89.78         1.27 o                         
  -4  14   6         46.44         47.26         0.96 o                         
  -3  14   6          0.49         -0.12         0.53 o                         
  -2  14   6        108.66        106.72         1.32 o                         
  -1  14   6         34.02         31.95         0.85 o                         
   0  14   6        417.19        399.50         3.06 o                         
   1  14   6         11.29         14.34         0.60 o                         
   2  14   6        270.09        262.93         2.44 o                         
   3  14   6          8.93          8.29         0.78 o                         
   4  14   6        272.23        270.11         2.77 o                         
   5  14   6         90.82         84.31         1.59 o                         
   6  14   6         58.08         55.43         1.90 o                         
   7  14   6          0.07         -0.35         1.17 o                         
 -10  15   6          0.08          0.23         1.28 o                         
  -9  15   6         49.57         51.14         1.55 o                         
  -8  15   6          7.17         10.35         1.07 o                         
  -7  15   6        107.70        104.50         1.56 o                         
  -6  15   6          1.95          1.57         0.94 o                         
  -5  15   6         70.05         67.19         1.19 o                         
  -4  15   6          4.65          4.48         0.53 o                         
  -3  15   6          0.10         -0.40         0.61 o                         
  -2  15   6         52.67         50.22         1.01 o                         
  -1  15   6          0.50         -0.01         0.63 o                         
   0  15   6         22.10         19.69         0.76 o                         
   1  15   6        100.79         97.93         1.40 o                         
   2  15   6          0.06         -0.01         0.57 o                         
   3  15   6          1.37          0.20         0.86 o                         
   4  15   6         23.35         22.07         1.02 o                         
   5  15   6         12.31         12.58         0.95 o                         
   6  15   6          5.87          5.63         1.10 o                         
   7  15   6          1.88          0.70         1.10 o                         
  -9  16   6          1.98          1.74         0.87 o                         
  -8  16   6        107.24        117.42         2.60 o                         
  -7  16   6          4.80          5.60         0.85 o                         
  -6  16   6        101.30        102.08         2.04 o                         
  -5  16   6        104.28        107.37         1.53 o                         
  -4  16   6         25.24         25.35         0.88 o                         
  -3  16   6         54.43         54.96         1.21 o                         
  -2  16   6        155.77        158.43         1.83 o                         
  -1  16   6         16.02         18.15         0.84 o                         
   0  16   6         58.37         64.72         1.48 o                         
   1  16   6         84.17         88.53         1.43 o                         
   2  16   6          0.77         -0.16         0.88 o                         
   3  16   6         46.65         46.06         1.28 o                         
   4  16   6          3.11          4.80         1.04 o                         
   5  16   6          0.52          0.16         1.71 o                         
   6  16   6          0.75         -1.33         1.33 o                         
   7  16   6         24.29         28.09         2.16 o                         
  -9  17   6          0.00         -0.11         1.69 o                         
  -8  17   6         18.70         20.12         0.81 o                         
  -7  17   6          0.66          0.62         1.00 o                         
  -6  17   6          5.08          6.35         0.64 o                         
  -5  17   6         32.50         37.16         1.17 o                         
  -4  17   6         24.81         25.73         1.02 o                         
  -3  17   6          8.92         10.91         0.99 o                         
  -2  17   6          1.33          2.01         0.76 o                         
  -1  17   6          9.14         11.63         0.94 o                         
   0  17   6         11.28         11.97         0.86 o                         
   1  17   6          8.49          6.29         0.80 o                         
   2  17   6         16.22         18.26         0.98 o                         
   3  17   6          0.12         -0.43         1.15 o                         
   4  17   6         21.30         21.58         1.40 o                         
   5  17   6          1.00          1.55         1.41 o                         
   6  17   6          2.28          2.53         1.70 o                         
  -9  18   6         18.23         23.72         2.09 o                         
  -8  18   6          7.15          7.19         0.66 o                         
  -7  18   6          3.09          3.95         1.07 o                         
  -6  18   6         59.71         56.39         1.77 o                         
  -5  18   6         14.27         15.56         0.96 o                         
  -4  18   6        105.71        105.33         1.73 o                         
  -3  18   6         68.46         73.88         1.74 o                         
  -2  18   6        142.37        149.55         2.23 o                         
  -1  18   6        116.72        119.66         1.87 o                         
   0  18   6         69.85         70.10         1.73 o                         
   1  18   6          0.12          0.92         0.94 o                         
   2  18   6          0.67          1.15         1.27 o                         
   3  18   6          0.10         -1.65         1.77 o                         
   4  18   6          4.54          5.30         1.75 o                         
   5  18   6         41.69         40.00         2.81 o                         
   6  18   6          2.81          3.85         1.75 o                         
  -8  19   6          0.30          0.29         1.12 o                         
  -7  19   6         27.20         28.34         1.38 o                         
  -6  19   6          4.96          4.59         0.83 o                         
  -5  19   6          4.31          3.13         0.79 o                         
  -4  19   6         13.02         14.42         1.54 o                         
  -3  19   6          9.73          9.10         0.98 o                         
  -2  19   6         39.83         39.24         1.36 o                         
  -1  19   6          2.49          1.85         1.03 o                         
   0  19   6         15.93         20.53         1.06 o                         
   1  19   6          0.28          0.93         1.04 o                         
   2  19   6         55.31         59.85         1.71 o                         
   3  19   6         11.96         15.20         1.44 o                         
   4  19   6          8.16          8.18         1.75 o                         
   5  19   6         11.00         12.52         2.15 o                         
  -8  20   6          5.53          6.67         1.49 o                         
  -7  20   6         23.23         21.17         1.17 o                         
  -6  20   6         33.86         33.72         1.89 o                         
  -5  20   6          1.30          1.30         0.88 o                         
  -4  20   6          0.12         -0.03         0.81 o                         
  -3  20   6          1.63          0.62         1.09 o                         
  -2  20   6         19.83         21.43         1.35 o                         
  -1  20   6          0.29         -1.12         1.23 o                         
   0  20   6         58.35         61.92         1.97 o                         
   1  20   6         12.99         11.03         1.31 o                         
   2  20   6         58.47         62.03         3.18 o                         
   3  20   6          7.79          7.05         1.44 o                         
   4  20   6          0.00         -0.91         1.86 o                         
   5  20   6          5.41          6.99         1.72 o                         
  -7  21   6          8.26          7.67         1.19 o                         
  -6  21   6          0.09          0.70         1.00 o                         
  -5  21   6         11.78         13.26         1.43 o                         
  -4  21   6         12.29         12.98         1.50 o                         
  -3  21   6          1.77          5.12         1.99 o                         
  -2  21   6         54.75         62.03         2.15 o                         
  -1  21   6          0.76         -0.25         1.34 o                         
   0  21   6         13.99         16.18         1.48 o                         
   1  21   6         54.32         57.48         3.36 o                         
   2  21   6         30.93         28.30         2.57 o                         
   3  21   6          5.81          8.57         1.50 o                         
   4  21   6          1.12          0.78         2.14 o                         
  -6  22   6          0.08         -1.04         1.04 o                         
  -5  22   6          0.01          1.74         1.10 o                         
  -4  22   6         28.97         32.55         2.26 o                         
  -3  22   6          7.87          9.20         1.36 o                         
  -2  22   6         25.90         29.66         1.95 o                         
  -1  22   6          6.31          7.46         2.02 o                         
   0  22   6          1.30          1.60         1.07 o                         
   1  22   6         22.02         23.79         2.02 o                         
   2  22   6          9.67         12.32         2.04 o                         
   3  22   6          6.20          7.37         1.50 o                         
  -5  23   6         66.00         67.08         2.69 o                         
  -4  23   6          4.28          5.59         1.51 o                         
  -3  23   6         18.64         23.00         2.99 o                         
  -2  23   6          3.38          0.80         1.59 o                         
  -1  23   6          0.38         -1.23         1.23 o                         
   0  23   6          2.12          2.47         1.49 o                         
   1  23   6          2.45         -2.12         2.75 o                         
   2  23   6         26.25         30.64         3.43 o                         
  -4  24   6         12.79         15.92         2.80 o                         
  -3  24   6         28.60         31.11         2.50 o                         
  -2  24   6          8.54         14.32         2.35 o                         
  -1  24   6         11.92         15.18         2.71 o                         
   0  24   6         16.47         17.94         1.99 o                         
   1  24   6          0.09          2.24         2.97 o                         
 -11   1   7         15.35         14.12         1.33 o                         
 -10   1   7         36.16         36.71         0.88 o                         
  -9   1   7        131.45        139.07         1.23 o                         
  -8   1   7        100.59        101.43         1.78 o                         
  -7   1   7        311.53        320.86         2.50 o                         
  -6   1   7        440.69        400.36         2.51 o                         
  -5   1   7        452.55        417.64         2.64 o                         
  -4   1   7          4.98          3.06         0.22 o                         
  -3   1   7         74.48         55.72         0.55 o                         
  -2   1   7        510.05        502.87         3.05 o                         
  -1   1   7         75.37         74.41         0.86 o                         
   0   1   7         74.89         75.68         0.93 o                         
   1   1   7         47.44         42.42         1.04 o                         
   2   1   7         76.20         76.61         1.18 o                         
   3   1   7        525.26        499.03         3.23 o                         
   4   1   7         18.05         16.44         0.78 o                         
   5   1   7         12.94         10.85         0.86 o                         
   6   1   7          9.01         10.54         0.86 o                         
   7   1   7         28.81         31.16         1.10 o                         
   8   1   7          2.09          5.44         1.12 o                         
   9   1   7          2.53          3.11         1.56 o                         
 -12   2   7         10.14         13.49         1.77 o                         
 -11   2   7         66.17         65.35         1.82 o                         
 -10   2   7         37.97         41.41         1.09 o                         
  -9   2   7          0.53          0.15         0.52 o                         
  -8   2   7          0.57          0.60         0.45 o                         
  -7   2   7         23.02         24.40         0.52 o                         
  -6   2   7         49.36         47.62         0.61 o                         
  -5   2   7        493.21        467.16         2.81 o                         
  -4   2   7        284.03        303.13         1.99 o                         
  -3   2   7          5.59          7.73         0.27 o                         
  -2   2   7         18.60         18.21         0.37 o                         
  -1   2   7        569.90        548.25         3.56 o                         
   0   2   7        485.56        473.04         3.30 o                         
   1   2   7         31.80         28.27         1.11 o                         
   2   2   7        171.47        156.00         1.90 o                         
   3   2   7          3.59          5.14         0.45 o                         
   4   2   7          4.22          3.09         0.64 o                         
   5   2   7          0.02          0.03         0.61 o                         
   6   2   7          3.72          3.71         0.79 o                         
   7   2   7          4.92          6.50         0.81 o                         
   8   2   7         51.44         54.33         1.81 o                         
   9   2   7          2.75          4.31         1.60 o                         
 -12   3   7          2.43          1.77         1.06 o                         
 -11   3   7          8.79          9.89         1.06 o                         
 -10   3   7         21.80         24.18         1.02 o                         
  -9   3   7         10.52         10.40         0.74 o                         
  -8   3   7         67.92         64.42         0.69 o                         
  -7   3   7        627.30        670.72         4.23 o                         
  -6   3   7          8.49          6.19         0.38 o                         
  -5   3   7         92.53         96.09         0.85 o                         
  -4   3   7          0.04          0.15         0.35 o                         
  -3   3   7         15.87         20.65         0.43 o                         
  -2   3   7        219.44        197.99         1.54 o                         
  -1   3   7        318.66        359.62         2.72 o                         
   0   3   7        704.48        731.16         5.62 o                         
   1   3   7          0.60          2.37         0.46 o                         
   2   3   7        102.42         99.36         1.28 o                         
   3   3   7        375.15        355.71         3.45 o                         
   4   3   7         69.33         66.65         1.06 o                         
   5   3   7         35.21         35.64         1.00 o                         
   6   3   7         15.68         14.85         0.75 o                         
   7   3   7        119.16        122.07         2.36 o                         
   8   3   7         11.84          9.10         0.95 o                         
   9   3   7         21.97         21.10         1.86 o                         
 -12   4   7         46.77         48.02         2.12 o                         
 -11   4   7        156.43        152.54         4.24 o                         
 -10   4   7          6.55          5.17         0.93 o                         
  -9   4   7        281.52        284.81         2.75 o                         
  -8   4   7          4.39          4.76         0.59 o                         
  -7   4   7        534.11        526.18         3.44 o                         
  -6   4   7         79.44         64.49         0.84 o                         
  -5   4   7        229.95        225.38         1.80 o                         
  -4   4   7         37.19         26.19         0.51 o                         
  -3   4   7         25.63         31.16         0.76 o                         
  -2   4   7        696.97        655.79         4.32 o                         
  -1   4   7          3.49          3.50         0.34 o                         
   0   4   7          0.06          0.13         0.33 o                         
   1   4   7        234.90        246.34         2.38 o                         
   2   4   7        308.60        309.84         2.61 o                         
   3   4   7        205.15        205.25         1.79 o                         
   4   4   7        206.38        199.62         1.95 o                         
   5   4   7          0.58          1.17         0.74 o                         
   6   4   7         29.59         33.29         1.07 o                         
   7   4   7          2.41          1.52         0.87 o                         
   8   4   7          0.18          2.29         1.14 o                         
   9   4   7         29.85         34.60         3.53 o                         
 -12   5   7         11.09          9.89         1.41 o                         
 -11   5   7         43.67         40.96         2.12 o                         
 -10   5   7          9.23          9.56         1.12 o                         
  -9   5   7         30.01         32.44         0.88 o                         
  -8   5   7        189.33        184.81         1.99 o                         
  -7   5   7         47.27         48.30         1.06 o                         
  -6   5   7        501.62        493.78         3.00 o                         
  -5   5   7         26.12         25.53         0.50 o                         
  -4   5   7         67.04         52.48         0.64 o                         
  -3   5   7          5.37          2.20         0.35 o                         
  -2   5   7        225.38        227.39         2.05 o                         
  -1   5   7          0.00          0.69         0.32 o                         
   0   5   7          0.49          1.03         0.32 o                         
   1   5   7         69.26         60.84         1.04 o                         
   2   5   7        181.27        170.34         1.62 o                         
   3   5   7          4.46          7.12         0.47 o                         
   4   5   7         54.28         56.01         1.14 o                         
   5   5   7          1.65          2.41         1.06 o                         
   6   5   7        110.01        107.07         2.19 o                         
   7   5   7         46.26         48.59         1.42 o                         
   8   5   7         77.02         78.14         1.97 o                         
   9   5   7         54.55         50.87         2.22 o                         
 -12   6   7         15.87         12.01         1.41 o                         
 -11   6   7          1.09          1.06         1.06 o                         
 -10   6   7         42.70         47.92         1.41 o                         
  -9   6   7         58.32         57.79         1.04 o                         
  -8   6   7         31.32         31.49         0.70 o                         
  -7   6   7        115.58        102.14         1.26 o                         
  -6   6   7         53.98         62.52         0.76 o                         
  -5   6   7        145.77        168.82         1.42 o                         
  -4   6   7          0.30          0.63         0.29 o                         
  -3   6   7        697.03        704.51         5.00 o                         
  -2   6   7          0.88          1.30         0.33 o                         
  -1   6   7         43.17         44.07         0.74 o                         
   0   6   7         19.24         17.61         0.49 o                         
   1   6   7          5.49          3.36         0.58 o                         
   2   6   7         39.20         35.22         0.86 o                         
   3   6   7          8.26          7.14         0.51 o                         
   4   6   7          0.43          0.75         0.55 o                         
   5   6   7          0.17          0.53         0.64 o                         
   6   6   7         66.63         63.97         1.71 o                         
   7   6   7          0.99          1.08         0.99 o                         
   8   6   7          3.45          4.66         0.87 o                         
 -12   7   7          1.55         -0.71         1.41 o                         
 -11   7   7          7.10          5.30         1.77 o                         
 -10   7   7          1.13          2.03         0.73 o                         
  -9   7   7          2.52          2.34         0.69 o                         
  -8   7   7         48.19         48.81         1.28 o                         
  -7   7   7        223.38        203.62         1.81 o                         
  -6   7   7         69.44         64.85         0.73 o                         
  -5   7   7        122.12        110.88         1.10 o                         
  -4   7   7          7.85          4.21         0.28 o                         
  -3   7   7          9.60         10.42         0.48 o                         
  -2   7   7         16.26         31.71         0.89 o                         
  -1   7   7         65.71         49.99         0.83 o                         
   0   7   7         20.57         18.91         0.54 o                         
   1   7   7         80.53         75.23         1.12 o                         
   2   7   7          5.79          8.50         0.60 o                         
   3   7   7         21.85         22.11         0.78 o                         
   4   7   7          4.39          3.39         0.72 o                         
   5   7   7          1.87          0.96         0.63 o                         
   6   7   7          0.01          0.51         0.80 o                         
   7   7   7         10.32         13.23         1.12 o                         
   8   7   7          2.83          2.90         0.88 o                         
 -11   8   7          8.77         11.30         2.12 o                         
 -10   8   7          3.09          4.68         1.14 o                         
  -9   8   7          0.03          0.03         0.55 o                         
  -8   8   7         10.70          9.50         0.55 o                         
  -7   8   7        201.32        194.13         2.11 o                         
  -6   8   7         41.72         40.19         0.89 o                         
  -5   8   7          0.11          0.10         0.30 o                         
  -4   8   7         37.45         27.10         0.48 o                         
  -3   8   7        620.84        632.54         4.43 o                         
  -2   8   7        144.04        126.21         1.44 o                         
  -1   8   7         58.12         67.17         1.03 o                         
   0   8   7          2.76          1.76         0.35 o                         
   1   8   7          0.04          2.93         0.53 o                         
   2   8   7         32.56         33.24         0.85 o                         
   3   8   7         16.94         19.78         0.77 o                         
   4   8   7         12.50         13.31         0.94 o                         
   5   8   7         37.88         36.43         1.08 o                         
   6   8   7          7.11          6.26         0.80 o                         
   7   8   7          2.90          2.94         1.11 o                         
   8   8   7         24.74         27.30         1.65 o                         
 -12   9   7          3.79          6.71         1.77 o                         
 -11   9   7         15.87         17.88         0.90 o                         
 -10   9   7          0.21         -0.66         1.04 o                         
  -9   9   7         18.60         18.07         0.71 o                         
  -8   9   7         31.17         28.47         1.25 o                         
  -7   9   7          0.60          1.75         0.53 o                         
  -6   9   7        290.88        263.08         2.36 o                         
  -5   9   7        108.67         89.91         0.99 o                         
  -4   9   7         15.96          9.66         0.41 o                         
  -3   9   7         58.33         39.84         0.71 o                         
  -2   9   7         20.70         17.24         0.53 o                         
  -1   9   7         40.48         30.81         0.74 o                         
   0   9   7         15.06          7.83         0.56 o                         
   1   9   7         28.76         19.22         0.61 o                         
   2   9   7          0.11          0.08         0.48 o                         
   3   9   7         26.80         26.02         0.96 o                         
   4   9   7         35.50         37.32         1.14 o                         
   5   9   7         18.78         18.54         0.85 o                         
   6   9   7          0.01         -0.97         0.97 o                         
   7   9   7         28.66         32.35         2.55 o                         
   8   9   7          0.00          3.22         1.44 o                         
 -11  10   7          1.38         -0.95         0.95 o                         
 -10  10   7         30.91         31.93         2.82 o                         
  -9  10   7         11.14          9.52         1.05 o                         
  -8  10   7         30.65         32.08         1.23 o                         
  -7  10   7         13.98         14.30         0.92 o                         
  -6  10   7          1.10          1.13         0.41 o                         
  -5  10   7        348.41        335.46         2.66 o                         
  -4  10   7         10.17          7.92         0.39 o                         
  -3  10   7        351.99        315.40         2.23 o                         
  -2  10   7        312.29        346.20         2.45 o                         
  -1  10   7         12.14         19.63         0.60 o                         
   0  10   7          0.04          1.54         0.49 o                         
   1  10   7         45.55         42.19         0.86 o                         
   2  10   7        350.99        340.96         2.95 o                         
   3  10   7        105.71        102.51         1.62 o                         
   4  10   7        338.77        339.55         2.99 o                         
   5  10   7        105.36        104.08         1.84 o                         
   6  10   7          3.93          4.21         1.13 o                         
   7  10   7         52.97         50.79         3.53 o                         
   8  10   7         78.81         86.86         4.38 o                         
 -11  11   7          3.82          5.08         1.23 o                         
 -10  11   7          1.04          1.50         0.46 o                         
  -9  11   7         15.64         15.76         1.24 o                         
  -8  11   7         21.71         21.23         0.82 o                         
  -7  11   7         19.06         17.67         0.59 o                         
  -6  11   7          0.81          0.35         0.45 o                         
  -5  11   7          3.52          0.38         0.55 o                         
  -4  11   7         13.42         12.10         0.50 o                         
  -3  11   7        426.89        382.33         3.13 o                         
  -2  11   7         13.67         15.50         0.62 o                         
  -1  11   7         29.48         24.76         0.67 o                         
   0  11   7         88.74         76.51         1.15 o                         
   1  11   7        216.05        199.38         1.78 o                         
   2  11   7         35.48         33.95         0.91 o                         
   3  11   7         39.71         37.24         1.09 o                         
   4  11   7         57.50         55.99         1.32 o                         
   5  11   7         93.55         88.13         1.93 o                         
   6  11   7         74.66         74.05         1.63 o                         
   7  11   7         42.65         41.76         2.17 o                         
   8  11   7        148.69        169.21         4.24 o                         
 -11  12   7         17.99         21.19         1.77 o                         
 -10  12   7          0.84          0.35         0.83 o                         
  -9  12   7         27.70         29.41         0.98 o                         
  -8  12   7         93.35         97.49         1.47 o                         
  -7  12   7         17.49         13.80         0.55 o                         
  -6  12   7          2.47          1.76         0.65 o                         
  -5  12   7        158.55        142.01         1.63 o                         
  -4  12   7        119.47        116.10         1.30 o                         
  -3  12   7         75.55         62.93         1.06 o                         
  -2  12   7         16.71         19.29         0.64 o                         
  -1  12   7          1.40          0.62         0.46 o                         
   0  12   7          0.59          1.46         0.57 o                         
   1  12   7          0.39          1.55         0.50 o                         
   2  12   7          2.06          1.81         0.68 o                         
   3  12   7         53.01         50.46         1.32 o                         
   4  12   7          8.76          7.60         0.87 o                         
   5  12   7         15.74         17.11         1.13 o                         
   6  12   7          7.84          8.21         1.23 o                         
   7  12   7          4.40          7.05         1.29 o                         
 -11  13   7         18.63         15.89         3.88 o                         
 -10  13   7         36.86         38.17         4.41 o                         
  -9  13   7          1.46          2.82         0.80 o                         
  -8  13   7         67.84         74.45         1.63 o                         
  -7  13   7          4.35          3.57         0.96 o                         
  -6  13   7          1.93          0.79         0.74 o                         
  -5  13   7         60.69         59.82         1.31 o                         
  -4  13   7          9.16          8.82         0.56 o                         
  -3  13   7        152.79        141.89         1.84 o                         
  -2  13   7         13.80         14.82         0.55 o                         
  -1  13   7        396.53        380.38         3.81 o                         
   0  13   7          0.79          2.80         0.55 o                         
   1  13   7          0.85          1.33         0.60 o                         
   2  13   7         76.45         71.52         1.37 o                         
   3  13   7         44.22         46.75         1.35 o                         
   4  13   7        233.66        245.15         3.10 o                         
   5  13   7          0.78          1.05         0.91 o                         
   6  13   7        112.85        111.91         4.49 o                         
   7  13   7         67.27         74.41         2.17 o                         
 -10  14   7          0.21          0.40         1.94 o                         
  -9  14   7          8.99         10.03         0.98 o                         
  -8  14   7          1.55          1.65         0.76 o                         
  -7  14   7          0.16         -0.25         0.73 o                         
  -6  14   7         22.70         25.42         0.95 o                         
  -5  14   7          0.26          0.43         0.66 o                         
  -4  14   7          0.20          0.90         0.61 o                         
  -3  14   7         50.49         49.75         0.97 o                         
  -2  14   7         17.93         16.04         0.77 o                         
  -1  14   7        253.34        262.68         2.42 o                         
   0  14   7          8.84          7.47         0.76 o                         
   1  14   7          7.34          6.90         0.79 o                         
   2  14   7         15.09         12.18         0.96 o                         
   3  14   7          1.03          0.82         1.06 o                         
   4  14   7          4.21          5.06         1.08 o                         
   5  14   7          3.32          2.87         1.14 o                         
   6  14   7         42.79         39.33         2.00 o                         
   7  14   7         27.87         35.46         3.15 o                         
 -10  15   7          7.04          7.69         1.52 o                         
  -9  15   7         98.41        105.21         2.27 o                         
  -8  15   7         36.36         38.01         1.50 o                         
  -7  15   7         25.68         27.54         1.45 o                         
  -6  15   7          4.61          3.38         0.73 o                         
  -5  15   7          5.72          4.95         1.08 o                         
  -4  15   7          3.90          4.39         0.71 o                         
  -3  15   7          7.45          4.16         0.83 o                         
  -2  15   7        274.47        287.78         2.94 o                         
  -1  15   7          9.91         11.31         0.93 o                         
   0  15   7         91.69         87.14         1.44 o                         
   1  15   7          0.59          1.38         0.80 o                         
   2  15   7         38.00         35.51         1.35 o                         
   3  15   7         17.66         16.25         1.00 o                         
   4  15   7          0.03          1.08         1.08 o                         
   5  15   7          0.00          0.54         2.46 o                         
   6  15   7          5.53          7.34         2.56 o                         
 -10  16   7          3.33          6.00         2.12 o                         
  -9  16   7        101.62        106.18         2.47 o                         
  -8  16   7          0.00          1.99         1.08 o                         
  -7  16   7         13.44         15.40         0.97 o                         
  -6  16   7         19.70         20.14         1.18 o                         
  -5  16   7          1.12         -0.47         0.92 o                         
  -4  16   7         46.34         49.39         1.21 o                         
  -3  16   7         30.97         32.76         0.97 o                         
  -2  16   7         20.17         18.16         1.21 o                         
  -1  16   7          0.20          1.57         0.94 o                         
   0  16   7         12.10         12.14         0.90 o                         
   1  16   7         11.17         13.54         1.01 o                         
   2  16   7          5.84          5.20         1.09 o                         
   3  16   7          8.66          6.93         1.24 o                         
   4  16   7          5.57          1.57         1.69 o                         
   5  16   7          1.18          1.50         1.81 o                         
   6  16   7         21.54         19.72         2.98 o                         
  -9  17   7          1.69          2.40         1.40 o                         
  -8  17   7          6.42          6.79         1.03 o                         
  -7  17   7         61.55         60.85         2.39 o                         
  -6  17   7          0.06          0.84         0.72 o                         
  -5  17   7         29.42         31.47         1.41 o                         
  -4  17   7          3.12          2.77         0.74 o                         
  -3  17   7         33.30         36.59         1.16 o                         
  -2  17   7        142.98        142.29         2.17 o                         
  -1  17   7          7.98          7.58         1.07 o                         
   0  17   7          2.11          2.92         0.88 o                         
   1  17   7          3.30          2.15         1.21 o                         
   2  17   7        159.36        161.63         2.47 o                         
   3  17   7         26.63         27.51         1.68 o                         
   4  17   7          0.23         -0.87         1.86 o                         
   5  17   7          6.21          6.94         2.55 o                         
   6  17   7          3.51          6.33         3.00 o                         
  -9  18   7         11.52         13.06         2.47 o                         
  -8  18   7          0.57          0.45         0.45 o                         
  -7  18   7          5.54          5.56         0.90 o                         
  -6  18   7          0.00          0.71         0.93 o                         
  -5  18   7          2.27          2.04         1.25 o                         
  -4  18   7          9.67          8.27         1.17 o                         
  -3  18   7          2.03          0.03         0.75 o                         
  -2  18   7          0.07         -0.84         0.84 o                         
  -1  18   7          0.40         -1.18         1.18 o                         
   0  18   7          1.78          2.85         1.05 o                         
   1  18   7         39.16         41.39         1.36 o                         
   2  18   7         33.58         36.26         1.84 o                         
   3  18   7          0.14          1.34         2.36 o                         
   4  18   7          2.26          0.63         2.36 o                         
   5  18   7          3.21          3.14         1.59 o                         
  -8  19   7          0.90          1.07         0.78 o                         
  -7  19   7         22.24         22.78         1.32 o                         
  -6  19   7         11.89         13.25         1.94 o                         
  -5  19   7        113.28        119.87         2.22 o                         
  -4  19   7          0.68          0.75         1.23 o                         
  -3  19   7         60.29         60.64         1.76 o                         
  -2  19   7         12.01         10.88         1.41 o                         
  -1  19   7         26.39         29.10         1.74 o                         
   0  19   7         48.22         48.35         1.70 o                         
   1  19   7          4.23          2.55         1.25 o                         
   2  19   7        105.55        107.17         3.57 o                         
   3  19   7          6.26          9.78         2.82 o                         
   4  19   7         93.52         94.33         4.22 o                         
   5  19   7          0.43          1.85         1.69 o                         
  -7  20   7         14.00         13.12         1.25 o                         
  -6  20   7          3.22          3.75         1.01 o                         
  -5  20   7          6.02          4.64         1.19 o                         
  -4  20   7          2.04         -0.53         1.24 o                         
  -3  20   7         13.00         12.96         1.08 o                         
  -2  20   7          7.77          8.10         1.33 o                         
  -1  20   7          0.41         -1.67         1.67 o                         
   0  20   7          0.25          1.15         1.37 o                         
   1  20   7         19.05         19.74         2.09 o                         
   2  20   7         21.83         26.41         2.27 o                         
   3  20   7          2.09          3.26         2.61 o                         
   4  20   7         41.00         44.88         5.83 o                         
  -7  21   7          2.60          1.41         2.25 o                         
  -6  21   7          2.02          3.91         0.99 o                         
  -5  21   7          7.21          8.19         1.13 o                         
  -4  21   7          5.50          6.58         1.36 o                         
  -3  21   7         15.36         14.88         2.40 o                         
  -2  21   7          0.00          0.11         1.61 o                         
  -1  21   7          0.75          0.95         1.50 o                         
   0  21   7          8.17         11.07         2.30 o                         
   1  21   7         13.01         11.06         2.61 o                         
   2  21   7         55.33         58.68         4.76 o                         
   3  21   7          2.85          0.69         2.61 o                         
  -6  22   7          0.30         -0.45         3.00 o                         
  -5  22   7         22.61         22.63         1.39 o                         
  -4  22   7          0.24         -0.52         0.94 o                         
  -3  22   7          4.09          5.20         2.82 o                         
  -2  22   7         34.46         35.24         3.18 o                         
  -1  22   7         43.99         51.47         3.71 o                         
   0  22   7         39.46         45.26         2.26 o                         
   1  22   7          3.33          1.72         2.97 o                         
   2  22   7         11.64         15.51         2.86 o                         
  -5  23   7         20.94         16.57         2.25 o                         
  -4  23   7          6.10          4.59         1.99 o                         
  -3  23   7          5.84          5.12         1.50 o                         
  -2  23   7          0.01          0.21         1.76 o                         
  -1  23   7         26.31         29.54         3.11 o                         
   0  23   7          0.10         -1.36         1.36 o                         
   1  23   7         17.46         20.40         2.18 o                         
  -3  24   7         48.70         62.15         4.94 o                         
  -2  24   7          3.65          6.57         1.76 o                         
  -1  24   7         26.62         26.59         6.18 o                         
 -10   0   8          2.58          3.76         0.66 o                         
  -9   0   8         34.15         35.64         0.89 o                         
  -8   0   8         48.20         48.82         2.59 o                         
  -7   0   8         11.66         15.18         0.79 o                         
  -6   0   8        339.76        366.00         3.65 o                         
  -5   0   8        521.17        551.66         4.61 o                         
  -4   0   8       2455.98       2454.07        18.04 o                         
  -3   0   8       1822.87       1862.98        13.79 o                         
  -2   0   8       1404.66       1344.56        10.13 o                         
  -1   0   8        258.92        220.26         2.17 o                         
   0   0   8         26.42         23.14         0.89 o                         
   1   0   8        198.27        188.75         3.65 o                         
   2   0   8        470.06        444.62         4.85 o                         
   3   0   8        707.43        690.48         6.49 o                         
   4   0   8        235.92        228.54         3.11 o                         
   5   0   8          4.72          7.36         1.39 o                         
   6   0   8          0.65          0.76         1.40 o                         
   7   0   8         53.25         56.06         2.86 o                         
   8   0   8         13.01         14.30         2.21 o                         
 -11   1   8         28.25         28.00         0.85 o                         
 -10   1   8          3.79          4.78         1.17 o                         
  -9   1   8        109.58        107.88         1.20 o                         
  -8   1   8         24.75         24.61         0.64 o                         
  -7   1   8        198.12        185.31         1.65 o                         
  -6   1   8          0.39          1.08         0.54 o                         
  -5   1   8        691.54        701.47         4.16 o                         
  -4   1   8          0.15          2.62         0.46 o                         
  -3   1   8        631.01        601.37         3.73 o                         
  -2   1   8         67.23         63.93         0.67 o                         
  -1   1   8        367.87        363.08         2.25 o                         
   0   1   8         19.58         21.16         0.66 o                         
   1   1   8          9.45          7.90         0.62 o                         
   2   1   8        167.44        166.23         1.79 o                         
   3   1   8          1.00          1.52         0.54 o                         
   4   1   8        106.11        103.82         1.51 o                         
   5   1   8          9.05          9.66         0.77 o                         
   6   1   8         14.45         15.84         0.95 o                         
   7   1   8          4.03          4.23         1.11 o                         
   8   1   8          0.83          0.78         1.16 o                         
 -12   2   8         12.86         15.54         1.06 o                         
 -11   2   8         12.28         11.65         1.06 o                         
 -10   2   8          7.03          5.74         0.77 o                         
  -9   2   8         23.63         22.15         0.59 o                         
  -8   2   8          1.80          2.98         0.52 o                         
  -7   2   8        121.22        114.42         1.16 o                         
  -6   2   8         41.37         36.60         0.60 o                         
  -5   2   8        650.65        647.83         4.20 o                         
  -4   2   8        246.25        230.62         1.69 o                         
  -3   2   8        353.54        339.44         2.22 o                         
  -2   2   8        112.01        103.77         0.85 o                         
  -1   2   8        484.93        476.43         2.82 o                         
   0   2   8          1.20          1.72         0.41 o                         
   1   2   8        215.00        208.74         2.09 o                         
   2   2   8        116.62        113.23         1.41 o                         
   3   2   8         41.26         38.98         0.92 o                         
   4   2   8          3.91          5.44         0.70 o                         
   5   2   8          1.14          1.12         0.85 o                         
   6   2   8          0.18          1.56         0.94 o                         
   7   2   8          1.70          4.01         1.53 o                         
   8   2   8         17.48         16.26         1.33 o                         
 -12   3   8         15.20         14.48         1.41 o                         
 -11   3   8          0.04          1.06         1.06 o                         
 -10   3   8         12.44         14.98         0.87 o                         
  -9   3   8         35.29         30.86         0.77 o                         
  -8   3   8        240.94        239.85         1.97 o                         
  -7   3   8        151.08        142.84         1.32 o                         
  -6   3   8         84.87         74.51         0.73 o                         
  -5   3   8        399.39        350.58         2.40 o                         
  -4   3   8        106.70        111.23         1.04 o                         
  -3   3   8        490.45        438.26         3.11 o                         
  -2   3   8         28.21         33.41         0.64 o                         
  -1   3   8          9.25         14.17         0.53 o                         
   0   3   8         13.82         10.91         0.48 o                         
   1   3   8         47.81         55.85         1.23 o                         
   2   3   8         11.35         11.40         0.65 o                         
   3   3   8         41.09         35.57         0.89 o                         
   4   3   8          5.13          6.52         0.61 o                         
   5   3   8          0.15          0.49         0.84 o                         
   6   3   8         43.33         43.14         1.25 o                         
   7   3   8         29.34         31.40         1.29 o                         
   8   3   8          0.16          0.11         1.71 o                         
 -12   4   8          5.44          5.30         1.41 o                         
 -11   4   8          8.74          9.53         1.06 o                         
 -10   4   8         13.90         12.94         0.93 o                         
  -9   4   8          0.05         -0.42         0.75 o                         
  -8   4   8        176.71        181.53         1.59 o                         
  -7   4   8          0.40          1.88         0.46 o                         
  -6   4   8        123.79        104.44         1.03 o                         
  -5   4   8        205.84        225.69         1.84 o                         
  -4   4   8        439.12        448.15         3.27 o                         
  -3   4   8        385.69        378.02         2.82 o                         
  -2   4   8        612.38        594.70         4.17 o                         
  -1   4   8         53.15         55.55         0.84 o                         
   0   4   8          5.92          6.43         0.36 o                         
   1   4   8         12.12         10.26         0.62 o                         
   2   4   8         36.64         40.40         0.98 o                         
   3   4   8         20.64         19.38         0.73 o                         
   4   4   8         22.50         24.36         0.80 o                         
   5   4   8          1.98          0.87         0.94 o                         
   6   4   8          6.93          7.36         0.84 o                         
   7   4   8         11.30         12.58         1.30 o                         
   8   4   8          8.80         10.86         1.45 o                         
 -12   5   8          1.40          0.35         1.06 o                         
 -11   5   8         14.39         10.24         1.41 o                         
 -10   5   8         47.91         45.02         1.41 o                         
  -9   5   8         43.06         35.56         0.84 o                         
  -8   5   8          4.86          5.39         0.63 o                         
  -7   5   8         11.43          9.43         0.48 o                         
  -6   5   8          0.00         -0.36         0.36 o                         
  -5   5   8        235.36        209.35         1.68 o                         
  -4   5   8         38.27         39.06         0.69 o                         
  -3   5   8        938.18        898.16         6.27 o                         
  -2   5   8         20.51         22.16         0.64 o                         
  -1   5   8         78.55         78.61         0.92 o                         
   0   5   8         14.50         15.69         0.55 o                         
   1   5   8         43.86         36.19         0.92 o                         
   2   5   8         25.04         26.14         0.74 o                         
   3   5   8         43.03         41.74         0.93 o                         
   4   5   8          3.77          4.36         0.51 o                         
   5   5   8          0.19          0.25         0.96 o                         
   6   5   8         29.27         26.17         0.99 o                         
   7   5   8          9.23         11.01         1.16 o                         
   8   5   8          4.57          2.98         2.04 o                         
 -12   6   8          1.35          1.77         1.41 o                         
 -11   6   8         37.43         32.13         2.12 o                         
 -10   6   8          3.26          4.14         0.98 o                         
  -9   6   8         10.84         10.67         0.66 o                         
  -8   6   8          7.20          8.71         0.55 o                         
  -7   6   8        161.45        167.95         1.64 o                         
  -6   6   8         48.11         35.83         0.64 o                         
  -5   6   8         62.70         44.93         0.65 o                         
  -4   6   8        132.82        118.82         1.29 o                         
  -3   6   8          6.74          5.27         0.46 o                         
  -2   6   8        230.60        212.99         1.89 o                         
  -1   6   8         68.54         68.77         0.90 o                         
   0   6   8         94.81         65.24         0.83 o                         
   1   6   8        416.85        388.15         3.19 o                         
   2   6   8         19.56         19.96         0.95 o                         
   3   6   8         27.26         27.80         0.86 o                         
   4   6   8         94.28         91.41         1.76 o                         
   5   6   8          4.36          4.32         0.78 o                         
   6   6   8          7.59          8.95         1.20 o                         
   7   6   8          0.24         -0.29         1.40 o                         
   8   6   8          0.73          0.14         1.53 o                         
 -11   7   8         14.66         14.12         1.77 o                         
 -10   7   8          1.60          0.58         1.00 o                         
  -9   7   8          2.02          2.39         0.54 o                         
  -8   7   8         69.64         69.71         1.20 o                         
  -7   7   8         76.71         64.69         1.11 o                         
  -6   7   8          4.64          5.45         0.46 o                         
  -5   7   8          1.03         -0.45         0.45 o                         
  -4   7   8        128.99        130.29         1.33 o                         
  -3   7   8        728.66        742.01         5.15 o                         
  -2   7   8          4.30          1.93         0.47 o                         
  -1   7   8        195.27        184.63         1.59 o                         
   0   7   8         21.36         17.79         0.59 o                         
   1   7   8          3.61          3.55         0.62 o                         
   2   7   8          6.19          6.82         0.66 o                         
   3   7   8          0.14          0.32         0.65 o                         
   4   7   8         15.30         16.98         0.80 o                         
   5   7   8          3.10          6.06         0.84 o                         
   6   7   8          6.89          7.19         1.29 o                         
   7   7   8          4.31          4.35         1.61 o                         
   8   7   8         75.76         77.32         2.71 o                         
 -12   8   8         10.06          8.83         1.41 o                         
 -11   8   8          2.76          2.12         1.06 o                         
 -10   8   8          1.26          2.09         1.08 o                         
  -9   8   8          0.58          0.54         0.83 o                         
  -8   8   8        146.87        141.15         1.70 o                         
  -7   8   8         65.39         61.58         1.35 o                         
  -6   8   8         25.79         19.10         0.53 o                         
  -5   8   8         73.69         54.65         1.05 o                         
  -4   8   8         67.92         50.23         1.06 o                         
  -3   8   8        287.88        217.58         1.96 o                         
  -2   8   8         75.34         59.69         0.97 o                         
  -1   8   8         27.91         14.61         0.53 o                         
   0   8   8          2.26          2.95         0.55 o                         
   1   8   8         10.53         10.11         0.55 o                         
   2   8   8          1.74          4.13         0.59 o                         
   3   8   8         71.46         66.73         1.29 o                         
   4   8   8          1.70          1.79         0.89 o                         
   5   8   8         11.97         11.77         0.96 o                         
   6   8   8          4.12          5.52         1.08 o                         
   7   8   8          0.65         -0.02         2.02 o                         
   8   8   8          3.64          4.21         1.69 o                         
 -11   9   8          4.24          5.65         1.77 o                         
 -10   9   8          6.39          4.39         1.10 o                         
  -9   9   8         20.48         19.34         1.10 o                         
  -8   9   8        140.82        144.70         1.82 o                         
  -7   9   8         63.57         70.22         1.39 o                         
  -6   9   8          0.03          0.54         0.47 o                         
  -5   9   8         68.28         59.03         0.93 o                         
  -4   9   8         18.58         18.27         0.62 o                         
  -3   9   8        351.08        335.34         2.70 o                         
  -2   9   8        285.99        279.90         2.39 o                         
  -1   9   8        374.11        351.03         2.71 o                         
   0   9   8         34.51         29.55         0.85 o                         
   1   9   8        170.64        169.74         1.80 o                         
   2   9   8        179.05        173.40         2.02 o                         
   3   9   8         49.65         49.84         1.36 o                         
   4   9   8         27.68         31.03         1.06 o                         
   5   9   8          7.75          5.52         0.95 o                         
   6   9   8          4.40          7.80         0.86 o                         
   7   9   8          0.35          1.25         2.62 o                         
 -11  10   8          2.12          1.29         1.24 o                         
 -10  10   8          0.33         -1.06         1.06 o                         
  -9  10   8          0.07         -0.54         0.79 o                         
  -8  10   8         45.56         45.25         1.85 o                         
  -7  10   8         26.04         23.02         0.80 o                         
  -6  10   8          3.77          4.86         0.60 o                         
  -5  10   8         69.99         62.67         1.30 o                         
  -4  10   8          0.03          0.29         0.43 o                         
  -3  10   8         84.24         64.54         1.05 o                         
  -2  10   8        114.24        120.12         1.35 o                         
  -1  10   8        196.92        159.68         1.79 o                         
   0  10   8         81.00         77.11         1.38 o                         
   1  10   8         20.42         15.33         0.70 o                         
   2  10   8         26.04         25.62         0.90 o                         
   3  10   8          0.08          1.13         0.88 o                         
   4  10   8         14.97         14.30         1.00 o                         
   5  10   8          1.06          1.74         0.89 o                         
   6  10   8          2.18          3.49         1.17 o                         
   7  10   8         42.37         38.75         2.61 o                         
 -11  11   8         23.66         21.39         1.50 o                         
 -10  11   8          0.49          0.44         0.46 o                         
  -9  11   8         32.75         36.83         1.57 o                         
  -8  11   8         22.38         20.32         1.07 o                         
  -7  11   8          5.84          7.58         0.80 o                         
  -6  11   8         41.68         43.55         1.19 o                         
  -5  11   8         11.33         15.45         0.64 o                         
  -4  11   8          2.22          1.79         0.51 o                         
  -3  11   8          1.69          0.35         0.76 o                         
  -2  11   8          4.59          7.41         0.53 o                         
  -1  11   8         30.84         27.39         0.75 o                         
   0  11   8          3.57          2.36         0.64 o                         
   1  11   8         12.02         14.32         0.79 o                         
   2  11   8          2.52          3.57         0.84 o                         
   3  11   8          1.03          1.68         0.92 o                         
   4  11   8          2.47          2.67         0.74 o                         
   5  11   8          2.59          3.22         1.16 o                         
   6  11   8          5.87          2.74         1.32 o                         
   7  11   8          2.71          4.97         1.84 o                         
 -10  12   8          4.71          4.71         0.53 o                         
  -9  12   8        191.33        192.74         3.21 o                         
  -8  12   8          9.70          9.51         1.13 o                         
  -7  12   8         31.74         33.26         1.14 o                         
  -6  12   8         88.07         93.86         1.57 o                         
  -5  12   8          8.70          8.24         0.55 o                         
  -4  12   8         11.30         13.24         0.61 o                         
  -3  12   8         18.77         15.80         0.66 o                         
  -2  12   8        107.82        110.16         1.51 o                         
  -1  12   8         10.74          9.41         0.67 o                         
   0  12   8         52.98         48.72         1.13 o                         
   1  12   8          9.86         11.97         0.79 o                         
   2  12   8         27.60         26.04         1.06 o                         
   3  12   8        145.87        149.80         2.73 o                         
   4  12   8          0.87          1.33         0.97 o                         
   5  12   8         24.37         26.80         1.49 o                         
   6  12   8          6.58          4.67         1.67 o                         
   7  12   8          6.84          5.12         1.41 o                         
 -10  13   8          0.19         -0.16         1.45 o                         
  -9  13   8          3.51          5.03         1.06 o                         
  -8  13   8         17.63         22.46         1.26 o                         
  -7  13   8          8.98         10.15         0.73 o                         
  -6  13   8         13.30          9.66         1.02 o                         
  -5  13   8          0.79          2.35         0.61 o                         
  -4  13   8         34.89         33.17         0.94 o                         
  -3  13   8         23.38         21.96         0.77 o                         
  -2  13   8        192.94        186.91         2.13 o                         
  -1  13   8          2.24          2.94         0.58 o                         
   0  13   8         11.10         10.62         0.97 o                         
   1  13   8         14.78         16.81         0.94 o                         
   2  13   8         76.33         72.01         1.70 o                         
   3  13   8         19.09         18.49         1.34 o                         
   4  13   8         94.09         87.33         2.59 o                         
   5  13   8         97.51         94.15         2.92 o                         
   6  13   8         58.03         55.43         2.08 o                         
 -10  14   8          1.17          1.14         0.86 o                         
  -9  14   8          6.57          5.26         1.42 o                         
  -8  14   8         85.91         87.45         1.86 o                         
  -7  14   8        161.62        163.92         2.19 o                         
  -6  14   8          0.21         -0.91         1.11 o                         
  -5  14   8         38.86         37.86         1.16 o                         
  -4  14   8         46.87         46.41         1.19 o                         
  -3  14   8         59.18         60.32         1.22 o                         
  -2  14   8         61.05         57.88         1.25 o                         
  -1  14   8         12.19         14.76         0.93 o                         
   0  14   8         16.51         18.42         0.94 o                         
   1  14   8         25.24         22.89         1.05 o                         
   2  14   8         61.72         64.64         1.90 o                         
   3  14   8          0.01         -1.49         1.49 o                         
   4  14   8         34.65         33.86         1.44 o                         
   5  14   8          5.31          3.68         1.80 o                         
   6  14   8         24.72         22.68         1.71 o                         
 -10  15   8         15.66         13.42         1.77 o                         
  -9  15   8         31.65         33.00         3.18 o                         
  -8  15   8         23.40         20.13         1.61 o                         
  -7  15   8          3.45          3.26         1.15 o                         
  -6  15   8         55.85         58.84         1.35 o                         
  -5  15   8          5.14          4.45         0.77 o                         
  -4  15   8         14.31         13.77         0.85 o                         
  -3  15   8         50.43         46.51         1.17 o                         
  -2  15   8         57.63         57.14         1.59 o                         
  -1  15   8          5.28          6.50         1.02 o                         
   0  15   8         18.19         20.45         1.12 o                         
   1  15   8          8.94          7.59         0.90 o                         
   2  15   8         43.38         48.95         1.61 o                         
   3  15   8          0.01          0.41         1.28 o                         
   4  15   8         23.32         21.92         2.65 o                         
   5  15   8          0.00          0.23         1.28 o                         
   6  15   8          9.44         10.02         1.87 o                         
  -9  16   8         22.20         25.00         1.75 o                         
  -8  16   8         10.05         12.36         2.12 o                         
  -7  16   8          0.88          1.67         1.20 o                         
  -6  16   8         80.34         83.81         1.68 o                         
  -5  16   8        120.27        126.62         2.00 o                         
  -4  16   8         81.37         80.46         1.68 o                         
  -3  16   8         33.80         38.28         1.19 o                         
  -2  16   8          5.82          7.09         0.84 o                         
  -1  16   8          0.00          0.20         1.03 o                         
   0  16   8         22.32         22.77         1.21 o                         
   1  16   8          7.07          7.35         1.15 o                         
   2  16   8         88.13         84.99         2.09 o                         
   3  16   8         16.03         13.73         1.30 o                         
   4  16   8         25.26         21.95         6.71 o                         
   5  16   8         35.11         33.83         1.95 o                         
  -9  17   8          0.33         -2.47         2.47 o                         
  -8  17   8          7.82          7.00         1.23 o                         
  -7  17   8         10.77         12.18         1.04 o                         
  -6  17   8          0.01          0.52         0.97 o                         
  -5  17   8          0.90          1.64         0.78 o                         
  -4  17   8         11.19         14.18         1.67 o                         
  -3  17   8          3.51          3.28         0.85 o                         
  -2  17   8         22.40         28.10         1.50 o                         
  -1  17   8        126.77        131.65         2.51 o                         
   0  17   8          8.26          9.74         1.62 o                         
   1  17   8         82.85         91.22         2.25 o                         
   2  17   8          3.47          1.92         1.29 o                         
   3  17   8         16.79         15.21         2.71 o                         
   4  17   8          2.50          1.06         2.82 o                         
   5  17   8          0.12         -1.36         2.26 o                         
  -8  18   8         67.89         72.28         2.86 o                         
  -7  18   8         27.84         29.58         1.45 o                         
  -6  18   8         31.63         30.33         2.42 o                         
  -5  18   8          5.61          5.87         1.45 o                         
  -4  18   8          6.02          7.83         1.01 o                         
  -3  18   8         17.89         22.89         1.35 o                         
  -2  18   8         85.89         81.78         1.88 o                         
  -1  18   8        106.16        104.89         2.28 o                         
   0  18   8          7.43          5.60         1.29 o                         
   1  18   8        168.05        177.39         2.86 o                         
   2  18   8         45.05         50.54         2.71 o                         
   3  18   8         23.40         19.77         2.18 o                         
   4  18   8         30.07         28.31         7.06 o                         
  -8  19   8          8.75          7.58         0.57 o                         
  -7  19   8          0.15         -0.65         1.09 o                         
  -6  19   8         29.89         35.56         1.63 o                         
  -5  19   8         28.84         28.74         1.43 o                         
  -4  19   8         22.98         25.13         2.07 o                         
  -3  19   8         30.67         30.76         1.22 o                         
  -2  19   8         17.49         16.15         1.35 o                         
  -1  19   8         19.18         16.62         2.46 o                         
   0  19   8          2.66         -0.44         4.00 o                         
   1  19   8          4.23          5.44         1.94 o                         
   2  19   8          0.31         -2.11         2.11 o                         
   3  19   8          0.07         -2.30         2.30 o                         
   4  19   8          9.77         11.55         3.88 o                         
  -7  20   8          1.30          2.14         2.30 o                         
  -6  20   8          2.52          3.01         1.03 o                         
  -5  20   8          0.00         -0.72         1.14 o                         
  -4  20   8          2.02         -1.05         1.05 o                         
  -3  20   8          5.91          5.60         1.61 o                         
  -2  20   8         61.08         57.83         2.85 o                         
  -1  20   8          0.04          1.59         1.00 o                         
   0  20   8          5.82          7.03         1.54 o                         
   1  20   8          7.43          2.18         2.86 o                         
   2  20   8         14.80         13.78         3.18 o                         
   3  20   8          8.06          6.32         2.28 o                         
  -6  21   8          7.03         13.43         2.50 o                         
  -5  21   8          0.05          1.21         1.46 o                         
  -4  21   8          0.00         -0.35         3.18 o                         
  -3  21   8          0.00          0.04         1.57 o                         
  -2  21   8          5.46          5.17         1.54 o                         
  -1  21   8          0.28          2.10         2.61 o                         
   0  21   8         28.17         28.60         3.53 o                         
   1  21   8        105.43        114.65         4.41 o                         
   2  21   8         25.44         28.46         2.97 o                         
  -5  22   8          9.75         12.88         3.53 o                         
  -4  22   8         21.21         24.85         2.38 o                         
  -3  22   8          0.27          1.29         1.22 o                         
  -2  22   8          9.81         11.15         1.86 o                         
  -1  22   8         20.27         21.29         1.61 o                         
   0  22   8          8.75         10.90         2.86 o                         
   1  22   8         25.70         22.48         3.11 o                         
  -3  23   8         15.04         13.88         2.73 o                         
  -2  23   8          0.28         -1.33         2.09 o                         
  -1  23   8         34.29         41.38         3.53 o                         
 -11   1   9          1.46          2.05         0.59 o                         
 -10   1   9          0.69          1.10         1.24 o                         
  -9   1   9         77.87         79.22         1.34 o                         
  -8   1   9          0.15          0.38         0.45 o                         
  -7   1   9          1.33          2.54         0.37 o                         
  -6   1   9          2.19          1.54         0.50 o                         
  -5   1   9         60.89         58.24         0.82 o                         
  -4   1   9         42.32         34.57         0.86 o                         
  -3   1   9       1131.66       1113.84         6.59 o                         
  -2   1   9        623.99        582.09         3.58 o                         
  -1   1   9       2112.09       2130.77        11.52 o                         
   0   1   9        350.49        335.94         2.61 o                         
   1   1   9        890.77        871.31         5.80 o                         
   2   1   9         21.69         21.07         0.66 o                         
   3   1   9        113.16        115.10         1.64 o                         
   4   1   9          4.63          4.13         0.88 o                         
   5   1   9         27.52         27.31         1.09 o                         
   6   1   9         79.15         79.38         1.61 o                         
   7   1   9          0.21         -0.27         1.09 o                         
   8   1   9         15.58         13.19         1.86 o                         
 -12   2   9          0.35         -0.50         0.50 o                         
 -11   2   9          2.92          2.47         1.06 o                         
 -10   2   9         31.71         36.49         1.09 o                         
  -9   2   9          4.75          7.29         0.53 o                         
  -8   2   9         42.61         43.93         0.93 o                         
  -7   2   9         63.80         62.73         1.04 o                         
  -6   2   9         96.40         93.17         0.97 o                         
  -5   2   9          1.38          3.23         0.34 o                         
  -4   2   9         93.28         95.17         0.94 o                         
  -3   2   9       1061.45       1012.59         6.05 o                         
  -2   2   9        212.31        199.74         1.54 o                         
  -1   2   9        404.09        379.35         2.90 o                         
   0   2   9        128.81        111.85         1.19 o                         
   1   2   9         16.93         14.41         0.71 o                         
   2   2   9         59.74         57.54         1.16 o                         
   3   2   9         59.60         61.94         1.61 o                         
   4   2   9          0.58          0.30         0.80 o                         
   5   2   9          5.07          3.29         1.01 o                         
   6   2   9         64.79         71.02         2.42 o                         
   7   2   9         11.33         10.76         1.49 o                         
 -12   3   9          0.01          1.77         0.71 o                         
 -10   3   9         36.94         38.76         1.21 o                         
  -9   3   9         59.03         57.59         1.03 o                         
  -8   3   9         16.23         18.60         0.59 o                         
  -7   3   9          3.36          4.08         0.48 o                         
  -6   3   9         46.09         54.50         0.82 o                         
  -5   3   9         16.10         20.04         0.54 o                         
  -4   3   9        346.60        346.46         2.60 o                         
  -3   3   9        194.76        208.80         1.83 o                         
  -2   3   9        101.94         90.93         1.17 o                         
  -1   3   9         36.61         34.37         0.81 o                         
   0   3   9          3.56          4.13         0.43 o                         
   1   3   9         36.23         41.62         0.98 o                         
   2   3   9        265.25        261.84         2.28 o                         
   3   3   9        323.52        321.52         2.78 o                         
   4   3   9          6.70          7.60         0.88 o                         
   5   3   9         35.78         38.02         1.23 o                         
   6   3   9         16.42         16.15         1.23 o                         
   7   3   9          0.20          0.63         1.02 o                         
 -11   4   9          3.59          4.59         1.41 o                         
 -10   4   9          3.26          3.83         1.12 o                         
  -9   4   9         51.47         49.36         1.74 o                         
  -8   4   9         25.59         25.69         0.82 o                         
  -7   4   9        373.89        344.76         2.97 o                         
  -6   4   9         36.41         33.75         1.00 o                         
  -5   4   9        282.96        256.28         2.24 o                         
  -4   4   9         16.01         17.60         0.57 o                         
  -3   4   9         10.51          4.95         0.40 o                         
  -2   4   9          8.40          8.55         0.48 o                         
  -1   4   9        644.21        603.49         4.14 o                         
   0   4   9          5.81          6.24         0.46 o                         
   1   4   9        115.19        102.71         1.23 o                         
   2   4   9          0.66          1.88         0.71 o                         
   3   4   9         42.84         42.13         1.32 o                         
   4   4   9         11.22         10.78         0.96 o                         
   5   4   9          1.33          1.57         0.87 o                         
   6   4   9          0.12          0.58         1.04 o                         
   7   4   9          0.13          0.27         1.17 o                         
 -12   5   9          0.54          0.71         1.41 o                         
 -11   5   9          0.80          1.77         1.06 o                         
 -10   5   9          0.59         -1.60         1.60 o                         
  -9   5   9         17.41         18.83         0.85 o                         
  -8   5   9        145.98        149.08         1.88 o                         
  -7   5   9         14.15         14.62         0.62 o                         
  -6   5   9          1.22          1.32         0.57 o                         
  -5   5   9         62.42         51.12         0.86 o                         
  -4   5   9          0.01          0.97         0.42 o                         
  -3   5   9        412.96        352.14         2.76 o                         
  -2   5   9         78.71         64.95         1.15 o                         
  -1   5   9         27.41         18.81         0.56 o                         
   0   5   9         27.07         28.67         0.74 o                         
   1   5   9         22.72         21.87         0.77 o                         
   2   5   9        120.69        116.26         1.49 o                         
   3   5   9         15.63         12.92         0.83 o                         
   4   5   9         27.94         28.29         1.01 o                         
   5   5   9          0.58         -0.11         0.87 o                         
   6   5   9         12.48         10.44         1.39 o                         
   7   5   9          6.71          7.66         1.78 o                         
 -11   6   9         30.43         30.72         2.47 o                         
 -10   6   9          2.60          2.19         1.44 o                         
  -9   6   9          0.01         -0.87         0.87 o                         
  -8   6   9         68.69         64.52         1.57 o                         
  -7   6   9         18.13         18.98         0.71 o                         
  -6   6   9        125.06        116.32         1.31 o                         
  -5   6   9         15.08         10.90         0.64 o                         
  -4   6   9         13.86         20.01         0.63 o                         
  -3   6   9          8.26          4.22         0.50 o                         
  -2   6   9         47.97         54.65         1.10 o                         
  -1   6   9        120.21        125.61         1.32 o                         
   0   6   9         17.30         13.81         0.65 o                         
   1   6   9         25.49         27.40         0.74 o                         
   2   6   9         19.02         17.98         0.79 o                         
   3   6   9          0.03          2.47         0.77 o                         
   4   6   9          0.04          0.03         0.90 o                         
   5   6   9         54.63         57.24         1.35 o                         
   6   6   9         10.14         11.14         1.44 o                         
   7   6   9         20.25         22.13         2.36 o                         
 -11   7   9          4.85          1.77         1.41 o                         
 -10   7   9         33.68         31.42         0.90 o                         
  -9   7   9          3.61          2.41         0.95 o                         
  -8   7   9          1.49          1.00         0.69 o                         
  -7   7   9         50.72         42.65         1.13 o                         
  -6   7   9          0.60         -0.04         0.41 o                         
  -5   7   9         50.23         37.97         1.25 o                         
  -4   7   9         26.16         33.46         0.76 o                         
  -3   7   9         51.70         36.88         0.79 o                         
  -2   7   9          0.03          0.62         0.51 o                         
  -1   7   9         33.80         20.37         0.69 o                         
   0   7   9         50.52         40.35         0.96 o                         
   1   7   9         64.64         52.29         1.13 o                         
   2   7   9         10.61         14.69         0.73 o                         
   3   7   9        293.96        292.08         3.00 o                         
   4   7   9         37.20         37.40         1.23 o                         
   5   7   9         76.94         70.93         2.13 o                         
   6   7   9          0.65          0.18         1.77 o                         
   7   7   9          7.60         11.91         2.28 o                         
 -11   8   9          6.10          3.18         1.77 o                         
 -10   8   9         10.41          8.39         0.85 o                         
  -9   8   9          3.68          3.90         0.72 o                         
  -8   8   9         12.65         12.38         0.70 o                         
  -7   8   9         32.23         31.13         0.97 o                         
  -6   8   9         13.41          9.35         0.56 o                         
  -5   8   9         72.92         65.16         1.03 o                         
  -4   8   9        660.19        619.95         4.53 o                         
  -3   8   9        467.43        465.48         3.73 o                         
  -2   8   9         99.78         91.85         1.19 o                         
  -1   8   9         42.80         43.12         0.89 o                         
   0   8   9         78.61         65.13         1.13 o                         
   1   8   9         18.94         16.03         0.77 o                         
   2   8   9         52.59         50.33         1.32 o                         
   3   8   9         32.12         31.93         1.46 o                         
   4   8   9          0.56         -1.08         1.08 o                         
   5   8   9          0.50          0.50         0.97 o                         
   6   8   9          0.27          0.42         1.24 o                         
   7   8   9         11.09         15.39         1.89 o                         
 -11   9   9         44.45         39.90         2.47 o                         
 -10   9   9          8.41          9.09         1.18 o                         
  -9   9   9         54.58         56.42         1.57 o                         
  -8   9   9         42.53         40.73         1.06 o                         
  -7   9   9         73.52         69.28         1.16 o                         
  -6   9   9         10.57         11.08         0.82 o                         
  -5   9   9         22.02         23.33         0.68 o                         
  -4   9   9        134.05        122.21         1.51 o                         
  -3   9   9         16.62         13.23         0.64 o                         
  -2   9   9        224.80        201.90         1.98 o                         
  -1   9   9        136.51        118.51         1.39 o                         
   0   9   9        121.51         99.36         1.42 o                         
   1   9   9        115.34        100.03         1.48 o                         
   2   9   9          1.70          1.27         0.91 o                         
   3   9   9          0.93          1.38         0.98 o                         
   4   9   9         17.66         18.34         1.19 o                         
   5   9   9         23.11         20.27         1.32 o                         
   6   9   9          0.56          3.01         1.85 o                         
   7   9   9         17.32         19.43         2.94 o                         
 -11  10   9          0.07          0.08         0.79 o                         
 -10  10   9          0.07         -0.33         0.33 o                         
  -9  10   9         94.87        103.04         2.26 o                         
  -8  10   9         13.84         13.03         1.14 o                         
  -7  10   9         47.94         50.29         1.21 o                         
  -6  10   9          8.58          8.97         0.64 o                         
  -5  10   9         33.80         39.82         0.89 o                         
  -4  10   9         51.00         52.06         1.00 o                         
  -3  10   9         14.14          9.96         0.50 o                         
  -2  10   9          7.68         10.76         0.69 o                         
  -1  10   9         12.93          8.56         0.58 o                         
   0  10   9         26.30         28.08         0.98 o                         
   1  10   9          0.36         -0.03         0.75 o                         
   2  10   9          5.57          6.38         0.88 o                         
   3  10   9          7.29          9.33         1.06 o                         
   4  10   9          0.61         -0.88         0.88 o                         
   5  10   9          3.75          4.10         1.66 o                         
   6  10   9         14.66         15.82         1.48 o                         
 -11  11   9          0.72          3.53         1.41 o                         
 -10  11   9          0.31         -0.27         0.46 o                         
  -9  11   9          0.01          0.77         0.76 o                         
  -8  11   9         42.92         42.07         1.41 o                         
  -7  11   9         89.16         89.34         1.33 o                         
  -6  11   9         24.92         27.97         1.26 o                         
  -5  11   9          0.09         -0.56         0.89 o                         
  -4  11   9          3.06          4.57         0.55 o                         
  -3  11   9         20.61         19.97         0.68 o                         
  -2  11   9          3.81          2.62         0.61 o                         
  -1  11   9          8.27          5.90         0.66 o                         
   0  11   9          0.16         -0.39         0.70 o                         
   1  11   9         47.92         45.11         1.30 o                         
   2  11   9         19.39         22.84         1.37 o                         
   3  11   9         31.85         31.14         1.36 o                         
   4  11   9          8.07          8.82         1.19 o                         
   5  11   9          1.24          0.62         1.61 o                         
   6  11   9          0.93          2.07         2.26 o                         
 -10  12   9         17.55         14.95         1.03 o                         
  -9  12   9        119.55        126.82         2.44 o                         
  -8  12   9          0.60         -0.23         1.46 o                         
  -7  12   9        208.94        214.86         2.36 o                         
  -6  12   9         18.35         14.33         1.01 o                         
  -5  12   9          6.90          8.08         0.95 o                         
  -4  12   9         65.35         56.56         1.40 o                         
  -3  12   9          0.33          1.15         0.83 o                         
  -2  12   9         33.07         28.91         0.88 o                         
  -1  12   9         22.67         20.03         0.88 o                         
   0  12   9          5.02          3.48         0.78 o                         
   1  12   9          7.11          4.69         0.78 o                         
   2  12   9          1.52          2.54         0.81 o                         
   3  12   9          0.56         -0.80         1.52 o                         
   4  12   9          0.00          0.20         1.02 o                         
   5  12   9          6.73          7.54         1.04 o                         
   6  12   9          0.23         -1.10         1.41 o                         
 -10  13   9         11.30         10.63         1.26 o                         
  -9  13   9         44.76         50.91         2.26 o                         
  -8  13   9         41.12         41.29         1.63 o                         
  -7  13   9          9.10          8.77         0.80 o                         
  -6  13   9         43.32         44.51         1.08 o                         
  -5  13   9        158.15        169.16         2.13 o                         
  -4  13   9         45.36         45.11         1.12 o                         
  -3  13   9         95.71         94.02         1.51 o                         
  -2  13   9         29.86         26.98         0.90 o                         
  -1  13   9         19.24         18.87         0.86 o                         
   0  13   9          4.79          5.78         0.99 o                         
   1  13   9          0.02          1.61         0.84 o                         
   2  13   9        135.83        136.67         2.70 o                         
   3  13   9          2.00          2.39         1.26 o                         
   4  13   9         65.53         66.34         3.46 o                         
   5  13   9          4.97          3.88         1.65 o                         
   6  13   9          2.74          3.56         2.06 o                         
 -10  14   9          0.20         -1.06         1.06 o                         
  -9  14   9         29.97         30.66         1.60 o                         
  -8  14   9          0.35          0.02         1.16 o                         
  -7  14   9         33.96         38.02         1.49 o                         
  -6  14   9         16.31         17.49         1.36 o                         
  -5  14   9        120.30        125.76         1.74 o                         
  -4  14   9          1.68          1.00         1.04 o                         
  -3  14   9         75.92         78.49         1.58 o                         
  -2  14   9        187.62        187.50         2.32 o                         
  -1  14   9          0.33          0.34         0.67 o                         
   0  14   9          4.79          3.92         0.77 o                         
   1  14   9         41.12         41.39         1.36 o                         
   2  14   9         43.74         46.70         1.96 o                         
   3  14   9         35.41         36.61         1.95 o                         
   4  14   9          1.02          0.00         1.95 o                         
   5  14   9          0.31         -1.77         2.00 o                         
  -9  15   9          1.98          1.35         1.60 o                         
  -8  15   9          0.04         -1.19         1.19 o                         
  -7  15   9          4.10          3.24         1.17 o                         
  -6  15   9          7.60          7.25         1.16 o                         
  -5  15   9         16.16         17.11         0.98 o                         
  -4  15   9         33.89         34.12         1.45 o                         
  -3  15   9         15.72         15.29         0.96 o                         
  -2  15   9         82.78         79.18         1.60 o                         
  -1  15   9         39.52         42.54         1.54 o                         
   0  15   9          0.71          0.18         1.10 o                         
   1  15   9        171.37        190.05         2.76 o                         
   2  15   9         20.09         17.88         1.53 o                         
   3  15   9          3.65          2.69         3.00 o                         
   4  15   9          9.49         10.10         1.59 o                         
   5  15   9          2.59          2.44         2.12 o                         
  -9  16   9         14.93         13.04         1.44 o                         
  -8  16   9          3.09          4.77         0.93 o                         
  -7  16   9         14.26         14.58         0.93 o                         
  -6  16   9         27.50         33.18         1.21 o                         
  -5  16   9          0.36          0.86         0.71 o                         
  -4  16   9         34.72         35.07         1.09 o                         
  -3  16   9          2.36          0.64         0.97 o                         
  -2  16   9        158.20        155.29         2.62 o                         
  -1  16   9         37.16         36.13         1.80 o                         
   0  16   9          2.97          1.76         1.40 o                         
   1  16   9         49.06         54.10         1.79 o                         
   2  16   9         46.09         52.37         3.36 o                         
   3  16   9        122.49        119.10         3.90 o                         
   4  16   9          6.49          5.63         2.46 o                         
  -8  17   9          9.61          8.66         1.25 o                         
  -7  17   9          1.37          2.00         0.95 o                         
  -6  17   9          9.57         10.94         1.63 o                         
  -5  17   9         16.93         15.81         1.01 o                         
  -4  17   9          1.48          1.04         1.39 o                         
  -3  17   9         98.79         95.38         1.79 o                         
  -2  17   9          0.04         -1.13         1.13 o                         
  -1  17   9        149.76        154.75         2.84 o                         
   0  17   9          2.20          1.58         1.45 o                         
   1  17   9          0.12         -1.51         2.09 o                         
   2  17   9          0.21          1.41         1.36 o                         
   3  17   9         12.51         10.14         2.61 o                         
   4  17   9          9.26          7.99         2.47 o                         
  -8  18   9          1.31         -1.02         1.82 o                         
  -7  18   9          2.29          1.53         1.01 o                         
  -6  18   9         13.32         10.86         1.01 o                         
  -5  18   9          2.11          2.13         1.13 o                         
  -4  18   9          7.86          8.93         0.99 o                         
  -3  18   9          3.40          2.06         1.02 o                         
  -2  18   9         17.05         13.20         1.29 o                         
  -1  18   9          5.98          3.97         1.24 o                         
   0  18   9         10.02         12.36         2.25 o                         
   1  18   9         66.45         68.73         4.41 o                         
   2  18   9          1.71          3.82         2.41 o                         
   3  18   9         19.61         19.30         5.12 o                         
  -7  19   9         22.87         20.47         2.04 o                         
  -6  19   9         29.59         29.77         2.40 o                         
  -5  19   9          1.98          1.89         1.24 o                         
  -4  19   9          0.00         -0.53         1.63 o                         
  -3  19   9         12.76         14.32         1.79 o                         
  -2  19   9          0.11         -1.18         1.21 o                         
  -1  19   9          5.69          0.50         2.36 o                         
   0  19   9          1.84          2.03         1.34 o                         
   1  19   9          4.85          8.47         2.45 o                         
   2  19   9          6.31          7.06         2.00 o                         
   3  19   9          4.11          3.18         2.82 o                         
  -6  20   9          4.58          4.42         1.43 o                         
  -5  20   9         31.75         40.43         1.69 o                         
  -4  20   9          0.01          2.05         1.52 o                         
  -3  20   9         28.39         26.01         1.81 o                         
  -2  20   9          1.90         -0.18         1.59 o                         
  -1  20   9         22.39         20.94         1.69 o                         
   0  20   9         12.27         16.03         2.28 o                         
   1  20   9          0.91         -0.55         3.35 o                         
   2  20   9          0.62         -0.71         2.65 o                         
  -5  21   9         24.20         24.67         1.92 o                         
  -4  21   9          0.06          1.46         1.19 o                         
  -3  21   9          2.75          3.82         1.24 o                         
  -2  21   9          2.44          0.00         1.69 o                         
  -1  21   9          0.59          2.82         2.36 o                         
   0  21   9          0.58          0.42         1.86 o                         
   1  21   9          0.46         -2.75         2.75 o                         
  -4  22   9         48.25         63.05         6.89 o                         
  -3  22   9         11.98         14.82         2.83 o                         
  -2  22   9          0.25          0.14         1.76 o                         
  -1  22   9          1.50          3.91         1.95 o                         
 -11   0  10         41.63         41.61         1.24 o                         
 -10   0  10          9.82         10.15         1.61 o                         
  -9   0  10          1.37          1.21         1.05 o                         
  -8   0  10         25.93         21.93         1.28 o                         
  -7   0  10        221.72        205.69         2.66 o                         
  -6   0  10        150.63        129.57         2.20 o                         
  -5   0  10         10.33         10.78         0.69 o                         
  -4   0  10          0.32          2.82         0.54 o                         
  -3   0  10        210.01        215.00         2.44 o                         
  -2   0  10        106.86        107.24         1.65 o                         
  -1   0  10        118.67        101.32         1.70 o                         
   0   0  10        481.01        477.07         5.20 o                         
   1   0  10        533.86        518.59         5.26 o                         
   2   0  10       1016.16       1028.95        10.09 o                         
   3   0  10        718.75        710.59         8.14 o                         
   4   0  10         73.26         74.60         2.53 o                         
   5   0  10        458.79        462.13         6.03 o                         
   6   0  10          2.93          4.24         2.11 o                         
   7   0  10        143.55        149.70         4.49 o                         
 -11   1  10         17.88         19.77         1.41 o                         
 -10   1  10         31.68         30.68         1.38 o                         
  -9   1  10         46.52         47.67         1.61 o                         
  -8   1  10          0.69         -0.23         0.91 o                         
  -7   1  10        153.33        143.91         1.39 o                         
  -6   1  10          9.70         10.14         0.47 o                         
  -5   1  10          8.22          8.09         0.46 o                         
  -4   1  10          0.00          0.55         0.44 o                         
  -3   1  10        482.78        486.42         3.46 o                         
  -2   1  10        154.29        147.04         1.37 o                         
  -1   1  10        116.19        113.18         1.34 o                         
   0   1  10          8.84         11.08         0.59 o                         
   1   1  10        352.18        346.34         2.77 o                         
   2   1  10         52.76         59.83         1.72 o                         
   3   1  10         32.24         39.63         1.73 o                         
   4   1  10         38.70         37.92         1.29 o                         
   5   1  10         18.31         23.35         1.16 o                         
   6   1  10         11.29         12.02         1.46 o                         
   7   1  10          1.23          4.41         3.88 o                         
 -12   2  10          4.08          4.48         0.53 o                         
 -11   2  10         13.60         16.24         1.41 o                         
 -10   2  10          2.11          1.92         1.58 o                         
  -9   2  10          1.71          0.59         1.00 o                         
  -8   2  10         58.25         60.59         1.65 o                         
  -7   2  10          0.36          0.81         0.42 o                         
  -6   2  10         40.87         41.03         0.89 o                         
  -5   2  10          7.17          9.28         0.52 o                         
  -4   2  10        308.82        300.79         2.55 o                         
  -3   2  10          3.07          4.61         0.48 o                         
  -2   2  10         41.98         41.47         0.86 o                         
  -1   2  10         97.92         90.63         1.15 o                         
   0   2  10        175.64        165.28         1.64 o                         
   1   2  10        532.19        514.97         3.85 o                         
   2   2  10         40.58         41.97         1.21 o                         
   3   2  10        367.29        363.54         3.35 o                         
   4   2  10         26.53         28.07         1.36 o                         
   5   2  10        148.06        139.38         2.33 o                         
   6   2  10         19.40         23.71         1.57 o                         
   7   2  10         44.68         42.35         1.82 o                         
 -12   3  10          7.49          9.18         1.06 o                         
 -11   3  10          0.30          0.71         1.06 o                         
 -10   3  10          3.48          3.64         0.81 o                         
  -9   3  10         11.60         11.12         1.17 o                         
  -8   3  10         80.94         78.46         1.33 o                         
  -7   3  10         62.49         60.66         1.24 o                         
  -6   3  10          6.27          6.68         0.66 o                         
  -5   3  10         43.09         39.99         1.10 o                         
  -4   3  10        162.00        164.13         1.65 o                         
  -3   3  10         12.34         12.15         0.56 o                         
  -2   3  10         68.24         67.34         1.05 o                         
  -1   3  10          3.56          4.35         0.54 o                         
   0   3  10          0.10          1.38         0.58 o                         
   1   3  10        141.57        141.10         1.65 o                         
   2   3  10         12.42         13.93         0.85 o                         
   3   3  10         36.34         38.51         1.17 o                         
   4   3  10          4.98          6.02         1.05 o                         
   5   3  10         10.60         11.03         1.02 o                         
   6   3  10         92.72         95.81         2.82 o                         
   7   3  10          3.48          8.60         1.36 o                         
 -10   4  10         37.29         36.00         2.57 o                         
  -9   4  10          9.66         10.73         0.70 o                         
  -8   4  10          5.35          6.83         0.90 o                         
  -7   4  10         53.14         51.45         1.11 o                         
  -6   4  10         15.04         14.11         0.53 o                         
  -5   4  10          2.77          4.13         0.52 o                         
  -4   4  10        209.73        203.05         2.03 o                         
  -3   4  10         70.13         69.81         1.14 o                         
  -2   4  10        160.46        157.68         1.69 o                         
  -1   4  10         14.13         18.18         0.66 o                         
   0   4  10          0.16          0.21         0.60 o                         
   1   4  10         33.71         32.16         0.97 o                         
   2   4  10         19.40         20.78         0.87 o                         
   3   4  10        105.98        106.92         1.80 o                         
   4   4  10          5.27          5.82         1.16 o                         
   5   4  10          3.39          3.76         1.18 o                         
   6   4  10          0.54          2.74         1.23 o                         
   7   4  10          6.03          0.91         1.71 o                         
 -11   5  10          1.64          3.53         1.41 o                         
 -10   5  10          6.00          6.04         0.67 o                         
  -9   5  10         51.50         51.36         1.10 o                         
  -8   5  10         26.72         25.99         0.99 o                         
  -7   5  10         31.41         33.62         0.71 o                         
  -6   5  10         11.59         10.01         0.81 o                         
  -5   5  10          3.20          2.47         0.52 o                         
  -4   5  10        374.32        353.42         3.05 o                         
  -3   5  10        146.02        133.07         1.48 o                         
  -2   5  10         50.83         47.55         0.88 o                         
  -1   5  10         35.61         30.07         0.76 o                         
   0   5  10         12.02          9.02         0.67 o                         
   1   5  10         67.20         68.37         1.30 o                         
   2   5  10         48.52         42.58         1.29 o                         
   3   5  10         28.75         29.02         1.55 o                         
   4   5  10         16.07         16.32         1.11 o                         
   5   5  10          2.72          3.03         1.55 o                         
   6   5  10          0.51          1.73         1.20 o                         
   7   5  10          0.98          5.32         1.93 o                         
 -11   6  10          2.40          2.82         1.41 o                         
 -10   6  10          1.11          0.56         0.53 o                         
  -9   6  10        130.25        131.54         2.16 o                         
  -8   6  10        138.42        139.05         1.88 o                         
  -7   6  10          3.68          4.65         0.42 o                         
  -6   6  10          2.99          2.60         0.61 o                         
  -5   6  10          8.26         10.09         0.69 o                         
  -4   6  10          3.04          3.26         0.59 o                         
  -3   6  10         26.88         17.68         0.72 o                         
  -2   6  10          1.42          2.14         0.50 o                         
  -1   6  10        139.78        125.71         1.55 o                         
   0   6  10         59.44         51.07         1.09 o                         
   1   6  10         29.03         27.73         1.05 o                         
   2   6  10          6.44          5.08         0.95 o                         
   3   6  10         26.64         26.89         1.31 o                         
   4   6  10         45.71         46.66         1.59 o                         
   5   6  10         51.40         53.97         2.54 o                         
   6   6  10         18.10         17.61         1.42 o                         
 -11   7  10          4.80          4.59         1.77 o                         
 -10   7  10         20.47         20.04         0.64 o                         
  -9   7  10         11.07         13.43         1.28 o                         
  -8   7  10         16.48         19.10         0.82 o                         
  -7   7  10          0.70          0.69         0.56 o                         
  -6   7  10          3.80          3.54         0.53 o                         
  -5   7  10         28.68         30.35         1.16 o                         
  -4   7  10         32.67         34.63         0.92 o                         
  -3   7  10         13.02         10.30         0.56 o                         
  -2   7  10         47.51         41.15         0.96 o                         
  -1   7  10        206.97        191.90         2.01 o                         
   0   7  10         39.68         36.72         0.92 o                         
   1   7  10          5.70          4.84         0.93 o                         
   2   7  10          3.38          2.88         0.98 o                         
   3   7  10         18.82         16.25         1.16 o                         
   4   7  10          2.19          4.14         1.26 o                         
   5   7  10          6.26          5.76         1.41 o                         
   6   7  10          0.03          0.53         1.99 o                         
 -11   8  10          1.94          3.53         1.41 o                         
 -10   8  10          1.28          1.43         0.56 o                         
  -9   8  10          0.03          1.57         0.71 o                         
  -8   8  10         65.09         68.13         1.39 o                         
  -7   8  10         48.95         46.76         1.21 o                         
  -6   8  10          0.34          0.36         0.83 o                         
  -5   8  10         43.51         41.46         0.89 o                         
  -4   8  10          0.17          0.13         0.62 o                         
  -3   8  10         24.13         21.21         0.77 o                         
  -2   8  10          6.17          8.13         0.69 o                         
  -1   8  10         61.02         49.39         1.12 o                         
   0   8  10          2.84          4.59         0.82 o                         
   1   8  10         23.15         19.17         0.97 o                         
   2   8  10        233.14        227.42         2.98 o                         
   3   8  10         48.52         45.38         1.50 o                         
   4   8  10         14.37         14.91         1.34 o                         
   5   8  10         30.92         31.42         1.92 o                         
   6   8  10          1.25          3.49         2.32 o                         
 -10   9  10          6.98          7.91         1.07 o                         
  -9   9  10         62.94         63.21         1.46 o                         
  -8   9  10         30.51         29.03         1.29 o                         
  -7   9  10          1.75          1.68         0.49 o                         
  -6   9  10         25.92         23.75         1.20 o                         
  -5   9  10        152.46        161.61         2.45 o                         
  -4   9  10         64.51         68.39         1.22 o                         
  -3   9  10          7.08          9.05         0.76 o                         
  -2   9  10          0.19          1.43         0.63 o                         
  -1   9  10          7.32          7.82         0.71 o                         
   0   9  10          0.49         -0.43         0.92 o                         
   1   9  10         10.08         10.26         1.09 o                         
   2   9  10         13.55         16.06         1.13 o                         
   3   9  10         13.47         13.71         1.17 o                         
   4   9  10          0.37         -1.63         1.63 o                         
   5   9  10         15.05         15.88         1.87 o                         
   6   9  10         10.79         12.63         1.40 o                         
 -11  10  10          9.53          9.93         0.72 o                         
 -10  10  10         10.40         11.45         0.71 o                         
  -9  10  10          0.34          0.84         0.83 o                         
  -8  10  10          0.34         -1.00         1.00 o                         
  -7  10  10         55.21         53.01         1.76 o                         
  -6  10  10          1.68          2.62         0.71 o                         
  -5  10  10         38.10         38.16         1.01 o                         
  -4  10  10          0.04         -0.35         0.90 o                         
  -3  10  10          2.27          1.08         0.65 o                         
  -2  10  10         29.20         26.52         0.88 o                         
  -1  10  10          3.48          4.14         0.64 o                         
   0  10  10         19.35         16.21         0.96 o                         
   1  10  10         16.50         14.91         1.14 o                         
   2  10  10          2.83          2.56         0.91 o                         
   3  10  10         77.47         77.79         2.16 o                         
   4  10  10          2.83          3.79         1.55 o                         
   5  10  10          3.40          2.86         1.51 o                         
   6  10  10         19.35         22.26         1.83 o                         
 -10  11  10          4.72          3.87         1.08 o                         
  -9  11  10          0.30          0.71         0.79 o                         
  -8  11  10          0.57          0.61         0.94 o                         
  -7  11  10          1.98          1.39         0.50 o                         
  -6  11  10         15.92         15.02         0.73 o                         
  -5  11  10         33.40         34.53         1.00 o                         
  -4  11  10          6.48          5.33         0.72 o                         
  -3  11  10        153.74        157.05         2.03 o                         
  -2  11  10         39.27         39.44         0.99 o                         
  -1  11  10         34.02         34.89         1.03 o                         
   0  11  10          0.02          0.99         0.99 o                         
   1  11  10         11.68         11.40         1.02 o                         
   2  11  10          1.72          4.11         1.23 o                         
   3  11  10          0.36         -0.51         1.28 o                         
   4  11  10          0.29         -0.56         1.03 o                         
   5  11  10         13.02         12.95         1.96 o                         
 -10  12  10         16.40         17.02         1.01 o                         
  -9  12  10          6.76          5.64         0.88 o                         
  -8  12  10          4.54          4.87         0.76 o                         
  -7  12  10        122.07        122.82         2.27 o                         
  -6  12  10          0.84          0.77         0.84 o                         
  -5  12  10          1.78          2.57         0.70 o                         
  -4  12  10         27.57         25.51         0.86 o                         
  -3  12  10          5.25          6.39         0.71 o                         
  -2  12  10         57.10         54.20         1.26 o                         
  -1  12  10         25.06         25.46         1.01 o                         
   0  12  10          4.67          4.54         0.94 o                         
   1  12  10        145.72        149.18         2.21 o                         
   2  12  10         25.29         26.93         1.47 o                         
   3  12  10         10.90         14.82         3.49 o                         
   4  12  10          6.71          9.09         2.09 o                         
   5  12  10          0.44          0.93         1.81 o                         
 -10  13  10          0.97          0.35         1.06 o                         
  -9  13  10          9.12          7.98         1.09 o                         
  -8  13  10          8.86          8.93         0.93 o                         
  -7  13  10          2.58          1.46         0.92 o                         
  -6  13  10         30.89         34.22         1.06 o                         
  -5  13  10         42.48         48.01         1.24 o                         
  -4  13  10         12.78         14.37         0.87 o                         
  -3  13  10          0.09         -0.88         0.88 o                         
  -2  13  10         45.38         51.56         1.29 o                         
  -1  13  10         13.71         17.11         1.05 o                         
   0  13  10          5.29          5.16         1.26 o                         
   1  13  10         17.05         20.69         1.17 o                         
   2  13  10          5.65          5.89         1.59 o                         
   3  13  10          0.41          0.43         1.29 o                         
   4  13  10          3.95          5.06         2.65 o                         
   5  13  10          0.54         -2.01         2.01 o                         
  -9  14  10         60.23         61.78         1.81 o                         
  -8  14  10         10.48         10.41         1.22 o                         
  -7  14  10         25.21         28.46         1.48 o                         
  -6  14  10         21.89         20.88         1.07 o                         
  -5  14  10          1.38          1.56         0.82 o                         
  -4  14  10         24.76         22.71         0.90 o                         
  -3  14  10         58.50         60.21         1.55 o                         
  -2  14  10         10.96         12.28         0.86 o                         
  -1  14  10         24.84         28.06         1.09 o                         
   0  14  10         35.70         35.73         1.90 o                         
   1  14  10          5.92          3.88         1.19 o                         
   2  14  10          0.99          1.06         2.00 o                         
   3  14  10         26.97         29.31         3.18 o                         
   4  14  10          0.05          0.39         2.02 o                         
  -9  15  10        102.39        117.57         5.65 o                         
  -8  15  10         14.87         17.24         1.35 o                         
  -7  15  10        124.67        128.64         2.33 o                         
  -6  15  10          5.33          7.21         0.85 o                         
  -5  15  10         20.12         20.71         1.03 o                         
  -4  15  10         66.94         73.46         1.76 o                         
  -3  15  10         74.94         75.91         2.54 o                         
  -2  15  10         64.67         73.57         1.73 o                         
  -1  15  10        133.99        133.49         2.44 o                         
   0  15  10         45.46         47.60         1.79 o                         
   1  15  10        185.36        189.89         3.00 o                         
   2  15  10          9.45         14.26         2.36 o                         
   3  15  10         18.79         11.65         4.24 o                         
   4  15  10          0.02          3.25         2.86 o                         
  -8  16  10          0.37          2.40         1.35 o                         
  -7  16  10          3.64          4.03         0.81 o                         
  -6  16  10         10.62          9.57         1.00 o                         
  -5  16  10          8.82          7.52         1.10 o                         
  -4  16  10          0.63          0.64         0.91 o                         
  -3  16  10          7.25          6.93         0.91 o                         
  -2  16  10          0.78         -1.03         1.03 o                         
  -1  16  10          0.67         -1.19         1.19 o                         
   0  16  10         27.61         30.47         2.20 o                         
   1  16  10          6.09          7.75         3.53 o                         
   2  16  10         22.85         25.31         2.75 o                         
   3  16  10         10.47         10.59         3.53 o                         
  -8  17  10         29.79         23.66         3.53 o                         
  -7  17  10          0.32         -0.32         0.82 o                         
  -6  17  10          0.11         -0.50         1.17 o                         
  -5  17  10          3.55          1.67         0.93 o                         
  -4  17  10         17.50         18.08         1.22 o                         
  -3  17  10          3.59          2.55         1.27 o                         
  -2  17  10          2.84          0.89         1.28 o                         
  -1  17  10          0.20         -2.11         2.11 o                         
   0  17  10          0.78          3.62         2.82 o                         
   1  17  10          3.17          7.65         2.65 o                         
   2  17  10         10.85         13.01         2.65 o                         
   3  17  10          1.35         -1.06         4.24 o                         
  -7  18  10          0.18          1.29         0.91 o                         
  -6  18  10          0.90          0.47         1.12 o                         
  -5  18  10          3.59          3.77         1.23 o                         
  -4  18  10          0.36         -0.50         1.18 o                         
  -3  18  10         79.01         80.14         2.68 o                         
  -2  18  10         11.91         11.04         1.44 o                         
  -1  18  10         13.32         13.57         1.61 o                         
   0  18  10         48.79         48.96         3.00 o                         
   1  18  10         44.05         41.31         4.59 o                         
   2  18  10          4.15          3.33         2.36 o                         
  -6  19  10          1.92          2.03         1.78 o                         
  -5  19  10          0.01          0.16         1.20 o                         
  -4  19  10         33.59         41.18         1.88 o                         
  -3  19  10         27.69         26.88         3.65 o                         
  -2  19  10         12.56          8.51         1.65 o                         
  -1  19  10         17.76         25.16         2.36 o                         
   0  19  10          1.61          0.60         2.02 o                         
   1  19  10          2.39          3.18         3.88 o                         
  -5  20  10         48.67         49.48         2.65 o                         
  -4  20  10          0.00          0.38         1.45 o                         
  -3  20  10          1.84          0.68         1.63 o                         
  -2  20  10          1.85          1.12         1.62 o                         
  -1  20  10          3.46          1.59         1.95 o                         
   0  20  10          3.07          4.51         2.21 o                         
  -4  21  10          0.02          1.67         2.45 o                         
  -3  21  10          6.55         13.15         2.61 o                         
  -2  21  10         54.14         54.35         2.54 o                         
  -1  21  10         22.95         27.70         2.21 o                         
 -11   1  11         74.59         84.06         3.67 o                         
 -10   1  11         91.50         90.05         2.00 o                         
  -9   1  11        135.31        139.52         2.31 o                         
  -8   1  11         55.49         57.19         0.86 o                         
  -7   1  11         52.06         48.94         1.05 o                         
  -6   1  11         12.79         11.99         0.61 o                         
  -5   1  11         76.24         75.02         1.19 o                         
  -4   1  11         16.65         17.18         1.05 o                         
  -3   1  11         39.93         36.69         0.93 o                         
  -2   1  11         93.11         87.28         1.25 o                         
  -1   1  11          5.85          5.07         0.67 o                         
   0   1  11         25.85         28.84         1.01 o                         
   1   1  11         97.53         93.54         1.79 o                         
   2   1  11          0.98          0.01         1.03 o                         
   3   1  11        194.63        187.78         3.39 o                         
   4   1  11         34.35         31.92         1.54 o                         
   5   1  11        156.53        146.64         3.26 o                         
   6   1  11          3.72          4.61         1.94 o                         
 -11   2  11          1.50          2.12         1.06 o                         
 -10   2  11         26.80         27.20         1.10 o                         
  -9   2  11          3.90          5.38         0.75 o                         
  -8   2  11         14.04         16.21         0.84 o                         
  -7   2  11          0.00          0.29         0.47 o                         
  -6   2  11         28.02         31.03         0.85 o                         
  -5   2  11         11.91         12.53         0.77 o                         
  -4   2  11         61.11         51.42         1.81 o                         
  -3   2  11         94.65         94.10         1.32 o                         
  -2   2  11         58.81         51.89         1.10 o                         
  -1   2  11         29.31         31.13         0.82 o                         
   0   2  11          3.77          3.29         0.75 o                         
   1   2  11         27.61         29.26         1.06 o                         
   2   2  11         44.23         42.99         1.60 o                         
   3   2  11          0.90          3.54         1.39 o                         
   4   2  11         31.13         31.81         1.62 o                         
   5   2  11         30.82         33.65         4.43 o                         
   6   2  11          1.16          3.35         2.46 o                         
 -11   3  11          6.22          2.82         1.06 o                         
 -10   3  11          5.14          6.23         0.85 o                         
  -9   3  11         42.07         45.00         1.43 o                         
  -8   3  11          4.23          4.47         1.19 o                         
  -7   3  11         10.29          7.72         0.49 o                         
  -6   3  11          0.57          1.15         0.58 o                         
  -5   3  11          9.64         10.27         0.54 o                         
  -4   3  11         24.94         25.01         0.76 o                         
  -3   3  11         55.00         55.68         1.10 o                         
  -2   3  11          6.40          6.78         0.64 o                         
  -1   3  11          9.78          7.86         0.62 o                         
   0   3  11          3.96          2.92         0.78 o                         
   1   3  11          0.03          0.09         0.70 o                         
   2   3  11         79.26         74.25         1.92 o                         
   3   3  11         43.60         37.00         1.63 o                         
   4   3  11         19.01         20.87         1.98 o                         
   5   3  11         48.65         40.01         7.24 o                         
   6   3  11          6.46          9.67         2.39 o                         
 -11   4  11         13.85         13.42         1.41 o                         
 -10   4  11         22.12         23.52         1.18 o                         
  -9   4  11         32.19         32.14         1.41 o                         
  -8   4  11         30.92         26.00         1.24 o                         
  -7   4  11         41.62         43.54         1.04 o                         
  -6   4  11          4.97          5.66         0.92 o                         
  -5   4  11         54.53         54.54         1.03 o                         
  -4   4  11        247.36        253.73         2.37 o                         
  -3   4  11          8.10          8.83         0.68 o                         
  -2   4  11         30.74         29.03         0.87 o                         
  -1   4  11          1.06          0.35         0.48 o                         
   0   4  11         81.73         74.99         1.35 o                         
   1   4  11         11.67          9.76         0.77 o                         
   2   4  11         14.33         15.60         1.22 o                         
   3   4  11         32.25         36.23         1.88 o                         
   4   4  11          7.40          4.42         1.33 o                         
   5   4  11          5.39          3.40         1.82 o                         
   6   4  11         15.11         15.02         1.74 o                         
 -11   5  11          0.08          0.35         1.41 o                         
 -10   5  11         64.62         68.76         1.52 o                         
  -9   5  11         47.90         46.04         1.03 o                         
  -8   5  11         79.05         82.36         1.43 o                         
  -7   5  11         14.57         15.63         0.76 o                         
  -6   5  11         14.45         14.37         0.82 o                         
  -5   5  11         33.34         39.41         0.92 o                         
  -4   5  11        134.67        133.42         1.59 o                         
  -3   5  11          2.62          1.63         0.59 o                         
  -2   5  11         26.43         26.01         0.86 o                         
  -1   5  11         27.44         26.07         0.80 o                         
   0   5  11         23.51         20.15         0.89 o                         
   1   5  11         22.04         21.11         1.08 o                         
   2   5  11          6.25          7.88         1.17 o                         
   3   5  11         30.44         30.49         1.66 o                         
   4   5  11          0.25         -1.04         1.77 o                         
   5   5  11         19.88         23.48         2.01 o                         
   6   5  11          1.86          1.34         1.66 o                         
 -10   6  11          0.01         -0.59         0.59 o                         
  -9   6  11          4.07          3.26         1.27 o                         
  -8   6  11         24.84         24.96         1.05 o                         
  -7   6  11         77.65         81.70         1.30 o                         
  -6   6  11         97.81         95.37         2.02 o                         
  -5   6  11        130.91        138.96         1.62 o                         
  -4   6  11         21.65         21.16         0.72 o                         
  -3   6  11         38.73         39.60         1.00 o                         
  -2   6  11         26.60         29.34         0.87 o                         
  -1   6  11         39.45         39.30         1.03 o                         
   0   6  11          0.01         -0.73         0.73 o                         
   1   6  11          7.70          7.28         0.77 o                         
   2   6  11         55.39         53.18         1.78 o                         
   3   6  11          0.22          0.91         1.21 o                         
   4   6  11          3.61          1.41         2.25 o                         
   5   6  11          5.55          6.00         1.54 o                         
   6   6  11          4.32          3.62         2.87 o                         
 -10   7  11         16.32         17.72         0.67 o                         
  -9   7  11          7.91          9.24         0.76 o                         
  -8   7  11         34.82         38.37         1.10 o                         
  -7   7  11          1.23          1.07         0.51 o                         
  -6   7  11         12.83         11.97         0.89 o                         
  -5   7  11         37.54         39.53         0.93 o                         
  -4   7  11          4.32          7.04         0.59 o                         
  -3   7  11         34.30         34.52         0.90 o                         
  -2   7  11          0.42          1.38         0.76 o                         
  -1   7  11         13.98         12.46         0.90 o                         
   0   7  11         17.77         16.91         0.87 o                         
   1   7  11        118.36        111.04         2.34 o                         
   2   7  11         10.02         11.67         1.65 o                         
   3   7  11        178.89        168.62         3.50 o                         
   4   7  11         14.78         20.15         4.75 o                         
   5   7  11         24.41         24.00         2.71 o                         
 -10   8  11          0.01          2.30         1.12 o                         
  -9   8  11         96.90        101.43         1.90 o                         
  -8   8  11          8.78          7.84         1.35 o                         
  -7   8  11          2.56          3.37         0.94 o                         
  -6   8  11         10.86         10.70         0.61 o                         
  -5   8  11         34.73         37.09         1.19 o                         
  -4   8  11          5.69          7.21         0.81 o                         
  -3   8  11         18.79         20.46         0.83 o                         
  -2   8  11         17.47         19.19         0.89 o                         
  -1   8  11          2.82          0.78         0.74 o                         
   0   8  11         13.73         14.28         0.95 o                         
   1   8  11         66.68         59.99         1.72 o                         
   2   8  11         12.88         15.30         1.08 o                         
   3   8  11         55.00         54.15         2.38 o                         
   4   8  11          0.50          4.24         2.82 o                         
   5   8  11          6.83         10.21         2.71 o                         
 -10   9  11         21.89         20.76         1.77 o                         
  -9   9  11         21.50         21.61         1.19 o                         
  -8   9  11         21.16         20.74         1.36 o                         
  -7   9  11          0.12         -0.60         0.60 o                         
  -6   9  11         11.04         12.47         0.84 o                         
  -5   9  11          2.43          2.11         0.75 o                         
  -4   9  11          0.50          0.86         0.66 o                         
  -3   9  11          0.40          1.05         0.54 o                         
  -2   9  11         35.77         36.26         1.06 o                         
  -1   9  11          4.13          2.19         0.93 o                         
   0   9  11         59.29         55.32         1.52 o                         
   1   9  11         39.86         37.40         1.47 o                         
   2   9  11          3.13          0.39         1.19 o                         
   3   9  11          0.45         -1.06         2.47 o                         
   4   9  11         32.86         30.01         3.18 o                         
   5   9  11          3.43          4.23         1.55 o                         
 -10  10  11          3.80          4.54         1.73 o                         
  -9  10  11         49.91         51.99         1.57 o                         
  -8  10  11          5.82          4.95         0.81 o                         
  -7  10  11          5.04          5.36         1.06 o                         
  -6  10  11         22.92         24.71         1.02 o                         
  -5  10  11          1.47          0.54         0.76 o                         
  -4  10  11          0.82          0.01         0.58 o                         
  -3  10  11         53.13         56.46         1.31 o                         
  -2  10  11          8.14          9.77         0.73 o                         
  -1  10  11          5.66          3.59         0.75 o                         
   0  10  11          0.64          2.05         0.95 o                         
   1  10  11          0.36          1.20         1.16 o                         
   2  10  11          0.54         -0.40         1.40 o                         
   3  10  11         22.73         18.36         2.12 o                         
   4  10  11          0.85          4.81         3.18 o                         
   5  10  11          0.24          2.12         2.35 o                         
 -10  11  11         27.16         32.16         1.50 o                         
  -9  11  11         61.83         64.03         1.83 o                         
  -8  11  11         20.58         19.88         2.19 o                         
  -7  11  11          6.50          6.81         0.91 o                         
  -6  11  11          2.61          1.63         0.67 o                         
  -5  11  11          9.72          8.39         0.83 o                         
  -4  11  11        148.76        145.18         1.98 o                         
  -3  11  11         15.58         14.55         0.96 o                         
  -2  11  11        143.68        141.38         2.11 o                         
  -1  11  11          5.93          5.13         1.00 o                         
   0  11  11          2.01          2.01         1.05 o                         
   1  11  11        127.63        135.43         2.54 o                         
   2  11  11         80.31         74.61         2.24 o                         
   3  11  11          0.00          2.12         3.18 o                         
   4  11  11          1.67          3.55         2.46 o                         
 -10  12  11          4.35         -1.06         2.47 o                         
  -9  12  11         35.41         36.10         1.54 o                         
  -8  12  11         51.63         49.85         1.81 o                         
  -7  12  11         53.98         55.14         1.24 o                         
  -6  12  11          4.39          4.12         0.71 o                         
  -5  12  11         39.99         43.77         1.61 o                         
  -4  12  11          0.00          0.29         0.66 o                         
  -3  12  11         52.12         51.77         1.53 o                         
  -2  12  11         14.44         14.02         0.92 o                         
  -1  12  11          8.99         10.73         1.06 o                         
   0  12  11          0.15          0.48         1.15 o                         
   1  12  11         45.96         47.43         1.83 o                         
   2  12  11          5.84          4.22         2.36 o                         
   3  12  11         12.65          6.36         4.24 o                         
   4  12  11          0.72         -0.47         2.21 o                         
  -9  13  11          0.64          2.34         0.98 o                         
  -8  13  11          0.64         -0.12         0.83 o                         
  -7  13  11         42.48         47.44         1.38 o                         
  -6  13  11         13.34         14.34         0.83 o                         
  -5  13  11        194.11        201.96         3.24 o                         
  -4  13  11          0.40          0.27         0.93 o                         
  -3  13  11         60.15         62.69         1.98 o                         
  -2  13  11          0.02          0.99         0.94 o                         
  -1  13  11          5.25          4.57         1.08 o                         
   0  13  11         14.27         14.46         1.74 o                         
   1  13  11          1.58          0.80         1.92 o                         
   2  13  11         40.28         40.15         2.65 o                         
   3  13  11          0.07         -0.35         3.18 o                         
   4  13  11          1.15         -0.71         2.82 o                         
  -8  14  11         12.74         11.41         1.28 o                         
  -7  14  11         79.18         89.17         1.97 o                         
  -6  14  11          3.48          4.00         1.04 o                         
  -5  14  11         89.33         98.25         1.86 o                         
  -4  14  11          7.64          6.67         0.97 o                         
  -3  14  11        265.23        283.97         3.04 o                         
  -2  14  11          0.29          2.36         1.08 o                         
  -1  14  11         90.54         93.52         2.15 o                         
   0  14  11          5.23          5.53         1.09 o                         
   1  14  11          0.02         -1.41         3.88 o                         
   2  14  11          2.61          3.37         2.61 o                         
   3  14  11          5.07          8.12         4.24 o                         
  -8  15  11         11.66         11.22         1.28 o                         
  -7  15  11         95.48         92.27         1.88 o                         
  -6  15  11         13.32         13.81         1.03 o                         
  -5  15  11         59.83         59.29         2.75 o                         
  -4  15  11         54.11         56.56         1.98 o                         
  -3  15  11         17.47         14.91         1.10 o                         
  -2  15  11          9.39          9.68         1.91 o                         
  -1  15  11         10.99          7.12         2.02 o                         
   0  15  11         21.41         23.92         2.35 o                         
   1  15  11         84.17         84.04         5.30 o                         
   2  15  11          1.16         -0.60         3.53 o                         
   3  15  11          8.48         10.95         3.18 o                         
  -8  16  11          4.82          7.06         2.82 o                         
  -7  16  11         11.17         10.88         0.99 o                         
  -6  16  11         35.97         34.83         1.48 o                         
  -5  16  11         68.19         70.44         3.62 o                         
  -4  16  11         88.34         93.13         3.89 o                         
  -3  16  11          3.81          2.69         1.14 o                         
  -2  16  11         23.79         22.98         1.43 o                         
  -1  16  11          7.31          8.59         1.89 o                         
   0  16  11         15.36         15.71         2.11 o                         
   1  16  11        100.61        106.64         7.06 o                         
   2  16  11          3.27          4.08         2.97 o                         
  -7  17  11          0.02         -1.18         1.18 o                         
  -6  17  11          0.02          0.61         1.12 o                         
  -5  17  11          1.85          3.24         0.92 o                         
  -4  17  11          0.45         -0.63         1.36 o                         
  -3  17  11          1.01         -0.69         1.29 o                         
  -2  17  11          7.68          6.75         1.82 o                         
  -1  17  11          3.58          4.10         2.12 o                         
   0  17  11          9.16         10.24         2.00 o                         
   1  17  11          1.96         -1.41         3.18 o                         
   2  17  11          2.54          1.56         2.61 o                         
  -6  18  11          2.11          2.04         1.40 o                         
  -5  18  11         20.47         23.07         1.72 o                         
  -4  18  11         10.05          7.81         1.36 o                         
  -3  18  11          5.47          3.91         1.84 o                         
  -2  18  11          2.51          1.66         1.63 o                         
  -1  18  11          0.28         -2.28         2.28 o                         
   0  18  11         22.63         22.09         2.97 o                         
   1  18  11          2.75          3.18         3.18 o                         
  -5  19  11         49.81         60.61         6.53 o                         
  -4  19  11          0.40         -0.24         1.31 o                         
  -3  19  11         24.08         24.82         1.85 o                         
  -2  19  11         14.23         11.08         1.72 o                         
  -1  19  11          6.50          5.19         1.36 o                         
   0  19  11          8.23          7.42         1.50 o                         
  -3  20  11        108.86        106.49         5.12 o                         
  -2  20  11          1.24          0.03         3.35 o                         
 -11   0  12          1.14          1.41         1.06 o                         
 -10   0  12          6.47          5.65         1.41 o                         
  -9   0  12        139.21        148.79         4.60 o                         
  -8   0  12        211.68        204.33         3.65 o                         
  -7   0  12         81.01         90.06         2.00 o                         
  -6   0  12        242.29        245.08         3.61 o                         
  -5   0  12         58.79         62.16         1.74 o                         
  -4   0  12         34.54         32.14         1.58 o                         
  -3   0  12          5.50          6.31         1.11 o                         
  -2   0  12          2.91         -0.20         2.19 o                         
  -1   0  12          2.86          1.56         1.27 o                         
   0   0  12         28.19         25.68         1.49 o                         
   1   0  12         52.40         53.54         2.23 o                         
   2   0  12          0.58         -1.68         2.83 o                         
   3   0  12         20.96         17.19         4.63 o                         
   4   0  12          6.97          2.47         3.53 o                         
 -11   1  12          0.34          0.49         0.59 o                         
 -10   1  12          4.39          5.13         0.75 o                         
  -9   1  12         28.13         28.57         2.14 o                         
  -8   1  12         22.92         20.41         0.67 o                         
  -7   1  12        100.05        108.53         2.43 o                         
  -6   1  12          7.45          8.92         0.69 o                         
  -5   1  12        161.13        168.80         2.01 o                         
  -4   1  12        448.30        438.96         5.20 o                         
  -3   1  12          0.01          1.22         0.61 o
[truncated: 55,650 more chars]
