# Supplementary material for: Two polymorphs of trans-[3-(3-nitro­phen­yl)oxiran-2-yl](phen­yl)methanone
Source: Acta Crystallogr E Crystallogr Commun. 2016 Jun 28;72(Pt 7):1054–9. doi: 10.1107/S2056989016010239 (PMC4992937; doi:10.1107/S2056989016010239)
Supplement: Supplementary file 4 [file e-72-01054-2sup6.hkl]

data_2                                                                          
_shelx_title ' cu_an092515_0m_a.res in P2(1)2(1)2(1)'                           
_shelx_refln_list_code          4                                               
_shelx_F_calc_maximum      111.87                                               
_exptl_crystal_F_000       560.00                                               
_reflns_d_resolution_high  0.7864                                               
                                                                                
loop_                                                                           
 _space_group_symop_operation_xyz                                               
 'x, y, z'                                                                      
 '-x+1/2, -y, z+1/2'                                                            
 '-x, y+1/2, -z+1/2'                                                            
 'x+1/2, -y+1/2, -z'                                                            
                                                                                
_cell_length_a     4.1615                                                       
_cell_length_b    14.7498                                                       
_cell_length_c    20.3168                                                       
_cell_angle_alpha  90.000                                                       
_cell_angle_beta   90.000                                                       
_cell_angle_gamma  90.000                                                       
                                                                                
_shelx_F_squared_multiplier     1.000                                           
                                                                                
loop_                                                                           
 _refln_index_h                                                                 
 _refln_index_k                                                                 
 _refln_index_l                                                                 
 _refln_F_squared_calc                                                          
 _refln_F_squared_meas                                                          
 _refln_F_squared_sigma                                                         
 _refln_observed_status                                                         
   2   0   0        717.49        669.25         5.12 o                         
   4   0   0        108.28        103.35         4.85 o                         
   1   1   0       2361.93       2227.94        11.40 o                         
   2   1   0        368.04        371.78         2.27 o                         
   3   1   0         13.28         12.43         1.46 o                         
   4   1   0         70.71         79.58         3.37 o                         
   5   1   0          4.49          4.07         2.48 o                         
   0   2   0         11.17         15.13         0.32 o                         
   1   2   0        429.55        387.91         2.19 o                         
   2   2   0       1378.62       1315.87         7.05 o                         
   3   2   0        332.92        340.55         3.54 o                         
   4   2   0          4.33          8.97         2.59 o                         
   5   2   0         26.93         26.14         3.72 o                         
   1   3   0       4240.18       4214.76        20.66 o                         
   2   3   0        138.00        133.11         1.36 o                         
   3   3   0          5.43         10.68         1.72 o                         
   4   3   0          1.12          0.71         2.72 o                         
   5   3   0          7.48          1.72         1.93 o                         
   0   4   0       1109.22       1068.07         7.86 o                         
   1   4   0       4438.88       4461.93        22.72 o                         
   2   4   0       3992.66       4188.26        24.11 o                         
   3   4   0         54.93         60.09         3.19 o                         
   4   4   0         27.01         28.84         2.65 o                         
   5   4   0          4.89          4.18         2.48 o                         
   1   5   0         89.66         79.71         0.79 o                         
   2   5   0        115.48        112.38         1.75 o                         
   3   5   0         69.88         71.64         2.24 o                         
   4   5   0         37.95         33.72         2.66 o                         
   5   5   0          9.87          8.72         2.53 o                         
   0   6   0        893.61        961.30         6.63 o                         
   1   6   0       1183.55       1242.07         6.98 o                         
   2   6   0        971.05       1010.21         7.94 o                         
   3   6   0         28.05         26.10         1.68 o                         
   4   6   0        102.64         92.62         3.44 o                         
   1   7   0       1080.00       1183.78         7.43 o                         
   2   7   0         66.86         69.12         1.90 o                         
   3   7   0        238.09        253.79         3.44 o                         
   4   7   0         33.48         29.22         2.80 o                         
   0   8   0         10.19          9.80         0.80 o                         
   1   8   0        426.48        459.79         4.00 o                         
   2   8   0         70.81         74.97         2.16 o                         
   3   8   0         86.61         87.49         2.88 o                         
   4   8   0        131.14        134.69         3.38 o                         
   1   9   0         15.02         13.58         1.17 o                         
   2   9   0        106.48        107.38         2.60 o                         
   3   9   0        192.95        175.77         3.25 o                         
   4   9   0        274.22        256.49         4.36 o                         
   0  10   0          1.37         -0.32         2.23 o                         
   1  10   0        775.01        766.46         6.51 o                         
   2  10   0        122.99        134.04         3.05 o                         
   3  10   0         27.71         26.25         2.48 o                         
   4  10   0        153.15        150.22         3.23 o                         
   1  11   0        125.22        127.87         3.67 o                         
   2  11   0         76.90         74.79         3.06 o                         
   3  11   0         14.39         10.95         2.26 o                         
   4  11   0         24.97         23.64         2.08 o                         
   0  12   0         17.99         22.60         2.66 o                         
   1  12   0          0.10          4.61         2.46 o                         
   2  12   0        316.37        309.94         4.12 o                         
   3  12   0          1.59          0.22         1.91 o                         
   4  12   0          1.19          1.95         4.87 o                         
   1  13   0         17.31         13.11         2.68 o                         
   2  13   0         28.14         24.76         2.45 o                         
   3  13   0         13.71          7.81         1.92 o                         
   0  14   0         71.97         69.72         4.27 o                         
   1  14   0          7.73         10.61         2.69 o                         
   2  14   0          0.02         -1.77         2.95 o                         
   3  14   0          6.73          9.62         3.02 o                         
   1  15   0          8.39          7.63         2.60 o                         
   2  15   0          0.70          4.15         2.34 o                         
   3  15   0         48.27         50.07         3.80 o                         
   0  16   0         17.80         17.81         3.89 o                         
   1  16   0          1.99          1.23         1.93 o                         
   2  16   0         17.39         21.45         1.88 o                         
   1  17   0          4.10          0.17         2.62 o                         
   2  17   0          0.11         -1.91         2.31 o                         
   0  18   0          5.69          1.49         3.16 o                         
   1  18   0          1.65          0.68         1.87 o                         
   1   0   1       1452.38       1424.87         7.75 o                         
   2   0   1       1166.19       1239.14         6.47 o                         
   3   0   1          8.72         13.20         1.26 o                         
   4   0   1         15.60         17.16         2.55 o                         
   5   0   1          0.01         -1.54         1.98 o                         
  -5   1   1         10.94          8.31         1.85 o                         
  -4   1   1         11.90          9.78         2.62 o                         
  -3   1   1        746.81        756.16         5.37 o                         
  -2   1   1         44.79         42.68         0.80 o                         
  -1   1   1       2168.31       2140.46        11.88 o                         
   0   1   1       2240.41       2111.50        20.13 o                         
   1   1   1       2168.10       2128.96        11.48 o                         
   2   1   1         45.33         45.20         0.82 o                         
   3   1   1        747.56        754.48         5.52 o                         
   4   1   1         11.94         15.88         2.48 o                         
   5   1   1         11.05         10.52         2.57 o                         
  -5   2   1          7.79          4.47         3.56 o                         
  -4   2   1        140.80        137.69         4.91 o                         
  -3   2   1        259.83        280.77         3.18 o                         
  -2   2   1        112.82        121.48         1.16 o                         
  -1   2   1       6276.51       6209.46        33.16 o                         
   0   2   1       1168.76       1079.71         5.89 o                         
   1   2   1       6274.43       6284.50        31.84 o                         
   2   2   1        111.61        123.78         1.12 o                         
   3   2   1        259.50        275.00         3.01 o                         
   4   2   1        141.08        141.92         4.39 o                         
   5   2   1          7.77          4.55         2.01 o                         
  -5   3   1         27.04         24.65         3.23 o                         
  -4   3   1         44.34         49.33         2.96 o                         
  -3   3   1        502.85        504.50         4.64 o                         
  -2   3   1        468.26        466.26         2.83 o                         
  -1   3   1      10829.69      10314.09        75.42 o                         
   0   3   1        774.09        745.31         3.99 o                         
   1   3   1      10836.52      10430.53        51.53 o                         
   2   3   1        467.67        473.43         2.68 o                         
   3   3   1        502.59        512.95         5.31 o                         
   4   3   1         44.14         49.44         3.02 o                         
   5   3   1         27.18         30.89         4.41 o                         
  -5   4   1         13.12         12.69         1.82 o                         
  -4   4   1         25.99         19.56         2.39 o                         
  -3   4   1          1.14          9.47         2.68 o                         
  -2   4   1       3716.55       3893.59        21.78 o                         
  -1   4   1         60.45         56.73         0.64 o                         
   0   4   1       3368.19       3227.19        16.88 o                         
   1   4   1         60.65         56.87         0.63 o                         
   2   4   1       3716.40       3893.55        20.07 o                         
   3   4   1          1.12          2.10         1.59 o                         
   4   4   1         26.14         25.38         2.36 o                         
   5   4   1         13.16         11.27         2.36 o                         
  -5   5   1          3.80         -0.09         2.70 o                         
  -4   5   1         21.31         23.29         2.44 o                         
  -3   5   1        171.23        162.75         2.78 o                         
  -2   5   1        519.25        496.54         4.72 o                         
  -1   5   1        462.68        430.12         2.64 o                         
   0   5   1       1057.23       1058.34         5.31 o                         
   1   5   1        464.31        431.30         2.28 o                         
   2   5   1        518.25        486.04         3.53 o                         
   3   5   1        171.83        164.92         3.03 o                         
   4   5   1         21.35         18.28         2.30 o                         
   5   5   1          3.82          2.68         4.23 o                         
  -4   6   1          0.74         -0.16         2.47 o                         
  -3   6   1        819.06        831.78         6.30 o                         
  -2   6   1        961.10        987.45         7.78 o                         
  -1   6   1         48.26         40.03         0.72 o                         
   0   6   1        655.13        605.41         3.06 o                         
   1   6   1         48.68         41.31         0.76 o                         
   2   6   1        959.09        998.81         6.85 o                         
   3   6   1        818.55        819.43         5.82 o                         
   4   6   1          0.74          1.46         2.05 o                         
  -4   7   1          7.49          4.59         3.48 o                         
  -3   7   1        497.57        486.73         4.72 o                         
  -2   7   1        460.45        460.21         4.01 o                         
  -1   7   1        472.39        478.45         2.99 o                         
   0   7   1        176.02        178.49         1.27 o                         
   1   7   1        470.61        472.56         3.06 o                         
   2   7   1        459.56        466.94         4.15 o                         
   3   7   1        497.97        485.76         4.45 o                         
   4   7   1          7.39          8.64         4.35 o                         
  -4   8   1         10.47          5.47         1.75 o                         
  -3   8   1        152.50        156.23         4.02 o                         
  -2   8   1        167.28        165.02         2.65 o                         
  -1   8   1         79.18         92.70         1.55 o                         
   0   8   1        917.81        989.90         5.31 o                         
   1   8   1         78.73         92.01         1.51 o                         
   2   8   1        167.20        169.41         2.63 o                         
   3   8   1        152.25        149.76         3.93 o                         
   4   8   1         10.49          8.99         2.14 o                         
  -4   9   1        133.10        119.18         3.42 o                         
  -3   9   1         92.36         93.37         2.74 o                         
  -2   9   1         17.90         23.08         1.79 o                         
  -1   9   1        601.82        595.47         4.81 o                         
   0   9   1          5.45          9.90         0.97 o                         
   1   9   1        601.80        587.65         5.10 o                         
   2   9   1         17.84         22.45         1.94 o                         
   3   9   1         92.41         93.93         2.88 o                         
   4   9   1        132.94        122.39         3.72 o                         
  -4  10   1         79.46         80.07         2.95 o                         
  -3  10   1         27.86         27.50         2.70 o                         
  -2  10   1          6.58          8.86         1.65 o                         
  -1  10   1        470.45        475.22         4.22 o                         
   0  10   1        207.57        213.81         2.95 o                         
   1  10   1        469.79        481.78         4.66 o                         
   2  10   1          6.54          8.40         1.61 o                         
   3  10   1         27.87         31.84         2.85 o                         
   4  10   1         79.28         82.16         3.32 o                         
  -4  11   1          6.88          1.90         2.89 o                         
  -3  11   1         46.17         42.65         2.42 o                         
  -2  11   1        114.55        115.60         3.74 o                         
  -1  11   1        201.21        217.67         4.65 o                         
   0  11   1          9.03          9.87         1.67 o                         
   1  11   1        200.69        207.92         3.92 o                         
   2  11   1        113.91        118.72         3.01 o                         
   3  11   1         46.24         46.78         2.48 o                         
   4  11   1          6.93          1.97         2.53 o                         
  -4  12   1         45.50         52.06         3.85 o                         
  -3  12   1          7.67          5.17         2.37 o                         
  -2  12   1        186.24        183.75         4.14 o                         
  -1  12   1         78.51         87.42         3.24 o                         
   0  12   1         15.05         15.77         2.13 o                         
   1  12   1         78.36         83.50         3.00 o                         
   2  12   1        186.08        181.59         3.71 o                         
   3  12   1          7.57          8.40         2.68 o                         
   4  12   1         45.38         44.32         4.75 o                         
  -3  13   1         21.08         21.08         1.91 o                         
  -2  13   1        128.42        123.88         3.83 o                         
  -1  13   1         28.65         26.41         2.58 o                         
   0  13   1         37.34         40.49         2.28 o                         
   1  13   1         28.94         33.24         2.87 o                         
   2  13   1        128.60        130.70         4.93 o                         
   3  13   1         21.05         24.30         1.86 o                         
  -3  14   1         25.75         25.62         1.99 o                         
  -2  14   1         29.34         28.57         4.73 o                         
  -1  14   1          6.87          4.88         2.97 o                         
   0  14   1         19.35         23.30         2.21 o                         
   1  14   1          6.88          2.89         2.95 o                         
   2  14   1         29.16         24.23         3.44 o                         
   3  14   1         25.82         30.04         2.33 o                         
  -3  15   1         15.54         17.35         2.37 o                         
  -2  15   1         10.31         11.42         2.15 o                         
  -1  15   1         44.40         39.65         3.31 o                         
   0  15   1         42.15         40.87         3.15 o                         
   1  15   1         44.14         41.64         3.19 o                         
   2  15   1         10.41         10.34         2.24 o                         
   3  15   1         15.62         18.84         2.91 o                         
  -2  16   1         15.97         19.92         1.89 o                         
  -1  16   1          3.89          0.18         2.17 o                         
   0  16   1         16.75         13.84         2.66 o                         
   1  16   1          3.93          2.74         2.64 o                         
   2  16   1         15.82         14.98         2.11 o                         
  -2  17   1         26.54         29.50         2.25 o                         
  -1  17   1         22.99         29.75         2.98 o                         
   0  17   1         21.02         19.20         2.50 o                         
   1  17   1         22.92         28.02         2.28 o                         
   2  17   1         26.65         25.47         2.19 o                         
  -1  18   1         14.98         12.53         1.85 o                         
   0  18   1          1.41          4.02         2.04 o                         
   1  18   1         15.00         16.61         2.76 o                         
   0   0   2        430.57        413.79         4.08 o                         
   1   0   2       3172.19       3068.77        16.96 o                         
   2   0   2       1325.91       1295.71         6.91 o                         
   3   0   2         10.02         10.93         1.38 o                         
   4   0   2         13.01         12.88         2.53 o                         
   5   0   2         15.66         12.52         2.65 o                         
  -5   1   2         39.41         38.49         4.49 o                         
  -4   1   2        130.84        128.59         4.26 o                         
  -3   1   2        435.25        431.08         3.72 o                         
  -2   1   2        317.88        304.19         1.96 o                         
  -1   1   2       6675.66       6507.87        36.85 o                         
   0   1   2         91.27         86.76         0.69 o                         
   1   1   2       6683.39       6498.78        33.77 o                         
   2   1   2        317.31        302.61         1.87 o                         
   3   1   2        435.58        427.82         3.86 o                         
   4   1   2        131.18        135.09         4.27 o                         
   5   1   2         39.45         38.74         3.81 o                         
  -5   2   2         35.02         34.71         5.39 o                         
  -4   2   2         42.75         44.26         3.38 o                         
  -3   2   2         93.05         90.02         2.78 o                         
  -2   2   2         57.82         61.74         0.89 o                         
  -1   2   2       9469.04       9468.97        47.92 o                         
   0   2   2       3580.90       3380.59        17.59 o                         
   1   2   2       9469.83       9353.53        48.60 o                         
   2   2   2         58.36         64.39         0.83 o                         
   3   2   2         93.72         88.79         2.16 o                         
   4   2   2         42.83         45.47         2.86 o                         
   5   2   2         34.96         33.09         2.42 o                         
  -5   3   2         15.57         17.13         2.49 o                         
  -4   3   2          1.40          2.01         2.64 o                         
  -3   3   2         19.07         22.21         1.74 o                         
  -2   3   2        180.17        180.71         1.46 o                         
  -1   3   2       3852.28       3848.07        20.64 o                         
   0   3   2        965.39        938.34         5.13 o                         
   1   3   2       3851.49       3853.45        18.72 o                         
   2   3   2        181.14        178.66         1.28 o                         
   3   3   2         19.12         23.61         1.40 o                         
   4   3   2          1.46          6.30         2.96 o                         
   5   3   2         15.52         18.14         2.43 o                         
  -5   4   2         22.48         22.39         3.48 o                         
  -4   4   2         48.29         50.28         2.87 o                         
  -3   4   2         19.14         24.94         2.12 o                         
  -2   4   2        144.25        156.58         1.62 o                         
  -1   4   2        492.24        481.88         2.67 o                         
   0   4   2       4390.41       4499.40        23.44 o                         
   1   4   2        492.10        482.10         2.60 o                         
   2   4   2        144.36        154.50         1.25 o                         
   3   4   2         19.25         24.94         2.18 o                         
   4   4   2         48.34         46.88         2.66 o                         
   5   4   2         22.68         19.10         2.12 o                         
  -5   5   2         43.97         34.72         3.86 o                         
  -4   5   2         89.28         96.87         3.45 o                         
  -3   5   2         46.11         48.42         2.10 o                         
  -2   5   2        213.84        197.61         2.18 o                         
  -1   5   2       1355.99       1432.48         8.19 o                         
   0   5   2          0.85          0.28         0.31 o                         
   1   5   2       1353.93       1429.04         7.33 o                         
   2   5   2        214.55        193.37         1.70 o                         
   3   5   2         46.34         47.23         1.68 o                         
   4   5   2         89.08         93.67         3.58 o                         
   5   5   2         43.98         47.19         3.50 o                         
  -4   6   2          7.05          5.69         2.07 o                         
  -3   6   2         19.29         17.82         1.71 o                         
  -2   6   2        250.01        273.10         2.60 o                         
  -1   6   2        673.40        673.80         3.72 o                         
   0   6   2        215.01        193.41         1.25 o                         
   1   6   2        673.14        675.37         3.91 o                         
   2   6   2        250.45        272.54         2.43 o                         
   3   6   2         19.11         19.34         2.11 o                         
   4   6   2          7.11          4.58         1.99 o                         
  -4   7   2          7.56          7.28         2.61 o                         
  -3   7   2        197.69        201.25         3.13 o                         
  -2   7   2        613.82        647.10         5.12 o                         
  -1   7   2        317.17        300.19         1.96 o                         
   0   7   2       1231.08       1226.87         6.25 o                         
   1   7   2        316.93        297.90         2.07 o                         
   2   7   2        613.12        635.24         4.83 o                         
   3   7   2        197.98        207.52         3.41 o                         
   4   7   2          7.64          1.91         2.73 o                         
  -4   8   2         76.22         68.44         3.61 o                         
  -3   8   2        136.75        143.22         5.77 o                         
  -2   8   2        571.92        563.06         5.03 o                         
  -1   8   2         89.76         82.19         1.27 o                         
   0   8   2       3874.57       4078.84        21.80 o                         
   1   8   2         90.49         82.75         1.42 o                         
   2   8   2        572.94        564.02         4.81 o                         
   3   8   2        136.96        145.35         4.67 o                         
   4   8   2         76.00         71.23         3.02 o                         
  -4   9   2         18.76         18.66         1.64 o                         
  -3   9   2        123.23        119.64         3.00 o                         
  -2   9   2         61.53         68.03         2.09 o                         
  -1   9   2        155.99        144.12         1.99 o                         
   0   9   2         46.12         40.88         1.05 o                         
   1   9   2        155.70        144.40         2.00 o                         
   2   9   2         61.53         63.25         2.05 o                         
   3   9   2        122.93        119.90         2.72 o                         
   4   9   2         18.92         19.92         1.89 o                         
  -4  10   2         58.38         59.23         2.56 o                         
  -3  10   2          8.95          6.88         2.32 o                         
  -2  10   2          8.86         11.75         1.92 o                         
  -1  10   2         90.44         92.13         2.48 o                         
   0  10   2          1.30          1.81         1.11 o                         
   1  10   2         90.17         90.92         2.39 o                         
   2  10   2          8.68          8.75         1.99 o                         
   3  10   2          8.97          6.59         2.01 o                         
   4  10   2         58.55         51.95         2.68 o                         
  -4  11   2         65.83         59.48         5.72 o                         
  -3  11   2          7.43          4.39         2.47 o                         
  -2  11   2          9.54          3.69         1.96 o                         
  -1  11   2         50.55         50.48         2.07 o                         
   0  11   2        148.34        169.85         3.85 o                         
   1  11   2         50.56         48.69         1.80 o                         
   2  11   2          9.52          4.82         1.85 o                         
   3  11   2          7.41          9.22         2.01 o                         
   4  11   2         65.46         56.16         3.42 o                         
  -4  12   2         38.92         38.94         5.29 o                         
  -3  12   2         21.63         17.05         2.98 o                         
  -2  12   2         21.34         17.79         2.49 o                         
  -1  12   2         61.04         64.47         2.47 o                         
   0  12   2          5.53          7.06         2.08 o                         
   1  12   2         61.18         60.85         2.52 o                         
   2  12   2         21.30         20.01         1.94 o                         
   3  12   2         21.30         16.16         2.17 o                         
   4  12   2         39.12         42.51         3.17 o                         
  -3  13   2          2.60          4.57         1.76 o                         
  -2  13   2         36.97         36.20         2.79 o                         
  -1  13   2         16.67         20.80         2.15 o                         
   0  13   2          0.78          4.79         2.24 o                         
   1  13   2         16.61         17.10         2.40 o                         
   2  13   2         36.72         31.75         2.76 o                         
   3  13   2          2.54          2.07         1.90 o                         
  -3  14   2         55.47         52.09         2.83 o                         
  -2  14   2         72.74         68.33         6.02 o                         
  -1  14   2          7.22          4.95         2.76 o                         
   0  14   2         20.06         17.57         2.83 o                         
   1  14   2          7.09          4.89         2.52 o                         
   2  14   2         72.75         70.14         3.42 o                         
   3  14   2         55.36         50.18         3.04 o                         
  -3  15   2         19.43         26.10         3.30 o                         
  -2  15   2         13.95         11.21         1.99 o                         
  -1  15   2         87.56         76.38         3.72 o                         
   0  15   2          0.60         -1.32         2.80 o                         
   1  15   2         87.80         78.69         3.58 o                         
   2  15   2         14.06         13.29         2.08 o                         
   3  15   2         19.52         24.45         3.16 o                         
  -2  16   2         18.03         22.37         3.07 o                         
  -1  16   2         49.17         42.02         3.22 o                         
   0  16   2          0.13          1.91         2.87 o                         
   1  16   2         49.22         42.70         4.12 o                         
   2  16   2         18.10         18.10         2.13 o                         
  -2  17   2         27.56         28.04         4.21 o                         
  -1  17   2         30.75         31.41         2.25 o                         
   0  17   2         28.76         27.72         2.79 o                         
   1  17   2         30.66         38.06         2.44 o                         
   2  17   2         27.44         26.09         2.62 o                         
  -1  18   2          2.75          9.70         2.44 o                         
   0  18   2          3.68          0.20         1.82 o                         
   1  18   2          2.66          4.35         2.63 o                         
   1   0   3        842.81        863.88         5.09 o                         
   2   0   3         68.57         58.97         0.82 o                         
   3   0   3        543.68        558.26         4.04 o                         
   4   0   3        102.11        106.79         4.35 o                         
   5   0   3          0.71         -2.64         2.64 o                         
  -5   1   3         29.56         35.13         3.12 o                         
  -4   1   3        172.14        174.93         4.02 o                         
  -3   1   3         48.08         52.50         1.55 o                         
  -2   1   3        233.82        237.38         1.66 o                         
  -1   1   3        186.43        168.94         1.06 o                         
   0   1   3        410.61        382.98         2.22 o                         
   1   1   3        186.36        167.84         1.14 o                         
   2   1   3        234.57        237.62         1.59 o                         
   3   1   3         48.15         51.93         1.49 o                         
   4   1   3        172.23        182.75         5.45 o                         
   5   1   3         29.60         25.96         2.61 o                         
  -5   2   3        106.79         92.32        15.32 o                         
  -4   2   3         36.42         35.19         2.49 o                         
  -3   2   3        356.60        361.94         3.46 o                         
  -2   2   3        280.93        301.10         1.91 o                         
  -1   2   3        809.33        784.21         4.73 o                         
   0   2   3       8486.24       7923.61        42.45 o                         
   1   2   3        808.38        779.70         4.26 o                         
   2   2   3        280.81        303.28         1.85 o                         
   3   2   3        356.76        358.55         3.37 o                         
   4   2   3         36.47         33.91         2.55 o                         
   5   2   3        106.75        105.93         4.13 o                         
  -5   3   3         11.68         13.33         2.36 o                         
  -4   3   3         52.68         47.05         2.82 o                         
  -3   3   3         78.35         82.48         3.27 o                         
  -2   3   3         92.07         83.87         1.01 o                         
  -1   3   3       1575.23       1500.24         8.20 o                         
   0   3   3       1222.18       1193.32         6.50 o                         
   1   3   3       1573.46       1484.15         8.29 o                         
   2   3   3         91.64         85.67         0.96 o                         
   3   3   3         77.83         77.26         1.77 o                         
   4   3   3         52.60         51.26         2.90 o                         
   5   3   3         11.73         10.85         1.79 o                         
  -5   4   3         13.67          8.62         2.35 o                         
  -4   4   3         95.07        101.01         4.22 o                         
  -3   4   3        114.99        116.93         2.61 o                         
  -2   4   3       2375.78       2471.85        14.49 o                         
  -1   4   3       1731.18       1699.73         9.90 o                         
   0   4   3        357.52        316.01         1.72 o                         
   1   4   3       1726.96       1691.15         9.05 o                         
   2   4   3       2377.82       2488.96        11.44 o                         
   3   4   3        114.48        112.76         2.31 o                         
   4   4   3         95.17        100.80         3.24 o                         
   5   4   3         13.63          6.04         2.10 o                         
  -5   5   3         22.86         20.65         2.94 o                         
  -4   5   3        213.94        214.57         4.25 o                         
  -3   5   3        124.41        129.69         2.83 o                         
  -2   5   3       1252.79       1301.50        13.72 o                         
  -1   5   3       1130.24       1113.02         6.65 o                         
   0   5   3        170.54        158.48         1.04 o                         
   1   5   3       1130.35       1118.70         5.99 o                         
   2   5   3       1254.66       1309.10         6.52 o                         
   3   5   3        124.51        131.31         2.77 o                         
   4   5   3        214.16        218.04         4.23 o                         
   5   5   3         23.04         18.99         3.37 o                         
  -4   6   3         63.94         69.25         3.25 o                         
  -3   6   3        195.85        188.58         3.61 o                         
  -2   6   3         69.04         67.30         1.37 o                         
  -1   6   3       1285.32       1347.03         7.18 o                         
   0   6   3        166.84        161.66         1.11 o                         
   1   6   3       1285.41       1343.81         7.93 o                         
   2   6   3         69.32         62.87         1.27 o                         
   3   6   3        195.13        193.43         3.15 o                         
   4   6   3         64.15         69.97         3.38 o                         
  -4   7   3         38.97         38.65         3.18 o                         
  -3   7   3        537.59        545.22         4.62 o                         
  -2   7   3        160.69        160.20         2.05 o                         
  -1   7   3         34.47         31.57         0.74 o                         
   0   7   3        513.80        513.81         2.85 o                         
   1   7   3         34.43         31.10         0.78 o                         
   2   7   3        160.87        161.53         2.12 o                         
   3   7   3        537.77        542.00         4.50 o                         
   4   7   3         39.19         32.63         3.24 o                         
  -4   8   3        239.05        228.32         3.97 o                         
  -3   8   3         28.05         31.75         1.71 o                         
  -2   8   3        401.80        395.69         3.96 o                         
  -1   8   3         13.05         14.67         0.68 o                         
   0   8   3         14.11         15.15         0.67 o                         
   1   8   3         13.17         13.53         0.79 o                         
   2   8   3        400.72        405.67         3.98 o                         
   3   8   3         28.22         30.16         1.94 o                         
   4   8   3        239.70        229.94         4.25 o                         
  -4   9   3         15.10         14.86         1.79 o                         
  -3   9   3         40.23         42.03         2.86 o                         
  -2   9   3        122.26        117.23         2.50 o                         
  -1   9   3          0.95          1.62         0.89 o                         
   0   9   3        464.53        465.30         2.88 o                         
   1   9   3          0.96          1.99         0.89 o                         
   2   9   3        121.81        115.46         2.37 o                         
   3   9   3         40.19         39.86         2.05 o                         
   4   9   3         14.93         15.75         1.76 o                         
  -4  10   3         25.89         27.50         2.15 o                         
  -3  10   3         22.07         22.71         2.00 o                         
  -2  10   3        122.32        116.48         3.31 o                         
  -1  10   3        313.79        307.12         3.62 o                         
   0  10   3         71.53         72.97         1.70 o                         
   1  10   3        313.56        305.40         3.28 o                         
   2  10   3        122.18        126.61         2.94 o                         
   3  10   3         21.89         20.51         2.43 o                         
   4  10   3         25.93         27.06         1.81 o                         
  -4  11   3         27.78         26.09         2.70 o                         
  -3  11   3          7.52         12.04         2.53 o                         
  -2  11   3         12.40         17.32         2.53 o                         
  -1  11   3        433.12        425.24         4.16 o                         
   0  11   3         15.38         21.39         1.79 o                         
   1  11   3        433.38        427.86         3.88 o                         
   2  11   3         12.54         17.24         2.12 o                         
   3  11   3          7.44          8.35         2.15 o                         
   4  11   3         27.76         23.03         2.12 o                         
  -4  12   3         43.35         35.81         5.17 o                         
  -3  12   3         17.02         14.88         2.05 o                         
  -2  12   3        225.83        203.14         3.99 o                         
  -1  12   3        146.89        146.25         3.36 o                         
   0  12   3         12.05         14.14         1.67 o                         
   1  12   3        147.19        139.35         2.70 o                         
   2  12   3        226.16        201.67         3.95 o                         
   3  12   3         17.16         17.22         2.31 o                         
   4  12   3         43.16         54.39        15.14 o                         
  -3  13   3         12.09         11.01         1.61 o                         
  -2  13   3        231.46        215.90         4.28 o                         
  -1  13   3          5.95          7.45         2.36 o                         
   0  13   3         86.40         87.35         4.38 o                         
   1  13   3          5.89          9.39         2.15 o                         
   2  13   3        231.84        215.49         4.60 o                         
   3  13   3         12.04          8.74         3.29 o                         
  -3  14   3         48.11         49.43         2.45 o                         
  -2  14   3         12.75         15.64         2.48 o                         
  -1  14   3        126.82        133.62         4.30 o                         
   0  14   3        449.93        446.65         5.56 o                         
   1  14   3        126.71        127.17         3.84 o                         
   2  14   3         12.58          9.67         3.04 o                         
   3  14   3         48.18         47.98         3.10 o                         
  -3  15   3         61.16         66.75         5.35 o                         
  -2  15   3          7.85          8.15         1.80 o                         
  -1  15   3         19.29         13.48         3.37 o                         
   0  15   3        207.65        196.73         4.51 o                         
   1  15   3         19.08         19.13         2.67 o                         
   2  15   3          7.69          6.30         2.43 o                         
   3  15   3         61.09         66.78         4.14 o                         
  -2  16   3         21.64         21.00         2.96 o                         
  -1  16   3          1.38          0.73         2.55 o                         
   0  16   3         33.24         28.79         2.50 o                         
   1  16   3          1.41          1.61         1.95 o                         
   2  16   3         21.80         24.51         2.15 o                         
  -2  17   3          6.38          9.76         3.49 o                         
  -1  17   3         21.95         23.63         2.58 o                         
   0  17   3          0.01         -0.79         1.92 o                         
   1  17   3         21.95         22.05         3.31 o                         
   2  17   3          6.38          4.29         2.71 o                         
  -1  18   3         17.02         14.89         1.88 o                         
   0  18   3         70.97         65.31         3.18 o                         
   1  18   3         17.02         15.73         3.29 o                         
   0   0   4      12515.67      11613.90        87.99 o                         
   1   0   4        123.03        107.84         0.99 o                         
   2   0   4          0.02          1.47         0.48 o                         
   3   0   4         87.88        104.03         1.91 o                         
   4   0   4         13.82         14.26         2.77 o                         
   5   0   4          2.41          2.81         2.30 o                         
  -5   1   4         16.90         10.52         2.66 o                         
  -4   1   4        196.68        183.73         4.12 o                         
  -3   1   4        346.39        347.76         2.87 o                         
  -2   1   4        269.27        268.21         1.75 o                         
  -1   1   4       1617.06       1500.48        12.58 o                         
   0   1   4         13.51         16.69         0.36 o                         
   1   1   4       1616.58       1512.16         8.05 o                         
   2   1   4        270.27        270.49         1.85 o                         
   3   1   4        346.05        350.87         3.06 o                         
   4   1   4        196.28        187.41         4.48 o                         
   5   1   4         16.76         12.39         2.14 o                         
  -5   2   4         37.96         34.47         5.49 o                         
  -4   2   4         85.33         82.08         2.95 o                         
  -3   2   4        247.78        257.27         3.39 o                         
  -2   2   4        119.36        111.35         1.10 o                         
  -1   2   4        286.10        265.99         1.67 o                         
   0   2   4       1065.35        984.52         5.23 o                         
   1   2   4        286.38        264.94         1.60 o                         
   2   2   4        118.75        112.00         1.06 o                         
   3   2   4        247.88        254.19         2.53 o                         
   4   2   4         85.16         82.87         3.46 o                         
   5   2   4         38.06         40.74         2.67 o                         
  -5   3   4         40.69         31.71         4.22 o                         
  -4   3   4        137.41        133.95         3.31 o                         
  -3   3   4         18.00         23.25         1.61 o                         
  -2   3   4        540.75        568.34         3.65 o                         
  -1   3   4         58.80         65.82         0.72 o                         
   0   3   4        220.80        214.27         1.34 o                         
   1   3   4         59.09         65.44         0.69 o                         
   2   3   4        541.40        572.01         3.03 o                         
   3   3   4         17.97         23.07         1.42 o                         
   4   3   4        137.32        138.45         3.90 o                         
   5   3   4         40.55         29.73         2.33 o                         
  -5   4   4          9.94         14.27         3.39 o                         
  -4   4   4         83.29         86.67         3.10 o                         
  -3   4   4         42.43         46.87         1.59 o                         
  -2   4   4        507.14        505.33         3.36 o                         
  -1   4   4        503.63        497.85         3.17 o                         
   0   4   4        277.45        238.10         1.37 o                         
   1   4   4        504.81        494.67         2.90 o                         
   2   4   4        507.88        511.68         2.83 o                         
   3   4   4         42.51         46.06         1.60 o                         
   4   4   4         83.64         93.66         3.22 o                         
   5   4   4          9.80          7.63         2.14 o                         
  -5   5   4         37.69         28.76         3.26 o                         
  -4   5   4        122.88        124.71         4.40 o                         
  -3   5   4        132.55        127.73         2.41 o                         
  -2   5   4         57.99         61.80         1.37 o                         
  -1   5   4       1596.92       1622.31         9.53 o                         
   0   5   4        179.97        156.27         1.05 o                         
   1   5   4       1595.19       1606.09         8.68 o                         
   2   5   4         57.65         62.82         1.01 o                         
   3   5   4        132.56        129.62         2.57 o                         
   4   5   4        122.83        125.51         4.15 o                         
   5   5   4         37.76         25.84         3.24 o                         
  -4   6   4         60.19         66.20         3.47 o                         
  -3   6   4         42.19         43.93         1.73 o                         
  -2   6   4          2.36          1.07         0.78 o                         
  -1   6   4        467.56        474.33         2.78 o                         
   0   6   4        248.26        295.05         2.06 o                         
   1   6   4        466.69        471.33         2.94 o                         
   2   6   4          2.52          3.50         0.67 o                         
   3   6   4         42.07         44.30         1.85 o                         
   4   6   4         60.01         64.09         4.75 o                         
  -4   7   4          0.68          2.39         3.00 o                         
  -3   7   4        518.12        499.34         4.54 o                         
  -2   7   4         45.42         43.22         1.20 o                         
  -1   7   4        106.41        111.26         1.13 o                         
   0   7   4        115.72        104.55         1.07 o                         
   1   7   4        106.59        112.20         1.25 o                         
   2   7   4         45.55         42.73         1.14 o                         
   3   7   4        518.42        500.43         4.44 o                         
   4   7   4          0.76          0.02         2.52 o                         
  -4   8   4          3.42          4.00         1.93 o                         
  -3   8   4        489.01        489.41         4.59 o                         
  -2   8   4        163.91        161.24         2.34 o                         
  -1   8   4        360.31        350.83         2.25 o                         
   0   8   4          1.29          1.10         0.54 o                         
   1   8   4        359.91        350.73         2.44 o                         
   2   8   4        164.26        164.09         2.20 o                         
   3   8   4        489.88        486.19         4.37 o                         
   4   8   4          3.34          2.07         1.89 o                         
  -4   9   4         79.93         76.89         2.65 o                         
  -3   9   4         28.08         23.18         1.76 o                         
  -2   9   4        173.32        175.78         2.63 o                         
  -1   9   4        155.12        156.94         1.90 o                         
   0   9   4         40.09         46.90         1.14 o                         
   1   9   4        155.61        152.77         1.76 o                         
   2   9   4        172.62        169.18         2.80 o                         
   3   9   4         28.12         27.97         1.93 o                         
   4   9   4         79.83         77.11         2.57 o                         
  -4  10   4         39.33         29.45         3.21 o                         
  -3  10   4         32.57         28.03         2.29 o                         
  -2  10   4         99.30         98.14         2.48 o                         
  -1  10   4        872.39        853.87         6.64 o                         
   0  10   4          0.13          0.01         0.88 o                         
   1  10   4        871.74        849.48         6.06 o                         
   2  10   4         99.02         96.00         2.33 o                         
   3  10   4         32.40         27.49         1.97 o                         
   4  10   4         39.49         30.05         1.92 o                         
  -4  11   4          0.38         -1.49         1.49 o                         
  -3  11   4         15.66         16.88         2.80 o                         
  -2  11   4         71.68         77.26         4.23 o                         
  -1  11   4        471.54        436.81         3.92 o                         
   0  11   4          0.98          0.57         1.79 o                         
   1  11   4        472.55        435.03         3.54 o                         
   2  11   4         71.75         68.77         4.09 o                         
   3  11   4         15.62         15.47         2.47 o                         
   4  11   4          0.41          2.21         2.00 o                         
  -3  12   4         15.08         15.47         2.17 o                         
  -2  12   4        212.52        194.21         3.50 o                         
  -1  12   4          4.50          4.76         1.87 o                         
   0  12   4          7.39          7.28         1.75 o                         
   1  12   4          4.47          3.82         1.64 o                         
   2  12   4        212.23        203.58         3.69 o                         
   3  12   4         15.08         17.42         2.12 o                         
  -3  13   4         12.15         18.66         1.62 o                         
  -2  13   4         30.72         37.68         2.30 o                         
  -1  13   4         16.22         18.50         1.73 o                         
   0  13   4        181.64        171.39         5.58 o                         
   1  13   4         16.24         15.02         2.06 o                         
   2  13   4         30.57         37.53         2.30 o                         
   3  13   4         12.07         18.73         1.93 o                         
  -3  14   4          4.93          4.73         1.47 o                         
  -2  14   4          0.62          0.49         2.35 o                         
  -1  14   4          0.34          2.79         1.97 o                         
   0  14   4        143.03        140.91         4.33 o                         
   1  14   4          0.39          1.87         2.39 o                         
   2  14   4          0.61          6.61         4.01 o                         
   3  14   4          4.99          6.42         1.91 o                         
  -3  15   4         13.61         16.68         3.61 o                         
  -2  15   4          3.13          1.41         2.02 o                         
  -1  15   4         36.65         35.32         3.58 o                         
   0  15   4         98.88        103.41         4.31 o                         
   1  15   4         36.77         34.98         3.93 o                         
   2  15   4          3.10          3.23         1.96 o                         
   3  15   4         13.74         11.49         3.06 o                         
  -2  16   4         35.27         38.34         2.26 o                         
  -1  16   4        188.90        190.82         3.74 o                         
   0  16   4          3.43          2.02         2.71 o                         
   1  16   4        188.67        193.52         3.84 o                         
   2  16   4         35.00         36.19         2.17 o                         
  -2  17   4         52.34         55.18         4.99 o                         
  -1  17   4         58.73         55.67         3.28 o                         
   0  17   4          1.11          1.17         1.78 o                         
   1  17   4         58.72         55.48         2.52 o                         
   2  17   4         52.40         57.81         4.69 o                         
  -1  18   4          8.99          9.71         2.01 o                         
   0  18   4          5.69          6.63         2.05 o                         
   1  18   4          9.00          9.97         3.11 o                         
   1   0   5        795.20        791.93         4.02 o                         
   2   0   5        147.34        159.29         1.28 o                         
   3   0   5         67.83         82.13         2.31 o                         
   4   0   5        123.94        128.52         3.66 o                         
   5   0   5         26.21         22.96         2.84 o                         
  -5   1   5         54.79         47.12         3.37 o                         
  -4   1   5         41.43         41.98         2.50 o                         
  -3   1   5         23.86         26.40         1.34 o                         
  -2   1   5         69.17         75.66         0.94 o                         
  -1   1   5        434.25        425.68         2.33 o                         
   0   1   5        825.10        787.97         4.64 o                         
   1   1   5        435.67        427.71         2.41 o                         
   2   1   5         68.91         75.60         0.92 o                         
   3   1   5         23.89         28.12         1.31 o                         
   4   1   5         41.18         40.59         3.16 o                         
   5   1   5         55.21         55.12         3.60 o                         
  -5   2   5          6.89          1.42         2.06 o                         
  -4   2   5         25.51         23.82         1.87 o                         
  -3   2   5         70.48         69.28         1.98 o                         
  -2   2   5        190.62        187.17         1.55 o                         
  -1   2   5        325.05        305.57         1.75 o                         
   0   2   5          8.90          6.10         0.26 o                         
   1   2   5        325.45        305.97         1.83 o                         
   2   2   5        191.10        186.73         1.39 o                         
   3   2   5         70.38         71.39         2.02 o                         
   4   2   5         25.33         27.55         2.34 o                         
   5   2   5          6.82          6.44         1.92 o                         
  -5   3   5         25.47         22.91         2.24 o                         
  -4   3   5         79.67         87.88         2.60 o                         
  -3   3   5         25.53         28.44         1.46 o                         
  -2   3   5        274.10        274.82         2.15 o                         
  -1   3   5        163.52        166.56         1.33 o                         
   0   3   5        454.10        425.66         2.62 o                         
   1   3   5        164.27        166.41         1.14 o                         
   2   3   5        274.00        272.33         1.80 o                         
   3   3   5         25.45         27.03         1.46 o                         
   4   3   5         79.31         89.22         3.13 o                         
   5   3   5         25.30         18.02         1.93 o                         
  -5   4   5         90.73         71.29         4.22 o                         
  -4   4   5        142.45        143.74         3.25 o                         
  -3   4   5        139.06        145.54         2.40 o                         
  -2   4   5         22.06         26.77         0.92 o                         
  -1   4   5        343.18        353.76         2.39 o                         
   0   4   5       1305.71       1245.93         6.20 o                         
   1   4   5        344.46        346.76         2.18 o                         
   2   4   5         22.28         28.74         0.77 o                         
   3   4   5        139.55        141.82         2.24 o                         
   4   4   5        142.50        149.88         3.25 o                         
   5   4   5         90.59         83.52         7.09 o                         
  -4   5   5          5.23          5.82         2.42 o                         
  -3   5   5         26.12         30.19         1.53 o                         
  -2   5   5        362.40        356.67         3.14 o                         
  -1   5   5         39.19         38.96         0.73 o                         
   0   5   5         36.25         39.50         0.58 o                         
   1   5   5         39.42         40.72         0.71 o                         
   2   5   5        363.03        357.67         2.10 o                         
   3   5   5         26.09         29.83         1.49 o                         
   4   5   5          5.17          5.47         1.97 o                         
  -4   6   5          0.18         -1.41         3.21 o                         
  -3   6   5         99.38         96.66         2.29 o                         
  -2   6   5         30.80         33.38         1.00 o                         
  -1   6   5        203.54        193.16         1.54 o                         
   0   6   5         89.56         88.87         0.89 o                         
   1   6   5        203.26        191.34         1.46 o                         
   2   6   5         30.87         35.77         0.85 o                         
   3   6   5         99.56         98.05         2.46 o                         
   4   6   5          0.17          0.95         1.85 o                         
  -4   7   5          5.36          6.45         1.87 o                         
  -3   7   5         27.53         33.71         2.63 o                         
  -2   7   5         89.23         91.40         1.55 o                         
  -1   7   5        121.83        125.08         1.26 o                         
   0   7   5         72.89         79.01         1.00 o                         
   1   7   5        122.53        125.51         1.26 o                         
   2   7   5         89.84         91.21         1.45 o                         
   3   7   5         27.54         34.12         2.10 o                         
   4   7   5          5.36         -0.35         2.53 o                         
  -4   8   5         13.88         16.27         1.87 o                         
  -3   8   5        153.44        158.48         3.00 o                         
  -2   8   5        109.00        107.38         1.90 o                         
  -1   8   5        263.49        255.17         1.97 o                         
   0   8   5         43.72         41.81         0.95 o                         
   1   8   5        263.73        256.66         2.12 o                         
   2   8   5        109.08        110.36         2.42 o                         
   3   8   5        153.72        157.19         2.92 o                         
   4   8   5         13.76         14.23         1.97 o                         
  -4   9   5         37.12         33.83         2.03 o                         
  -3   9   5         18.28         19.30         1.94 o                         
  -2   9   5        546.75        548.47         4.04 o                         
  -1   9   5        198.07        200.92         1.98 o                         
   0   9   5         47.21         42.51         1.08 o                         
   1   9   5        199.01        196.90         1.98 o                         
   2   9   5        546.77        553.15         4.12 o                         
   3   9   5         18.21         17.77         1.90 o                         
   4   9   5         37.07         33.13         2.76 o                         
  -4  10   5         72.42         59.90         2.98 o                         
  -3  10   5        156.06        143.97         3.00 o                         
  -2  10   5        387.71        369.05         3.73 o                         
  -1  10   5         14.39         16.38         1.26 o                         
   0  10   5        155.12        153.53         1.76 o                         
   1  10   5         14.70         15.68         1.09 o                         
   2  10   5        387.35        373.82         3.61 o                         
   3  10   5        156.45        145.75         3.50 o                         
   4  10   5         72.51         63.93         2.85 o                         
  -4  11   5         29.84         25.75         2.09 o                         
  -3  11   5          5.16          5.93         2.46 o                         
  -2  11   5         84.07         91.07         2.46 o                         
  -1  11   5         67.10         71.55         2.03 o                         
   0  11   5         41.39         43.95         1.88 o                         
   1  11   5         66.90         68.98         1.86 o                         
   2  11   5         84.22         93.85         2.98 o                         
   3  11   5          5.18          4.88         2.25 o                         
   4  11   5         29.98         31.42         3.00 o                         
  -3  12   5          8.47          7.22         1.55 o                         
  -2  12   5         62.70         68.62         2.83 o                         
  -1  12   5         63.37         69.00         2.15 o                         
   0  12   5        253.56        261.27         3.46 o                         
   1  12   5         63.88         68.16         2.02 o                         
   2  12   5         62.49         61.58         2.89 o                         
   3  12   5          8.25          9.27         2.33 o                         
  -3  13   5         37.26         35.23         1.83 o                         
  -2  13   5         49.87         50.97         2.44 o                         
  -1  13   5        208.61        188.73         3.10 o                         
   0  13   5       1042.19       1083.37        14.26 o                         
   1  13   5        208.13        186.91         3.05 o                         
   2  13   5         49.61         50.14         2.52 o                         
   3  13   5         37.66         35.08         2.49 o                         
  -3  14   5         20.20         16.94         2.05 o                         
  -2  14   5         19.71         23.97         2.38 o                         
  -1  14   5         14.53         11.43         2.28 o                         
   0  14   5          8.42         10.51         2.28 o                         
   1  14   5         14.66         12.12         2.19 o                         
   2  14   5         19.57         21.42         3.81 o                         
   3  14   5         20.03         22.36         1.91 o                         
  -3  15   5         10.15         10.10         6.37 o                         
  -2  15   5          2.82          0.27         2.10 o                         
  -1  15   5         79.32         45.32         8.29 o                         
   0  15   5          0.31         -1.05         2.35 o                         
   1  15   5         79.42         86.67         7.33 o                         
   2  15   5          2.93          1.17         2.45 o                         
   3  15   5         10.16          4.45         3.37 o                         
  -2  16   5         18.47         22.47         3.02 o                         
  -1  16   5         82.12         78.09         3.17 o                         
   0  16   5          6.25          5.94         2.37 o                         
   1  16   5         81.92         78.49         2.74 o                         
   2  16   5         18.37         18.18         2.86 o                         
  -1  17   5        140.98        157.68         4.98 o                         
   0  17   5        118.21        109.90         4.35 o                         
   1  17   5        140.98        150.94         6.12 o                         
  -1  18   5          7.91         11.30         3.97 o                         
   0  18   5         24.75         30.82         2.93 o                         
   1  18   5          7.88          3.00         8.53 o                         
   0   0   6       1944.27       1848.95        15.05 o                         
   1   0   6       1330.98       1370.60         6.98 o                         
   2   0   6        255.45        261.62         1.77 o                         
   3   0   6         17.57         19.12         1.19 o                         
   4   0   6         26.33         25.03         2.34 o                         
   5   0   6          4.43          4.67         2.42 o                         
  -5   1   6         14.30         11.20         2.55 o                         
  -4   1   6         33.92         34.91         2.12 o                         
  -3   1   6        121.28        135.71         2.02 o                         
  -2   1   6        153.96        154.65         1.27 o                         
  -1   1   6        476.55        448.32         2.52 o                         
   0   1   6          4.68          2.55         0.28 o                         
   1   1   6        477.01        450.42         2.55 o                         
   2   1   6        153.63        157.57         1.34 o                         
   3   1   6        121.59        133.01         1.92 o                         
   4   1   6         33.76         36.23         1.96 o                         
   5   1   6         14.27         11.86         2.39 o                         
  -5   2   6         20.08         14.84         2.29 o                         
  -4   2   6          4.53          5.21         1.66 o                         
  -3   2   6        291.13        295.41         2.63 o                         
  -2   2   6        544.47        539.52         3.51 o                         
  -1   2   6        555.91        560.32         2.99 o                         
   0   2   6          3.08          3.56         0.27 o                         
   1   2   6        554.80        554.34         3.02 o                         
   2   2   6        544.75        544.19         3.20 o                         
   3   2   6        291.05        296.79         2.40 o                         
   4   2   6          4.58          4.68         1.99 o                         
   5   2   6         20.18         20.67         2.18 o                         
  -5   3   6         43.86         41.37         2.86 o                         
  -4   3   6         83.14         87.28         2.59 o                         
  -3   3   6         18.76         21.54         1.25 o                         
  -2   3   6         18.07         18.85         0.79 o                         
  -1   3   6        481.22        478.06         3.07 o                         
   0   3   6         17.22         14.04         0.37 o                         
   1   3   6        480.10        473.32         2.64 o                         
   2   3   6         18.14         21.24         0.67 o                         
   3   3   6         18.62         19.83         1.19 o                         
   4   3   6         83.46         87.86         2.86 o                         
   5   3   6         43.80         38.12         3.28 o                         
  -5   4   6          0.48          1.28         2.42 o                         
  -4   4   6         45.94         48.26         3.09 o                         
  -3   4   6        102.96        103.61         1.92 o                         
  -2   4   6         54.07         53.97         1.41 o                         
  -1   4   6        141.40        141.21         1.26 o                         
   0   4   6        767.31        809.58         4.58 o                         
   1   4   6        140.60        139.88         1.16 o                         
   2   4   6         53.80         51.76         1.12 o                         
   3   4   6        103.35        105.03         1.94 o                         
   4   4   6         46.12         51.10         2.59 o                         
   5   4   6          0.45          4.81         5.41 o                         
  -4   5   6         69.56         70.03         3.51 o                         
  -3   5   6         77.49         81.11         2.11 o                         
  -2   5   6         49.65         51.25         1.17 o                         
  -1   5   6        219.82        226.89         1.62 o                         
   0   5   6        606.37        625.81         3.48 o                         
   1   5   6        219.51        222.33         1.52 o                         
   2   5   6         49.31         54.06         1.02 o                         
   3   5   6         77.50         80.77         2.31 o                         
   4   5   6         69.68         64.40         5.50 o                         
  -4   6   6        156.04        158.22         6.83 o                         
  -3   6   6        251.74        252.07         2.87 o                         
  -2   6   6        161.91        166.17         1.89 o                         
  -1   6   6        117.85        112.97         1.20 o                         
   0   6   6        110.81        114.94         1.11 o                         
   1   6   6        118.63        112.53         1.10 o                         
   2   6   6        161.98        165.16         1.57 o                         
   3   6   6        251.20        253.00         3.20 o                         
   4   6   6        155.59        153.86         5.31 o                         
  -4   7   6         19.95         26.65         2.36 o                         
  -3   7   6        188.03        182.42         2.91 o                         
  -2   7   6        147.67        147.41         1.96 o                         
  -1   7   6        128.02        118.50         1.42 o                         
   0   7   6       1119.48       1144.37         6.26 o                         
   1   7   6        127.55        119.68         1.49 o                         
   2   7   6        148.39        145.45         1.71 o                         
   3   7   6        188.15        186.53         3.89 o                         
   4   7   6         19.92         14.92         1.79 o                         
  -4   8   6         32.42         31.83         1.98 o                         
  -3   8   6          8.12         10.45         1.62 o                         
  -2   8   6        279.03        276.41         2.36 o                         
  -1   8   6        359.03        344.34         2.51 o                         
   0   8   6          1.50          3.55         0.71 o                         
   1   8   6        357.96        338.74         2.54 o                         
   2   8   6        278.22        276.81         2.70 o                         
   3   8   6          8.25          8.26         1.73 o                         
   4   8   6         32.40         28.69         2.06 o                         
  -4   9   6         13.81         12.63         1.95 o                         
  -3   9   6         43.53         45.44         2.38 o                         
  -2   9   6        469.82        452.84         3.33 o                         
  -1   9   6        149.91        153.45         1.92 o                         
   0   9   6        105.27        109.01         1.41 o                         
   1   9   6        150.47        150.27         1.76 o                         
   2   9   6        469.89        450.60         3.51 o                         
   3   9   6         44.02         47.14         1.92 o                         
   4   9   6         13.67         13.42         2.06 o                         
  -4  10   6         35.23         34.13         2.12 o                         
  -3  10   6          7.63          5.99         1.65 o                         
  -2  10   6        573.94        542.89         4.73 o                         
  -1  10   6         53.07         53.79         1.51 o                         
   0  10   6          1.78          1.68         0.95 o                         
   1  10   6         53.32         51.93         1.59 o                         
   2  10   6        574.98        558.54         4.39 o                         
   3  10   6          7.58          8.36         1.91 o                         
   4  10   6         34.97         35.89         2.36 o                         
  -4  11   6         43.34         46.10         3.70 o                         
  -3  11   6         67.48         81.92         3.85 o                         
  -2  11   6        221.65        198.54         2.97 o                         
  -1  11   6         48.94         51.58         1.56 o                         
   0  11   6        103.44        105.75         1.94 o                         
   1  11   6         49.00         50.77         1.60 o                         
   2  11   6        221.68        200.03         2.92 o                         
   3  11   6         67.59         79.46         3.68 o                         
   4  11   6         43.65         43.25         2.76 o                         
  -3  12   6          7.41          4.18         1.63 o                         
  -2  12   6         77.52         83.55         3.25 o                         
  -1  12   6        550.41        552.00         6.42 o                         
   0  12   6         71.51         71.12         1.99 o                         
   1  12   6        550.45        546.98         5.04 o                         
   2  12   6         77.75         84.72         2.62 o                         
   3  12   6          7.39          7.66         1.92 o                         
  -3  13   6          1.50          3.88         1.82 o                         
  -2  13   6         14.85         11.79         1.95 o                         
  -1  13   6         38.30         37.55         1.92 o                         
   0  13   6        156.73        154.29         3.08 o                         
   1  13   6         38.39         40.73         1.80 o                         
   2  13   6         14.87         14.88         1.85 o                         
   3  13   6          1.48          3.42         2.18 o                         
  -3  14   6          3.29          5.65         1.75 o                         
  -2  14   6         18.47         15.45         1.73 o                         
  -1  14   6        288.15        272.07         4.06 o                         
   0  14   6          7.09          9.12         1.75 o                         
   1  14   6        288.55        266.93         4.49 o                         
   2  14   6         18.43         19.67         1.73 o                         
   3  14   6          3.35          5.71         2.32 o                         
  -2  15   6          9.18          8.34         1.77 o                         
  -1  15   6        149.41        143.00         6.85 o                         
   0  15   6          0.81          5.05         2.36 o                         
   1  15   6        149.76        161.12         4.39 o                         
   2  15   6          9.29          9.39         1.68 o                         
  -2  16   6          2.65         -1.34         2.15 o                         
  -1  16   6         69.12         78.69         3.25 o                         
   0  16   6        286.36        286.79         5.06 o                         
   1  16   6         69.16         71.14         2.72 o                         
   2  16   6          2.70          2.54         2.66 o                         
  -1  17   6          3.85          5.54         1.99 o                         
   0  17   6         70.20         68.95         2.98 o                         
   1  17   6          3.87          3.82         2.24 o                         
   0  18   6          6.31          7.26         3.51 o                         
   1   0   7        210.66        196.89         1.32 o                         
   2   0   7         39.11         36.83         0.91 o                         
   3   0   7        301.40        328.77         2.63 o                         
   4   0   7        144.13        146.31         3.02 o                         
   5   0   7          0.09          3.23         2.97 o                         
  -5   1   7         13.21         11.56         1.88 o                         
  -4   1   7         44.65         44.09         2.06 o                         
  -3   1   7        224.91        228.76         2.31 o                         
  -2   1   7        118.94        116.27         1.39 o                         
  -1   1   7        233.96        238.94         1.51 o                         
   0   1   7         15.10         13.00         0.44 o                         
   1   1   7        235.27        237.79         1.54 o                         
   2   1   7        119.07        121.75         1.31 o                         
   3   1   7        225.78        226.78         2.17 o                         
   4   1   7         44.60         45.04         2.00 o                         
   5   1   7         13.30         10.10         2.20 o                         
  -5   2   7         29.65         27.18         3.03 o                         
  -4   2   7         14.89         17.38         1.74 o                         
  -3   2   7         33.18         35.33         1.27 o                         
  -2   2   7        506.91        545.81         3.80 o                         
  -1   2   7       1252.91       1309.41         7.25 o                         
   0   2   7       1796.12       1868.14         9.89 o                         
   1   2   7       1253.84       1288.17         6.66 o                         
   2   2   7        506.76        547.74         3.67 o                         
   3   2   7         32.88         36.81         1.18 o                         
   4   2   7         14.92         16.58         1.81 o                         
   5   2   7         29.78         23.62         3.03 o                         
  -5   3   7         51.56         53.85         3.53 o                         
  -4   3   7         24.31         27.42         1.86 o                         
  -3   3   7        116.35        114.70         1.83 o                         
  -2   3   7        175.07        176.75         1.74 o                         
  -1   3   7        130.57        116.88         1.10 o                         
   0   3   7         21.26         24.25         0.46 o                         
   1   3   7        129.63        114.86         0.94 o                         
   2   3   7        175.34        180.18         1.66 o                         
   3   3   7        116.55        118.18         1.74 o                         
   4   3   7         24.28         24.33         2.12 o                         
   5   3   7         51.32         48.31         4.45 o                         
  -4   4   7         67.47         67.11         2.53 o                         
  -3   4   7        157.68        162.73         2.36 o                         
  -2   4   7         27.30         30.22         0.93 o                         
  -1   4   7        532.78        559.23         3.40 o                         
   0   4   7         42.23         47.24         0.60 o                         
   1   4   7        532.90        557.63         3.17 o                         
   2   4   7         27.49         31.59         0.82 o                         
   3   4   7        157.98        163.83         2.33 o                         
   4   4   7         67.64         61.86         4.56 o                         
  -4   5   7         61.96         60.49         3.04 o                         
  -3   5   7         13.74         13.49         1.26 o                         
  -2   5   7          8.60         11.88         0.87 o                         
  -1   5   7        177.03        170.85         1.39 o                         
   0   5   7       2839.87       3067.44        16.68 o                         
   1   5   7        177.24        171.10         1.33 o                         
   2   5   7          8.83         12.12         0.69 o                         
   3   5   7         13.87         15.82         1.38 o                         
   4   5   7         62.15         64.31         2.80 o                         
  -4   6   7         96.21         92.99         2.75 o                         
  -3   6   7         33.96         33.50         2.32 o                         
  -2   6   7         68.92         71.78         1.48 o                         
  -1   6   7        191.14        199.58         1.60 o                         
   0   6   7        170.97        185.08         1.50 o                         
   1   6   7        190.96        196.92         1.64 o                         
   2   6   7         68.89         70.56         1.22 o                         
   3   6   7         34.07         31.80         1.93 o                         
   4   6   7         96.68         96.89         2.76 o                         
  -4   7   7          2.60          0.40         1.99 o                         
  -3   7   7          6.78         10.53         1.59 o                         
  -2   7   7         40.72         39.20         1.27 o                         
  -1   7   7        131.70        132.26         1.56 o                         
   0   7   7        300.97        282.63         2.14 o                         
   1   7   7        131.53        132.24         1.57 o                         
   2   7   7         40.94         40.26         1.04 o                         
   3   7   7          6.63         10.79         1.61 o                         
   4   7   7          2.60          3.18         1.42 o                         
  -4   8   7          4.99          7.51         1.55 o                         
  -3   8   7         51.81         52.47         2.19 o                         
  -2   8   7        232.53        228.34         2.34 o                         
  -1   8   7        415.39        404.58         2.80 o                         
   0   8   7         10.80         10.50         0.74 o                         
   1   8   7        415.73        400.53         2.72 o                         
   2   8   7        232.46        223.22         2.17 o                         
   3   8   7         51.87         51.56         1.98 o                         
   4   8   7          5.00          3.78         1.71 o                         
  -4   9   7          7.85          6.48         1.99 o                         
  -3   9   7         17.79         22.23         1.77 o                         
  -2   9   7        249.83        250.01         2.69 o                         
  -1   9   7         98.56        106.76         1.76 o                         
   0   9   7        260.31        259.63         2.20 o                         
   1   9   7         98.17        102.11         1.78 o                         
   2   9   7        249.98        247.13         2.72 o                         
   3   9   7         18.02         20.08         1.68 o                         
   4   9   7          7.92          4.29         1.75 o                         
  -4  10   7         21.20         22.38         1.79 o                         
  -3  10   7          5.06          4.73         1.95 o                         
  -2  10   7         34.93         31.90         1.98 o                         
  -1  10   7        197.69        196.57         2.10 o                         
   0  10   7        233.16        233.26         2.93 o                         
   1  10   7        197.75        193.49         2.39 o                         
   2  10   7         34.90         29.60         1.70 o                         
   3  10   7          5.11          4.01         1.98 o                         
   4  10   7         21.34         19.83         2.25 o                         
  -4  11   7          5.15          5.28         1.98 o                         
  -3  11   7         57.50         54.60         3.22 o                         
  -2  11   7        135.75        145.76         2.84 o                         
  -1  11   7        152.14        148.41         2.36 o                         
   0  11   7          2.30          3.52         1.18 o                         
   1  11   7        151.88        143.75         2.09 o                         
   2  11   7        136.09        146.04         2.63 o                         
   3  11   7         57.28         56.78         3.31 o                         
   4  11   7          5.08          5.28         3.30 o                         
  -3  12   7         38.47         34.73         2.35 o                         
  -2  12   7        132.42        130.10         2.95 o                         
  -1  12   7        467.75        478.95         4.08 o                         
   0  12   7         43.83         44.10         1.59 o                         
   1  12   7        468.01        481.07         3.64 o                         
   2  12   7        132.85        129.01         2.78 o                         
   3  12   7         38.52         37.86         2.26 o                         
  -3  13   7          0.51          0.74         1.75 o                         
  -2  13   7         13.20         13.55         2.12 o                         
  -1  13   7        351.26        359.58         4.73 o                         
   0  13   7          7.48          5.96         1.51 o                         
   1  13   7        350.80        353.19         4.10 o                         
   2  13   7         13.16         11.16         2.06 o                         
   3  13   7          0.50          1.85         2.04 o                         
  -3  14   7         17.06         13.64         3.12 o                         
  -2  14   7          0.57         -1.73         1.73 o                         
  -1  14   7         18.19         19.75         2.23 o                         
   0  14   7        569.56        586.54         5.28 o                         
   1  14   7         18.36         23.84         2.21 o                         
   2  14   7          0.56         -0.50         2.29 o                         
   3  14   7         17.06         13.04         2.34 o                         
  -2  15   7         65.33         68.29         2.27 o                         
  -1  15   7         37.54         34.33         2.88 o                         
   0  15   7         89.68         71.80         3.70 o                         
   1  15   7         37.73         37.15         2.18 o                         
   2  15   7         65.45         66.94         4.98 o                         
  -2  16   7          3.07          6.34         2.19 o                         
  -1  16   7         12.70          7.84         1.88 o                         
   0  16   7          0.20          0.22         1.97 o                         
   1  16   7         12.63         13.58         2.00 o                         
   2  16   7          3.08          1.30         2.11 o                         
  -1  17   7          2.32         -0.96         1.64 o                         
   0  17   7          7.25          6.83         2.29 o                         
   1  17   7          2.33          2.29         2.73 o                         
   0  18   7          1.31          3.22         3.30 o                         
   0   0   8       4377.75       4451.04        38.39 o                         
   1   0   8        387.14        391.05         2.31 o                         
   2   0   8        188.88        207.46         1.65 o                         
   3   0   8         10.31         11.67         1.19 o                         
   4   0   8         17.76         17.08         1.75 o                         
   5   0   8          4.37         -0.63         3.78 o                         
  -5   1   8         46.36         47.58        10.34 o                         
  -4   1   8         55.50         54.22         1.98 o                         
  -3   1   8          4.85          6.58         1.12 o                         
  -2   1   8        259.05        251.41         2.04 o                         
  -1   1   8        294.23        293.93         1.84 o                         
   0   1   8         57.45         68.41         0.81 o                         
   1   1   8        295.62        295.54         1.86 o                         
   2   1   8        258.36        253.02         1.88 o                         
   3   1   8          4.73          8.23         1.07 o                         
   4   1   8         55.52         51.78         2.53 o                         
  -5   2   8          0.98         -1.80         2.76 o                         
  -4   2   8         38.06         37.37         1.86 o                         
  -3   2   8        263.15        271.78         2.46 o                         
  -2   2   8        769.87        806.36         5.46 o                         
  -1   2   8         52.60         54.81         0.79 o                         
   0   2   8        176.19        166.42         1.39 o                         
   1   2   8         53.14         54.96         0.92 o                         
   2   2   8        769.26        800.55         5.76 o                         
   3   2   8        262.97        268.46         2.66 o                         
   4   2   8         38.20         35.66         1.96 o                         
  -4   3   8         80.13         85.51         2.73 o                         
  -3   3   8         22.24         23.28         1.19 o                         
  -2   3   8         51.16         54.24         1.16 o                         
  -1   3   8         45.05         42.19         0.84 o                         
   0   3   8       4540.95       4636.49        22.53 o                         
   1   3   8         45.14         42.42         0.69 o                         
   2   3   8         51.45         55.49         1.16 o                         
   3   3   8         22.00         24.03         1.24 o                         
   4   3   8         80.13         78.97         3.71 o                         
  -4   4   8         41.22         35.97         2.35 o                         
  -3   4   8         81.03         89.77         1.87 o                         
  -2   4   8         81.68         75.29         1.32 o                         
  -1   4   8       1718.15       1771.78         9.34 o                         
   0   4   8         16.61         15.76         0.46 o                         
   1   4   8       1719.56       1764.98         9.34 o                         
   2   4   8         81.74         74.98         1.22 o                         
   3   4   8         81.25         90.06         1.91 o                         
   4   4   8         41.01         43.47         5.34 o                         
  -4   5   8         14.76         16.28         1.74 o                         
  -3   5   8        158.58        160.83         2.25 o                         
  -2   5   8        204.90        192.99         1.95 o                         
  -1   5   8        125.09        141.80         1.33 o                         
   0   5   8        128.65        154.95         1.33 o                         
   1   5   8        125.00        143.55         1.48 o                         
   2   5   8        204.81        193.18         1.72 o                         
   3   5   8        159.27        162.86         2.47 o                         
   4   5   8         14.73         10.25         2.55 o                         
  -4   6   8         54.67         53.18         2.65 o                         
  -3   6   8         22.64         24.96         1.39 o                         
  -2   6   8        200.65        200.09         2.28 o                         
  -1   6   8        198.19        212.79         1.84 o                         
   0   6   8        267.32        238.06         1.75 o                         
   1   6   8        198.24        214.80         1.72 o                         
   2   6   8        200.91        197.56         1.90 o                         
   3   6   8         22.80         25.20         1.53 o                         
   4   6   8         54.37         49.81         2.99 o                         
  -4   7   8         29.02         24.54         2.09 o                         
  -3   7   8         85.00         87.62         2.20 o                         
  -2   7   8         14.81         15.92         1.25 o                         
  -1   7   8        195.29        203.59         1.93 o                         
   0   7   8        188.55        182.66         1.61 o                         
   1   7   8        194.52        206.21         1.82 o                         
   2   7   8         14.77         14.37         1.01 o                         
   3   7   8         85.07         87.09         2.57 o                         
   4   7   8         29.07         27.50         1.83 o                         
  -4   8   8         13.04         16.08         1.62 o                         
  -3   8   8        170.76        166.83         3.37 o                         
  -2   8   8        120.20        125.83         1.97 o                         
  -1   8   8         29.34         38.45         1.12 o                         
   0   8   8         16.64         18.58         0.81 o                         
   1   8   8         29.02         36.04         1.01 o                         
   2   8   8        119.92        122.88         1.81 o                         
   3   8   8        171.53        168.97         3.06 o                         
   4   8   8         12.93         13.24         1.70 o                         
  -4   9   8         17.92         17.57         1.87 o                         
  -3   9   8          2.65          6.80         1.51 o                         
  -2   9   8        141.05        138.57         2.58 o                         
  -1   9   8         76.72         79.68         1.76 o                         
   0   9   8         59.01         59.61         1.36 o                         
   1   9   8         77.13         80.12         1.91 o                         
   2   9   8        141.20        138.97         2.37 o                         
   3   9   8          2.73          3.41         1.67 o                         
   4   9   8         18.00         18.51         2.30 o                         
  -4  10   8          1.71          0.35         1.90 o                         
  -3  10   8         17.03         20.79         1.78 o                         
  -2  10   8         82.48         81.33         1.92 o                         
  -1  10   8         87.39         87.72         1.65 o                         
   0  10   8        133.65        136.23         2.12 o                         
   1  10   8         87.06         84.64         1.69 o                         
   2  10   8         82.30         77.73         2.15 o                         
   3  10   8         16.98         13.78         1.98 o                         
   4  10   8          1.72          4.94         2.19 o                         
  -3  11   8         99.24        101.33         2.11 o                         
  -2  11   8        131.60        135.14         2.59 o                         
  -1  11   8         20.65         24.40         1.44 o                         
   0  11   8         60.49         60.45         1.61 o                         
   1  11   8         20.33         23.49         1.55 o                         
   2  11   8        131.55        131.57         2.64 o                         
   3  11   8         99.07        103.71         3.02 o                         
  -3  12   8          1.29          1.64         1.62 o                         
  -2  12   8         21.60         25.30         1.62 o                         
  -1  12   8        100.24         95.96         2.19 o                         
   0  12   8        412.56        411.46         4.78 o                         
   1  12   8        100.40         95.56         2.01 o                         
   2  12   8         21.67         23.85         1.90 o                         
   3  12   8          1.25         -1.76         1.76 o                         
  -3  13   8         38.08         32.56         1.87 o                         
  -2  13   8         43.30         40.38         3.29 o                         
  -1  13   8         41.38         42.33         2.02 o                         
   0  13   8          3.35          4.33         1.46 o                         
   1  13   8         41.36         41.76         1.69 o                         
   2  13   8         43.17         44.36         2.69 o                         
   3  13   8         37.93         42.99         3.75 o                         
  -3  14   8          8.52         13.17         2.59 o                         
  -2  14   8         99.54         98.86         2.39 o                         
  -1  14   8         17.62         19.78         1.82 o                         
   0  14   8        192.33        198.01         3.04 o                         
   1  14   8         17.32         16.57         1.92 o                         
   2  14   8         99.57         95.78         2.53 o                         
   3  14   8          8.59          8.97         2.20 o                         
  -2  15   8         52.25         52.67         2.58 o                         
  -1  15   8         73.16         69.60         2.24 o                         
   0  15   8        279.42        285.32         6.21 o                         
   1  15   8         72.91         76.06         2.59 o                         
   2  15   8         52.32         51.59         2.35 o                         
  -2  16   8         32.26         35.54         2.63 o                         
  -1  16   8         27.42         24.50         2.07 o                         
   0  16   8         17.11         14.48         1.81 o                         
   1  16   8         27.21         27.22         2.04 o                         
   2  16   8         31.92         23.74         5.35 o                         
  -1  17   8         76.76         80.57         4.78 o                         
   0  17   8         37.27         33.99         3.19 o                         
   1  17   8         77.18         78.49         4.77 o                         
   1   0   9         46.11         42.40         0.73 o                         
   2   0   9        197.00        212.57         1.93 o                         
   3   0   9        311.17        310.42         2.73 o                         
   4   0   9         54.41         49.25         2.24 o                         
  -4   1   9         56.05         55.70         2.08 o                         
  -3   1   9          7.35          9.38         1.17 o                         
  -2   1   9        139.57        146.88         1.60 o                         
  -1   1   9        869.60        875.74         4.67 o                         
   0   1   9        481.58        487.88         3.06 o                         
   1   1   9        869.80        871.84         4.94 o                         
   2   1   9        140.11        147.19         1.61 o                         
   3   1   9          7.43          9.25         1.16 o                         
   4   1   9         56.04         50.44         2.65 o                         
  -4   2   9          0.73         -0.30         1.83 o                         
  -3   2   9         63.05         69.64         1.54 o                         
  -2   2   9         90.23         95.14         1.33 o                         
  -1   2   9         34.11         35.32         0.80 o                         
   0   2   9       3448.03       3656.59        18.73 o                         
   1   2   9         34.16         34.39         0.65 o                         
   2   2   9         89.58         93.12         1.20 o                         
   3   2   9         63.62         71.36         1.60 o                         
   4   2   9          0.75          1.19         1.47 o                         
  -4   3   9        108.63        119.05         6.12 o                         
  -3   3   9        266.90        270.73         2.60 o                         
  -2   3   9         20.45         21.85         0.85 o                         
  -1   3   9        176.90        190.05         1.54 o                         
   0   3   9       1775.60       1928.69         9.80 o                         
   1   3   9        176.99        190.37         1.51 o                         
   2   3   9         20.16         24.06         0.82 o                         
   3   3   9        266.29        271.95         2.63 o                         
   4   3   9        108.65        117.48         3.27 o                         
  -4   4   9         20.42         18.92         2.28 o                         
  -3   4   9        221.94        228.00         2.42 o                         
  -2   4   9          7.97         10.35         0.83 o                         
  -1   4   9         21.50         28.59         0.70 o                         
   0   4   9         30.63         33.03         0.73 o                         
   1   4   9         21.10         28.51         0.67 o                         
   2   4   9          7.95         11.68         0.81 o                         
   3   4   9        222.36        232.12         2.42 o                         
   4   4   9         20.41         17.01         2.12 o                         
  -4   5   9          8.79          7.24         1.55 o                         
  -3   5   9         46.40         50.51         1.57 o                         
  -2   5   9         15.73         14.54         1.13 o                         
  -1   5   9        846.09        902.53         5.12 o                         
   0   5   9        659.89        613.58         3.87 o                         
   1   5   9        845.63        900.41         5.10 o                         
   2   5   9         15.68         17.82         0.92 o                         
   3   5   9         46.45         45.16         1.55 o                         
   4   5   9          8.81          6.79         1.45 o                         
  -4   6   9         32.01         32.60         1.51 o                         
  -3   6   9         93.42        100.87         2.03 o                         
  -2   6   9        137.82        130.74         2.27 o                         
  -1   6   9        458.55        443.05         3.02 o                         
   0   6   9        936.80        975.83         6.47 o                         
   1   6   9        460.35        447.73         2.90 o                         
   2   6   9        138.13        135.66         2.76 o                         
   3   6   9         92.96         92.11         1.87 o                         
   4   6   9         32.08         29.74         2.33 o                         
  -4   7   9         42.73         42.11         2.11 o                         
  -3   7   9        148.76        151.43         2.48 o                         
  -2   7   9        838.92        833.01         4.46 o                         
  -1   7   9        160.56        159.16         1.84 o                         
   0   7   9        946.25       1021.34         6.31 o                         
   1   7   9        161.06        164.87         1.72 o                         
   2   7   9        839.71        837.25         4.43 o                         
   3   7   9        148.27        151.67         2.68 o                         
   4   7   9         42.67         41.40         1.95 o                         
  -4   8   9          9.73          6.41         1.81 o                         
  -3   8   9         94.97         94.84         2.41 o                         
  -2   8   9        274.43        275.98         2.69 o                         
  -1   8   9         42.15         40.06         1.25 o                         
   0   8   9          5.25          7.63         0.76 o                         
   1   8   9         41.93         41.96         1.49 o                         
   2   8   9        275.17        274.65         2.76 o                         
   3   8   9         95.09         91.76         2.33 o                         
   4   8   9          9.70          7.52         1.65 o                         
  -4   9   9         54.65         57.24         2.80 o                         
  -3   9   9         61.14         61.67         1.87 o                         
  -2   9   9         14.59         15.02         1.39 o                         
  -1   9   9        174.68        168.41         2.11 o                         
   0   9   9         17.48         16.08         1.01 o                         
   1   9   9        174.10        166.87         2.01 o                         
   2   9   9         14.49         13.71         1.13 o                         
   3   9   9         61.09         58.67         2.21 o                         
   4   9   9         54.51         55.92         2.68 o                         
  -4  10   9          0.43         -0.81         2.35 o                         
  -3  10   9         12.33          5.83         3.16 o                         
  -2  10   9          1.43          2.82         1.37 o                         
  -1  10   9        656.06        639.82         4.16 o                         
   0  10   9         34.25         34.15         1.36 o                         
   1  10   9        655.44        644.69         4.11 o                         
   2  10   9          1.43          4.10         1.36 o                         
   3  10   9         12.35         15.51         2.35 o                         
   4  10   9          0.41         -1.22         2.39 o                         
  -3  11   9         13.99         15.66         1.16 o                         
  -2  11   9         50.84         54.78         2.06 o                         
  -1  11   9         91.18         94.82         2.11 o                         
   0  11   9         22.63         25.15         1.37 o                         
   1  11   9         90.99         91.95         2.14 o                         
   2  11   9         50.59         54.14         2.72 o                         
   3  11   9         13.90         13.43         1.92 o                         
  -3  12   9          3.98          5.13         1.65 o                         
  -2  12   9         50.56         51.40         1.90 o                         
  -1  12   9        307.32        317.55         3.15 o                         
   0  12   9          9.47          9.74         1.29 o                         
   1  12   9        307.58        311.05         2.84 o                         
   2  12   9         50.45         55.98         2.28 o                         
   3  12   9          3.95          1.84         1.66 o                         
  -3  13   9          8.14          7.78         1.76 o                         
  -2  13   9         18.26         18.21         1.99 o                         
  -1  13   9         64.83         70.51         2.14 o                         
   0  13   9         35.32         34.06         1.84 o                         
   1  13   9         64.87         69.59         1.88 o                         
   2  13   9         18.32         21.09         1.84 o                         
   3  13   9          8.22          6.36         2.09 o                         
  -2  14   9         12.10          8.63         1.56 o                         
  -1  14   9         35.54         34.97         2.06 o                         
   0  14   9          1.37          0.30         1.65 o                         
   1  14   9         35.61         34.65         2.18 o                         
   2  14   9         11.96          8.35         1.70 o                         
   3  14   9         48.97         57.69         7.33 o                         
  -2  15   9         59.38         53.97         2.26 o                         
  -1  15   9          7.33          6.21         1.58 o                         
   0  15   9         13.03         12.60         1.48 o                         
   1  15   9          7.51          6.25         1.79 o                         
   2  15   9         59.04         54.76         2.78 o                         
  -2  16   9        107.28        100.11         5.77 o                         
  -1  16   9        121.76        122.40         4.83 o                         
   0  16   9          2.06          2.42         1.95 o                         
   1  16   9        122.18        106.90         6.42 o                         
   2  16   9        107.32        101.40         3.93 o                         
  -1  17   9         14.52         12.07         4.39 o                         
   0  17   9          0.13         -1.93         1.93 o                         
   1  17   9         14.44         14.37         2.87 o                         
   0   0  10         46.13         48.79         1.22 o                         
   1   0  10       3913.03       4209.10        24.20 o                         
   2   0  10         51.46         48.08         1.34 o                         
   3   0  10          1.29          3.08         1.19 o                         
   4   0  10         55.38         63.83         3.27 o                         
  -4   1  10         27.37         25.98         2.08 o                         
  -3   1  10        285.48        289.52         2.79 o                         
  -2   1  10         21.54         18.93         0.84 o                         
  -1   1  10         52.98         57.63         0.88 o                         
   0   1  10        563.49        521.83         3.21 o                         
   1   1  10         53.37         59.00         0.88 o                         
   2   1  10         21.55         19.03         0.88 o                         
   3   1  10        285.44        283.35         2.71 o                         
   4   1  10         27.56         28.99         2.19 o                         
  -4   2  10         78.31         73.93         5.14 o                         
  -3   2  10         65.48         64.16         1.48 o                         
  -2   2  10        358.22        363.09         2.70 o                         
  -1   2  10         24.91         23.43         0.64 o                         
   0   2  10        217.47        229.37         1.72 o                         
   1   2  10         24.73         24.26         0.62 o                         
   2   2  10        359.17        367.87         2.60 o                         
   3   2  10         65.52         65.41         1.82 o                         
   4   2  10         78.64         87.22         3.24 o                         
  -4   3  10         33.31         37.06         1.63 o                         
  -3   3  10         49.95         52.75         1.88 o                         
  -2   3  10         20.78         19.15         0.87 o                         
  -1   3  10        246.29        266.35         2.02 o                         
   0   3  10        253.56        258.35         1.71 o                         
   1   3  10        244.94        257.77         2.25 o                         
   2   3  10         20.37         19.59         0.82 o                         
   3   3  10         49.96         57.38         1.90 o                         
   4   3  10         33.23         32.33         1.92 o                         
  -4   4  10          9.34          6.54         1.29 o                         
  -3   4  10        270.20        266.96         2.52 o                         
  -2   4  10         27.76         30.76         1.14 o                         
  -1   4  10        348.68        342.76         2.32 o                         
   0   4  10       1072.12       1117.65         6.43 o                         
   1   4  10        348.74        344.87         2.39 o                         
   2   4  10         27.95         34.18         1.07 o                         
   3   4  10        270.39        265.36         2.47 o                         
   4   4  10          9.40          6.66         1.27 o                         
  -4   5  10         18.39         19.98         1.47 o                         
  -3   5  10        163.32        162.15         2.26 o                         
  -2   5  10         83.32         82.23         2.34 o                         
  -1   5  10        256.05        246.63         2.01 o                         
   0   5  10         52.33         49.37         1.13 o                         
   1   5  10        255.82        245.95         1.97 o                         
   2   5  10         83.35         78.56         1.41 o                         
   3   5  10        164.13        158.99         2.12 o                         
   4   5  10         18.31         16.37         1.33 o                         
  -4   6  10         18.27         16.28         1.22 o                         
  -3   6  10          7.35         11.76         1.36 o                         
  -2   6  10        479.80        465.48         3.22 o                         
  -1   6  10         72.82         74.46         1.36 o                         
   0   6  10          8.28         11.00         0.65 o                         
   1   6  10         72.37         74.73         1.20 o                         
   2   6  10        479.65        472.43         3.23 o                         
   3   6  10          7.25          8.64         1.23 o                         
   4   6  10         18.21         18.18         1.77 o                         
  -4   7  10         16.57         16.34         1.77 o                         
  -3   7  10         11.16         11.47         1.49 o                         
  -2   7  10        328.79        335.14         2.98 o                         
  -1   7  10        171.11        169.35         1.88 o                         
   0   7  10        213.47        254.67         2.20 o                         
   1   7  10        170.61        172.08         1.85 o                         
   2   7  10        328.42        335.99         2.64 o                         
   3   7  10         11.00         10.99         1.48 o                         
   4   7  10         16.49         17.01         1.83 o                         
  -4   8  10          8.26          6.54         1.74 o                         
  -3   8  10          9.48          9.84         1.34 o                         
  -2   8  10         38.97         37.97         1.42 o                         
  -1   8  10         67.78         73.43         1.64 o                         
   0   8  10        202.50        216.57         2.38 o                         
   1   8  10         67.65         69.55         1.73 o                         
   2   8  10         39.01         35.71         1.36 o                         
   3   8  10          9.50          9.94         1.45 o                         
   4   8  10          8.11          7.24         2.26 o                         
  -4   9  10          8.14          7.96         2.60 o                         
  -3   9  10         84.66         90.97         2.27 o                         
  -2   9  10        355.19        357.51         2.93 o                         
  -1   9  10        179.87        181.39         2.04 o                         
   0   9  10         24.83         27.93         1.33 o                         
   1   9  10        179.81        183.00         2.09 o                         
   2   9  10        354.71        356.62         2.85 o                         
   3   9  10         84.67         91.10         3.51 o                         
   4   9  10          8.13          8.86         2.00 o                         
  -3  10  10          1.89          1.26         1.26 o                         
  -2  10  10         16.39         18.03         1.73 o                         
  -1  10  10        157.31        153.49         2.21 o                         
   0  10  10       1063.50       1051.72         5.99 o                         
   1  10  10        156.54        152.73         2.24 o                         
   2  10  10         16.31         16.38         1.25 o                         
   3  10  10          1.86          1.43         1.41 o                         
  -3  11  10         47.00         46.90         1.57 o                         
  -2  11  10          1.12          1.33         1.37 o                         
  -1  11  10         56.49         58.81         1.53 o                         
   0  11  10        531.65        542.67         4.11 o                         
   1  11  10         56.73         59.37         1.48 o                         
   2  11  10          1.15          0.71         1.39 o                         
   3  11  10         46.66         45.99         2.35 o                         
  -3  12  10         12.17         11.34         1.58 o                         
  -2  12  10          8.54          7.27         1.29 o                         
  -1  12  10        228.65        231.50         3.28 o                         
   0  12  10          0.50          1.38         1.35 o                         
   1  12  10        228.43        227.99         2.87 o                         
   2  12  10          8.50          9.76         1.95 o                         
   3  12  10         12.20         10.06         1.61 o                         
  -3  13  10         14.78         17.84         2.17 o                         
  -2  13  10        134.14        149.54         3.06 o                         
  -1  13  10        213.09        219.49         3.11 o                         
   0  13  10        239.36        230.86         2.96 o                         
   1  13  10        212.67        216.51         3.18 o                         
   2  13  10        133.31        143.42         2.38 o                         
   3  13  10         14.75         14.83         2.00 o                         
  -2  14  10         29.27         30.60         1.75 o                         
  -1  14  10        137.32        141.34         2.60 o                         
   0  14  10          2.30         -1.21         1.59 o                         
   1  14  10        137.16        140.89         2.83 o                         
   2  14  10         29.46         30.37         1.96 o                         
  -2  15  10         30.56         30.31         1.84 o                         
  -1  15  10         33.68         32.57         1.89 o                         
   0  15  10          4.43          5.89         1.37 o                         
   1  15  10         33.72         30.41         1.84 o                         
   2  15  10         30.43         35.27         2.60 o                         
  -1  16  10         20.39         23.20         2.36 o                         
   0  16  10          2.90          4.09         2.23 o                         
   1  16  10         20.51         19.08         3.27 o                         
   0  17  10          8.78          8.75         1.68 o                         
   1   0  11        212.64        235.28         1.88 o                         
   2   0  11         51.41         53.45         1.31 o                         
   3   0  11        331.39        347.67         3.33 o                         
   4   0  11         25.75         25.50         1.43 o                         
  -4   1  11        240.48        253.80         2.84 o                         
  -3   1  11         10.47         11.28         1.24 o                         
  -2   1  11        110.95        106.88         1.52 o                         
  -1   1  11         45.19         53.38         1.07 o                         
   0   1  11        457.47        492.09         3.01 o                         
   1   1  11         44.95         52.80         1.07 o                         
   2   1  11        111.22        106.64         1.63 o                         
   3   1  11         10.64         12.71         1.47 o                         
   4   1  11        240.46        252.30         2.84 o                         
  -4   2  11         88.55         92.23         2.05 o                         
  -3   2  11         12.78         12.94         1.15 o                         
  -2   2  11        121.42        135.17         2.11 o                         
  -1   2  11         73.18         71.57         1.29 o                         
   0   2  11        123.53        118.39         1.20 o                         
   1   2  11         73.11         70.70         1.03 o                         
   2   2  11        122.01        135.56         1.89 o                         
   3   2  11         12.74         12.21         1.11 o                         
   4   2  11         88.23         93.18         2.13 o                         
  -4   3  11         49.09         46.58         1.81 o                         
  -3   3  11         28.70         26.08         1.18 o                         
  -2   3  11        240.02        239.04         2.38 o                         
  -1   3  11         72.93         78.05         1.19 o                         
   0   3  11        295.93        301.07         2.08 o                         
   1   3  11         73.42         78.29         1.14 o                         
   2   3  11        239.21        236.96         2.13 o                         
   3   3  11         28.65         28.84         1.28 o                         
   4   3  11         49.07         44.50         1.82 o                         
  -4   4  11         16.06         14.33         1.26 o                         
  -3   4  11        227.27        222.50         2.40 o                         
  -2   4  11         24.07         26.25         1.05 o                         
  -1   4  11        272.75        267.22         2.04 o                         
   0   4  11         94.96        110.31         2.03 o                         
   1   4  11        271.95        270.69         2.06 o                         
   2   4  11         23.66         25.85         1.20 o                         
   3   4  11        227.78        223.08         2.29 o                         
   4   4  11         16.08         14.34         1.25 o                         
  -4   5  11         14.89         14.55         1.15 o                         
  -3   5  11        263.26        267.80         2.76 o                         
  -2   5  11        133.08        124.57         1.84 o                         
  -1   5  11          2.13          2.16         0.88 o                         
   0   5  11          4.51          8.91         0.66 o                         
   1   5  11          2.13          4.41         0.74 o                         
   2   5  11        133.20        126.98         1.78 o                         
   3   5  11        263.89        259.97         2.54 o                         
   4   5  11         14.82         13.60         1.22 o                         
  -4   6  11          7.38          9.38         1.60 o                         
  -3   6  11         16.82         21.47         1.68 o                         
  -2   6  11        153.21        144.26         2.13 o                         
  -1   6  11         52.93         50.48         1.27 o                         
   0   6  11          1.86          4.87         0.73 o                         
   1   6  11         52.85         49.44         1.19 o                         
   2   6  11        152.80        141.93         1.83 o                         
   3   6  11         16.56         16.13         1.44 o                         
   4   6  11          7.38         11.03         1.52 o                         
  -4   7  11          0.85          0.29         1.95 o                         
  -3   7  11         19.50         24.13         1.50 o                         
  -2   7  11         88.25         79.60         1.94 o                         
  -1   7  11         72.82         70.37         1.35 o                         
   0   7  11          2.49          2.30         0.78 o                         
   1   7  11         72.48         69.16         1.48 o                         
   2   7  11         87.84         81.20         1.86 o                         
   3   7  11         19.46         20.81         1.43 o                         
   4   7  11          0.85          0.76         2.09 o                         
  -4   8  11         15.77         13.50         1.86 o                         
  -3   8  11         13.85         13.73         1.33 o                         
  -2   8  11        177.38        181.81         2.58 o                         
  -1   8  11        806.22        788.91         4.48 o                         
   0   8  11         33.26         35.57         1.52 o                         
   1   8  11        806.84        787.06         4.48 o                         
   2   8  11        177.70        178.19         2.31 o                         
   3   8  11         13.90         14.03         1.43 o                         
   4   8  11         15.79         15.64         1.87 o                         
  -4   9  11         15.76         14.43         4.45 o                         
  -3   9  11          0.68         -1.43         1.43 o                         
  -2   9  11         10.83         11.98         1.20 o                         
  -1   9  11        264.03        263.30         2.51 o                         
   0   9  11        229.68        236.02         2.42 o                         
   1   9  11        264.24        259.69         2.32 o                         
   2   9  11         10.96          9.37         1.15 o                         
   3   9  11          0.70          0.82         1.70 o                         
   4   9  11         15.58         16.59         5.05 o                         
  -3  10  11         58.34         63.94         1.75 o                         
  -2  10  11        146.28        147.22         2.46 o                         
  -1  10  11         17.86         22.79         1.38 o                         
   0  10  11       1197.18       1202.73         6.67 o                         
   1  10  11         17.96         19.54         1.29 o                         
   2  10  11        146.55        144.99         2.61 o                         
   3  10  11         57.97         60.93         1.99 o                         
  -3  11  11         61.00         63.36         1.77 o                         
  -2  11  11         32.02         35.51         1.45 o                         
  -1  11  11          5.16          7.13         1.31 o                         
   0  11  11         62.79         66.02         1.49 o                         
   1  11  11          5.32          6.98         1.26 o                         
   2  11  11         32.05         33.50         1.56 o                         
   3  11  11         61.14         63.62         2.68 o                         
  -3  12  11         20.52         20.38         2.07 o                         
  -2  12  11         15.09         18.77         1.38 o                         
  -1  12  11         27.01         28.64         1.36 o                         
   0  12  11         54.09         59.41         2.29 o                         
   1  12  11         26.89         28.84         1.35 o                         
   2  12  11         15.09         16.67         2.11 o                         
   3  12  11         20.50         22.89         1.61 o                         
  -3  13  11         21.02         20.04         2.05 o                         
  -2  13  11         36.90         36.98         1.70 o                         
  -1  13  11         31.14         38.87         2.24 o                         
   0  13  11          2.08          5.39         1.36 o                         
   1  13  11         31.22         35.63         1.69 o                         
   2  13  11         37.06         41.46         1.63 o                         
   3  13  11         21.02         20.44         4.73 o                         
  -2  14  11         62.97         69.80         2.25 o                         
  -1  14  11        129.76        127.64         2.97 o                         
   0  14  11          0.49         -0.60         1.42 o                         
   1  14  11        130.07        129.59         2.15 o                         
   2  14  11         63.34         69.44         3.91 o                         
  -2  15  11          5.84          8.44         2.14 o                         
  -1  15  11         35.23         36.01         1.72 o                         
   0  15  11         17.85         21.50         1.37 o                         
   1  15  11         35.10         35.83         1.69 o                         
   2  15  11          5.85          5.86         2.57 o                         
  -1  16  11         67.67         78.31         3.73 o                         
   0  16  11         12.18         11.20         1.35 o                         
   1  16  11         67.89         77.13         3.29 o                         
   0   0  12        326.39        341.14         3.54 o                         
   1   0  12         74.17         70.92         1.61 o                         
   2   0  12        103.75         97.85         1.97 o                         
   3   0  12         22.99         22.45         1.16 o                         
   4   0  12          3.30          4.04         1.01 o                         
  -4   1  12         69.77         72.82         1.88 o                         
  -3   1  12         50.72         53.51         1.42 o                         
  -2   1  12         38.75         41.08         1.73 o                         
  -1   1  12         57.26         54.58         1.26 o                         
   0   1  12        105.91        124.86         1.36 o                         
   1   1  12         57.20         56.17         1.13 o                         
   2   1  12         39.19         39.90         1.88 o                         
   3   1  12         50.73         54.47         1.46 o                         
   4   1  12         69.76         67.88         1.81 o                         
  -4   2  12         69.56         67.29         1.86 o                         
  -3   2  12        216.15        219.65         2.25 o                         
  -2   2  12          4.23          5.74         0.99 o                         
  -1   2  12        354.28        352.39         2.67 o                         
   0   2  12         18.78         21.77         0.82 o                         
   1   2  12        353.56        347.40         2.53 o                         
   2   2  12          4.29          6.76         0.95 o                         
   3   2  12        216.37        222.55         2.42 o                         
   4   2  12         69.75         66.98         1.94 o                         
  -4   3  12         89.19         90.57         2.06 o                         
  -3   3  12         20.64         26.21         1.31 o                         
  -2   3  12         97.17        104.76         2.10 o                         
  -1   3  12         93.01         95.09         1.38 o                         
   0   3  12        184.05        199.22         2.21 o                         
   1   3  12         92.86         93.05         1.58 o                         
   2   3  12         97.14        102.83         1.69 o                         
   3   3  12         20.68         24.57         1.42 o                         
   4   3  12         88.97         91.02         2.22 o                         
  -4   4  12         27.49         30.13         1.43 o                         
  -3   4  12        530.00        537.67         4.02 o                         
  -2   4  12         47.58         47.03         1.34 o                         
  -1   4  12        272.34        272.58         2.32 o                         
   0   4  12          9.17          8.53         0.72 o                         
   1   4  12        272.57        273.25         2.26 o                         
   2   4  12         47.54         48.69         1.23 o                         
   3   4  12        529.88        546.84         4.11 o                         
   4   4  12         27.50         27.90         1.32 o                         
  -4   5  12          0.09          1.37         1.25 o                         
  -3   5  12         14.38         15.26         1.63 o                         
  -2   5  12        305.37        312.47         2.83 o                         
  -1   5  12        189.69        189.62         2.01 o                         
   0   5  12          9.03          7.49         0.74 o                         
   1   5  12        190.01        189.27         1.82 o                         
   2   5  12        304.74        319.19         3.11 o                         
   3   5  12         14.15         12.64         1.41 o                         
   4   5  12          0.09          1.41         1.10 o                         
  -4   6  12         34.39         38.12         2.38 o                         
  -3   6  12          1.62          2.45         1.29 o                         
  -2   6  12        237.76        236.76         2.50 o                         
  -1   6  12        150.95        159.55         1.85 o                         
   0   6  12        240.00        235.31         2.14 o                         
   1   6  12        150.67        158.12         1.81 o                         
   2   6  12        238.60        233.48         2.31 o                         
   3   6  12          1.63          1.34         1.16 o                         
   4   6  12         34.44         34.94         2.10 o                         
  -4   7  12         22.41         23.25         2.06 o                         
  -3   7  12         11.90         11.30         1.21 o                         
  -2   7  12         24.74         28.25         1.45 o                         
  -1   7  12        781.56        738.80         4.27 o                         
   0   7  12        100.41        104.06         2.40 o                         
   1   7  12        780.91        737.25         4.29 o                         
   2   7  12         24.70         23.87         1.50 o                         
   3   7  12         11.99          9.80         1.26 o                         
   4   7  12         22.27         22.91         2.02 o                         
  -4   8  12         59.39         69.25         3.98 o                         
  -3   8  12         18.59         19.70         2.34 o                         
  -2   8  12        125.59        127.41         2.12 o                         
  -1   8  12       1026.90        951.71         5.88 o                         
   0   8  12         11.84         12.87         1.04 o                         
   1   8  12       1027.30        944.43         5.50 o                         
   2   8  12        125.98        124.15         1.91 o                         
   3   8  12         18.71         20.16         1.59 o                         
   4   8  12         59.52         60.16         3.14 o                         
  -3   9  12         15.57         16.92         1.26 o                         
  -2   9  12         65.78         69.19         2.33 o                         
  -1   9  12         63.01         69.16         1.72 o                         
   0   9  12          7.05          5.97         1.10 o                         
   1   9  12         62.61         69.59         1.57 o                         
   2   9  12         65.56         62.53         1.99 o                         
   3   9  12         15.60         15.81         1.20 o                         
  -3  10  12          6.50          6.94         1.08 o                         
  -2  10  12         50.74         54.78         1.55 o                         
  -1  10  12          3.29          5.38         1.27 o                         
   0  10  12        194.88        188.72         3.00 o                         
   1  10  12          3.23          5.43         1.10 o                         
   2  10  12         50.92         51.08         1.53 o                         
   3  10  12          6.36          6.07         1.21 o                         
  -3  11  12         34.28         39.54         1.88 o                         
  -2  11  12          3.67          4.29         1.37 o                         
  -1  11  12         51.38         50.37         1.97 o                         
   0  11  12        158.17        154.28         2.20 o                         
   1  11  12         51.51         53.16         1.77 o                         
   2  11  12          3.64          2.59         1.41 o                         
   3  11  12         34.12         35.65         1.65 o                         
  -3  12  12         28.88         45.11         4.55 o                         
  -2  12  12         13.32         14.15         1.12 o                         
  -1  12  12        131.16        142.82         2.16 o                         
   0  12  12        901.06        897.28         5.43 o                         
   1  12  12        131.09        141.16         2.24 o                         
   2  12  12         13.31         13.67         1.34 o                         
   3  12  12         28.87         33.17         3.78 o                         
  -2  13  12         20.11         20.23         1.35 o                         
  -1  13  12          4.91          1.96         1.85 o                         
   0  13  12         24.46         24.95         1.54 o                         
   1  13  12          4.97          1.93         1.69 o                         
   2  13  12         20.17         21.64         1.40 o                         
  -2  14  12         59.78         63.82         2.18 o                         
  -1  14  12         44.03         42.50         1.39 o                         
   0  14  12          3.97          2.67         1.01 o                         
   1  14  12         44.07         43.24         1.76 o                         
   2  14  12         59.80         63.94         3.04 o                         
  -2  15  12         44.35         50.60         6.25 o                         
  -1  15  12         21.95         21.28         1.62 o                         
   0  15  12         12.53         16.68         1.30 o                         
   1  15  12         21.98         21.76         1.83 o                         
  -1  16  12          1.27          1.31         2.52 o                         
   0  16  12          8.51          8.70         2.03 o                         
   1  16  12          1.23          0.62         2.09 o                         
   1   0  13        586.37        573.00         3.91 o                         
   2   0  13         10.82          9.58         1.10 o                         
   3   0  13         26.76         32.10         1.17 o                         
   4   0  13         22.13         23.74         1.21 o                         
  -4   1  13         32.77         29.87         1.49 o                         
  -3   1  13         76.40         79.50         2.01 o                         
  -2   1  13        290.84        296.08         2.52 o                         
  -1   1  13        151.28        150.30         1.66 o                         
   0   1  13        489.71        474.05         3.29 o                         
   1   1  13        151.86        150.83         1.82 o                         
   2   1  13        290.85        299.16         2.64 o                         
   3   1  13         76.48         78.72         2.11 o                         
   4   1  13         32.63         34.06         1.51 o                         
  -4   2  13        166.15        168.55         2.18 o                         
  -3   2  13         22.43         24.31         1.29 o                         
  -2   2  13         91.37         97.05         1.85 o                         
  -1   2  13         28.79         32.86         1.15 o                         
   0   2  13        194.40        209.80         2.74 o                         
   1   2  13         28.88         31.80         1.06 o                         
   2   2  13         91.23         94.56         1.81 o                         
   3   2  13         22.60         23.98         1.59 o                         
   4   2  13        165.83        167.59         2.33 o                         
  -4   3  13         65.82         60.81         1.66 o                         
  -3   3  13         66.51         69.97         2.06 o                         
  -2   3  13        102.12        101.46         1.73 o                         
  -1   3  13        207.12        198.12         2.06 o                         
   0   3  13         97.77        100.84         1.50 o                         
   1   3  13        206.72        194.92         2.05 o                         
   2   3  13        102.08        104.16         1.72 o                         
   3   3  13         66.66         70.12         2.85 o                         
   4   3  13         65.54         63.10         1.85 o                         
  -4   4  13         30.78         31.90         1.56 o                         
  -3   4  13         29.37         30.39         1.32 o                         
  -2   4  13        123.91        126.60         1.90 o                         
  -1   4  13         82.29         84.01         1.59 o                         
   0   4  13         22.59         20.92         0.85 o                         
   1   4  13         81.98         84.41         1.38 o                         
   2   4  13        123.16        122.74         1.90 o                         
   3   4  13         29.53         30.09         1.23 o                         
   4   4  13         30.74         29.89         1.39 o                         
  -4   5  13        123.38        126.20         2.18 o                         
  -3   5  13        141.30        134.26         2.02 o                         
  -2   5  13        475.62        438.81         3.59 o                         
  -1   5  13          4.01          4.01         1.47 o                         
   0   5  13          7.66          8.35         0.82 o                         
   1   5  13          3.99          5.23         1.45 o                         
   2   5  13        476.89        440.61         3.21 o                         
   3   5  13        141.46        133.67         2.09 o                         
   4   5  13        122.84        126.21         5.11 o                         
  -4   6  13          8.97         10.50         1.46 o                         
  -3   6  13         85.48         93.28         1.90 o                         
  -2   6  13        449.95        449.80         3.89 o                         
  -1   6  13         54.10         54.51         1.40 o                         
   0   6  13         30.45         32.84         1.14 o                         
   1   6  13         54.66         56.13         1.33 o                         
   2   6  13        450.08        442.33         3.51 o                         
   3   6  13         85.36         89.27         2.23 o                         
   4   6  13          8.96          9.30         1.66 o                         
  -4   7  13         60.27         54.99         2.69 o                         
  -3   7  13          7.25          5.27         1.25 o                         
  -2   7  13         24.80         22.05         1.23 o                         
  -1   7  13         88.65         92.97         1.91 o                         
   0   7  13         23.26         31.02         1.36 o                         
   1   7  13         88.74         87.90         1.92 o                         
   2   7  13         24.75         22.59         1.21 o                         
   3   7  13          7.25          7.10         1.49 o                         
   4   7  13         60.17         48.98         3.48 o                         
  -3   8  13         14.90         12.79         1.10 o                         
  -2   8  13        102.55        109.01         2.07 o                         
  -1   8  13        149.44        150.49         2.19 o                         
   0   8  13         28.76         30.78         1.39 o                         
   1   8  13        149.26        151.19         2.14 o                         
   2   8  13        102.50        101.52         1.93 o                         
   3   8  13         14.90         14.01         1.13 o                         
  -3   9  13          8.97          8.59         1.08 o                         
  -2   9  13         22.87         24.36         1.34 o                         
  -1   9  13        418.11        402.96         3.03 o                         
   0   9  13         53.83         58.24         1.68 o                         
   1   9  13        417.52        398.39         2.95 o                         
   2   9  13         22.71         22.09         1.21 o                         
   3   9  13          8.90          8.26         1.18 o                         
  -3  10  13         33.46         35.31         1.49 o                         
  -2  10  13         90.90         92.28         2.04 o                         
  -1  10  13         21.47         23.40         1.33 o                         
   0  10  13        288.05        275.68         2.59 o                         
   1  10  13         21.68         23.38         1.21 o                         
   2  10  13         90.65         89.21         2.07 o                         
   3  10  13         33.52         35.55         1.45 o                         
  -3  11  13         13.12         15.83         1.12 o                         
  -2  11  13         23.20         23.52         1.18 o                         
  -1  11  13        103.70        107.24         1.92 o                         
   0  11  13         80.55         88.75         2.19 o                         
   1  11  13        103.72        109.71         2.06 o                         
   2  11  13         23.23         22.04         1.44 o                         
   3  11  13         13.18         10.75         1.82 o                         
  -3  12  13         35.58         36.25         2.61 o                         
  -2  12  13         11.44         10.99         0.97 o                         
  -1  12  13         97.70        104.82         2.37 o                         
   0  12  13          5.27          6.70         1.09 o                         
   1  12  13         97.72        109.30         2.90 o                         
   2  12  13         11.49         10.85         1.17 o                         
   3  12  13         35.67         31.60         3.26 o                         
  -2  13  13          8.75          7.36         1.21 o                         
  -1  13  13         27.62         26.31         1.42 o                         
   0  13  13          1.46         -0.37         1.21 o                         
   1  13  13         27.50         25.36         1.20 o                         
   2  13  13          8.69          9.99         1.08 o                         
  -2  14  13         35.01         35.13         2.38 o                         
  -1  14  13         42.33         42.23         1.49 o                         
   0  14  13          3.23          4.98         1.16 o                         
   1  14  13         42.41         41.09         1.69 o                         
   2  14  13         35.28         35.93         2.02 o                         
  -1  15  13         14.16         17.32         1.44 o                         
   0  15  13         10.94         11.60         1.36 o                         
   1  15  13         14.12         18.84         2.88 o                         
   0  16  13          5.60          7.39         3.06 o                         
   0   0  14         75.44         72.41         2.47 o                         
   1   0  14        477.27        442.59         3.74 o                         
   2   0  14         72.59         75.85         1.91 o                         
   3   0  14          4.11          4.15         1.16 o                         
   4   0  14         91.91         95.96         2.15 o                         
  -4   1  14          6.61          4.98         1.11 o                         
  -3   1  14         63.24         69.19         1.82 o                         
  -2   1  14          8.78          8.83         1.05 o                         
  -1   1  14        232.24        220.91         2.12 o                         
   0   1  14         28.85         30.66         1.04 o                         
   1   1  14        232.81        217.35         2.62 o                         
   2   1  14          8.65          6.86         1.08 o                         
   3   1  14         63.36         65.36         1.89 o                         
   4   1  14          6.63          6.00         0.97 o                         
  -4   2  14         10.42         10.19         1.09 o                         
  -3   2  14          0.17         -1.11         1.19 o                         
  -2   2  14        157.52        159.41         2.07 o                         
  -1   2  14         23.67         22.65         1.03 o                         
   0   2  14         13.65         13.54         0.83 o                         
   1   2  14         23.72         23.36         1.21 o                         
   2   2  14        157.22        161.70         2.26 o                         
   3   2  14          0.16          1.72         1.16 o                         
   4   2  14         10.52         10.38         1.11 o                         
  -4   3  14         13.85         14.51         1.35 o                         
  -3   3  14        169.40        179.66         2.30 o                         
  -2   3  14        103.78        102.13         2.47 o                         
  -1   3  14         76.55         77.33         2.73 o                         
   0   3  14         51.60         56.64         1.38 o                         
   1   3  14         76.98         73.51         1.91 o                         
   2   3  14        103.83        106.84         1.95 o                         
   3   3  14        169.56        181.06         2.28 o                         
   4   3  14         13.83         11.49         1.34 o                         
  -4   4  14         41.84         42.37         1.59 o                         
  -3   4  14         85.78         86.17         1.86 o                         
  -2   4  14         37.15         38.62         1.37 o                         
  -1   4  14        164.47        173.25         2.92 o                         
   0   4  14        565.97        571.02         4.28 o                         
   1   4  14        163.85        171.90         2.94 o                         
   2   4  14         37.23         37.48         1.32 o                         
   3   4  14         85.96         88.52         1.86 o                         
   4   4  14         41.52         41.94         2.16 o                         
  -4   5  14         12.39         12.01         1.05 o                         
  -3   5  14         73.75         74.55         1.79 o                         
  -2   5  14        143.42        147.42         2.47 o                         
  -1   5  14         32.08         34.64         1.49 o                         
   0   5  14         97.53         93.99         1.83 o                         
   1   5  14         32.49         32.78         1.34 o                         
   2   5  14        143.05        149.93         2.14 o                         
   3   5  14         73.39         71.01         1.75 o                         
   4   5  14         12.42         12.71         1.37 o                         
  -4   6  14         41.63         34.47         3.49 o                         
  -3   6  14        127.77        125.98         2.91 o                         
  -2   6  14        308.39        299.64         2.80 o                         
  -1   6  14        103.52        108.14         2.16 o                         
   0   6  14         61.21         65.02         1.52 o                         
   1   6  14        104.16        109.02         1.93 o                         
   2   6  14        307.80        296.42         2.50 o                         
   3   6  14        127.78        133.07         2.71 o                         
   4   6  14         41.23         38.74         2.54 o                         
  -3   7  14          6.31          7.71         1.01 o                         
  -2   7  14          6.16         11.48         1.30 o                         
  -1   7  14          1.65          2.34         1.21 o                         
   0   7  14          0.01          0.92         1.38 o                         
   1   7  14          1.68          1.37         1.24 o                         
   2   7  14          6.23         10.32         1.15 o                         
   3   7  14          6.40          6.37         1.13 o                         
  -3   8  14          2.32          1.81         0.86 o                         
  -2   8  14         99.82        105.18         1.93 o                         
  -1   8  14         90.36         91.43         1.96 o                         
   0   8  14        145.34        137.79         2.18 o                         
   1   8  14         90.22         88.96         2.11 o                         
   2   8  14        100.19        104.36         2.12 o                         
   3   8  14          2.33          1.96         1.02 o                         
  -3   9  14          9.56          9.43         1.03 o                         
  -2   9  14         10.35          8.74         1.33 o                         
  -1   9  14          2.05          2.90         1.11 o                         
   0   9  14        105.18         99.36         1.90 o                         
   1   9  14          2.01          3.45         1.10 o                         
   2   9  14         10.33         11.26         1.19 o                         
   3   9  14          9.59          9.41         1.06 o                         
  -3  10  14         26.81         30.12         1.63 o                         
  -2  10  14         93.72         89.10         2.51 o                         
  -1  10  14        123.96        119.57         2.38 o                         
   0  10  14        576.22        548.08         3.79 o                         
   1  10  14        123.69        121.05         2.11 o                         
   2  10  14         93.60         97.80         2.43 o                         
   3  10  14         26.79         28.79         1.91 o                         
  -3  11  14         16.60         18.57         1.98 o                         
  -2  11  14         29.18         29.37         1.15 o                         
  -1  11  14          5.21          3.08         1.24 o                         
   0  11  14         19.60         15.91         1.19 o                         
   1  11  14          5.12          4.11         1.05 o                         
   2  11  14         29.27         29.83         1.24 o                         
   3  11  14         16.59         15.27         2.06 o                         
  -2  12  14          9.07         10.40         1.01 o                         
  -1  12  14        111.69        111.18         2.11 o                         
   0  12  14          9.55          8.47         1.32 o                         
   1  12  14        111.76        110.80         2.06 o                         
   2  12  14          9.09          9.19         1.21 o                         
  -2  13  14         21.35         23.83         1.57 o                         
  -1  13  14        138.94        135.36         2.21 o                         
   0  13  14         15.16         15.87         1.07 o                         
   1  13  14        138.86        141.35         1.96 o                         
   2  13  14         21.20         22.68         2.13 o                         
  -2  14  14         40.31         45.20         4.21 o                         
  -1  14  14         25.51         24.19         1.04 o                         
   0  14  14         29.53         31.52         1.33 o                         
   1  14  14         25.68         25.53         1.31 o                         
   2  14  14         40.58         40.38         6.25 o                         
  -1  15  14         97.61        102.44         3.77 o                         
   0  15  14          6.34          4.23         1.51 o                         
   1  15  14         97.66        100.83         2.99 o                         
   1   0  15         35.56         41.50         2.18 o                         
   2   0  15        483.43        494.34         3.95 o                         
   3   0  15        112.66        115.32         2.06 o                         
   4   0  15        104.09         95.69         2.31 o                         
  -4   1  15         13.18         15.82         1.20 o                         
  -3   1  15          2.85          5.76         1.21 o                         
  -2   1  15         12.23         12.70         1.19 o                         
  -1   1  15        673.04        660.15         7.47 o                         
   0   1  15          5.28          6.74         1.00 o                         
   1   1  15        671.43        657.39         6.48 o                         
   2   1  15         12.25         14.93         1.22 o                         
   3   1  15          2.82          3.07         1.13 o                         
   4   1  15         13.17         13.39         1.35 o                         
  -4   2  15         13.80         15.45         1.26 o                         
  -3   2  15        103.14        107.44         1.88 o                         
  -2   2  15         41.12         44.68         1.49 o                         
  -1   2  15         31.77         29.98         1.20 o                         
   0   2  15       1748.45       1721.67        14.03 o                         
   1   2  15         31.84         30.42         1.89 o                         
   2   2  15         41.15         41.07         1.63 o                         
   3   2  15        103.09        108.22         1.90 o                         
   4   2  15         13.76         15.42         1.45 o                         
  -4   3  15          1.60         -0.96         1.14 o                         
  -3   3  15        241.23        251.08         2.61 o                         
  -2   3  15          1.32          1.71         1.24 o                         
  -1   3  15         22.00         22.55         1.09 o                         
   0   3  15        644.62        613.61         5.68 o                         
   1   3  15         21.81         23.77         1.25 o                         
   2   3  15          1.27          2.41         1.57 o                         
   3   3  15        240.97        245.98         2.43 o                         
   4   3  15          1.61          1.59         0.99 o                         
  -4   4  15         65.15         62.27         1.84 o                         
  -3   4  15         90.57         91.77         3.34 o                         
  -2   4  15        154.21        150.84         2.13 o                         
  -1   4  15         14.46         12.24         1.07 o                         
   0   4  15          1.90          1.99         1.71 o                         
   1   4  15         14.44         11.83         1.08 o                         
   2   4  15        155.30        150.55         2.01 o                         
   3   4  15         90.48         94.18         2.78 o                         
   4   4  15         65.19         58.59         1.86 o                         
  -4   5  15          2.11          1.74         2.18 o                         
  -3   5  15         14.79         15.91         1.34 o                         
  -2   5  15         11.50         12.40         1.08 o                         
  -1   5  15          1.34          2.30         1.05 o                         
   0   5  15          3.17          5.33         1.01 o                         
   1   5  15          1.33          2.56         1.31 o                         
   2   5  15         11.47         13.34         1.17 o                         
   3   5  15         14.88         15.49         1.63 o                         
   4   5  15          2.05          3.66         1.31 o                         
  -3   6  15         10.92         11.68         1.04 o                         
  -2   6  15        157.33        144.11         2.20 o                         
  -1   6  15        248.45        243.70         2.68 o                         
   0   6  15         26.60         25.58         1.95 o                         
   1   6  15        247.83        244.76         2.75 o                         
   2   6  15        157.33        148.44         2.45 o                         
   3   6  15         11.04          9.26         0.94 o                         
  -3   7  15         34.63         32.31         1.09 o                         
  -2   7  15        118.20        114.19         2.28 o                         
  -1   7  15         35.80         36.12         1.80 o                         
   0   7  15         53.61         51.79         1.68 o                         
   1   7  15         36.13         34.19         1.21 o                         
   2   7  15        117.79        110.70         1.99 o                         
   3   7  15         34.60         32.24         1.34 o                         
  -3   8  15         14.47         17.29         1.15 o                         
  -2   8  15         99.40         99.64         1.97 o                         
  -1   8  15         49.76         47.96         1.63 o                         
   0   8  15         39.55         37.09         1.31 o                         
   1   8  15         49.79         49.44         1.51 o                         
   2   8  15         99.49         98.18         2.02 o                         
   3   8  15         14.31         15.61         1.11 o                         
  -3   9  15         75.63         76.73         1.95 o                         
  -2   9  15        128.70        124.71         2.16 o                         
  -1   9  15        129.84        120.38         2.39 o                         
   0   9  15         51.91         55.47         1.92 o                         
   1   9  15        129.64        122.68         2.57 o                         
   2   9  15        128.70        128.99         2.86 o                         
   3   9  15         76.04         77.76         1.86 o                         
  -3  10  15         16.73         19.46         1.11 o                         
  -2  10  15         20.34         18.97         0.94 o                         
  -1  10  15         49.14         44.43         1.42 o                         
   0  10  15         82.09         89.06         2.38 o                         
   1  10  15         49.02         43.59         1.54 o                         
   2  10  15         20.44         15.84         1.07 o                         
   3  10  15         16.77         19.38         1.36 o                         
  -2  11  15          2.31          3.77         0.97 o                         
  -1  11  15         45.08         45.20         2.18 o                         
   0  11  15          4.21          3.32         1.20 o                         
   1  11  15         45.60         44.28         2.72 o                         
   2  11  15          2.28          1.99         0.84 o                         
  -2  12  15         19.75         18.03         1.02 o                         
  -1  12  15        109.64        108.07         1.74 o                         
   0  12  15         37.18         38.00         1.42 o                         
   1  12  15        109.71        109.53         1.78 o                         
   2  12  15         19.77         22.23         1.06 o                         
  -2  13  15         10.27         11.67         1.26 o                         
  -1  13  15         90.86         97.02         1.77 o                         
   0  13  15         17.32         24.76         1.05 o                         
   1  13  15         91.14         94.85         1.71 o                         
   2  13  15         10.30         10.49         1.62 o                         
  -1  14  15         12.03         12.49         1.25 o                         
   0  14  15          0.74          2.42         0.94 o                         
   1  14  15         12.01         10.67         1.35 o                         
   0  15  15          5.72          6.21         1.89 o                         
   0   0  16         54.32         51.59         4.38 o                         
   1   0  16        211.69        206.56         2.39 o                         
   2   0  16         80.76         87.76         1.70 o                         
   3   0  16          4.13          3.87         1.26 o                         
   4   0  16          3.45          6.10         1.91 o                         
  -4   1  16         10.57          8.44         1.56 o                         
  -3   1  16         38.29         41.63         1.64 o                         
  -2   1  16        329.94        330.70         2.89 o                         
  -1   1  16        166.82        162.19         2.18 o                         
   0   1  16         14.98         16.29         2.36 o                         
   1   1  16        166.86        160.97         2.50 o                         
   2   1  16        329.58        333.05         2.91 o                         
   3   1  16         37.96         42.73         1.52 o                         
   4   1  16         10.61          7.94         1.44 o                         
  -4   2  16         10.70          8.38         1.20 o                         
  -3   2  16         14.41         13.29         1.32 o                         
  -2   2  16        356.25        355.07         3.10 o                         
  -1   2  16        182.41        180.06         2.12 o                         
   0   2  16        629.74        610.65         5.55 o                         
   1   2  16        183.33        177.65         2.38 o                         
   2   2  16        356.58        355.54         2.88 o                         
   3   2  16         14.30         13.70         1.57 o                         
   4   2  16         10.63         10.69         1.42 o                         
  -4   3  16         18.02         13.02         2.51 o                         
  -3   3  16        106.37        103.28         2.34 o                         
  -2   3  16         51.01         47.87         1.65 o                         
  -1   3  16         67.32         66.18         1.79 o                         
   0   3  16       2096.40       1975.63        13.55 o                         
   1   3  16         67.25         64.07         2.04 o                         
   2   3  16         51.14         51.15         1.97 o                         
   3   3  16        106.61        103.80         2.29 o                         
   4   3  16         17.95         17.45         1.56 o                         
  -3   4  16        156.59        162.51         2.09 o                         
  -2   4  16         54.83         54.73         1.90 o                         
  -1   4  16         81.03         85.80         1.76 o                         
   0   4  16         35.56         38.91         1.38 o                         
   1   4  16         80.67         78.70         1.91 o                         
   2   4  16         54.79         54.56         1.65 o                         
   3   4  16        156.51        159.96         2.55 o                         
  -3   5  16        114.40        118.35         1.86 o                         
  -2   5  16         22.40         25.67         1.49 o                         
  -1   5  16        640.98        636.79         6.30 o                         
   0   5  16         46.34         53.68         1.73 o                         
   1   5  16        640.73        630.83         4.69 o                         
   2   5  16         22.43         23.06         1.84 o                         
   3   5  16        114.31        115.15         1.70 o                         
  -3   6  16         26.64         23.11         1.12 o                         
  -2   6  16         39.01         36.01         1.50 o                         
  -1   6  16        103.55        102.74         1.98 o                         
   0   6  16          0.40          2.83         1.12 o                         
   1   6  16        103.68        100.49         1.90 o                         
   2   6  16         38.78         35.77         1.43 o                         
   3   6  16         26.70         24.20         1.24 o                         
  -3   7  16          6.59          6.34         0.97 o                         
  -2   7  16         34.18         34.40         1.61 o                         
  -1   7  16        196.22        191.54         2.30 o                         
   0   7  16         46.29         53.98         1.62 o                         
   1   7  16        195.36        190.73         2.32 o                         
   2   7  16         34.18         32.18         1.32 o                         
   3   7  16          6.64          3.97         1.08 o                         
  -3   8  16         41.54         40.03         1.26 o                         
  -2   8  16         83.91         88.54         2.24 o                         
  -1   8  16        144.31        136.13         2.44 o                         
   0   8  16         69.31         68.10         2.26 o                         
   1   8  16        143.95        137.42         2.49 o                         
   2   8  16         83.40         84.47         2.77 o                         
   3   8  16         41.42         38.82         1.53 o                         
  -3   9  16         38.88         38.64         1.49 o                         
  -2   9  16        138.26        149.84         2.00 o                         
  -1   9  16        151.61        139.70         2.34 o                         
   0   9  16          1.98          1.39         1.17 o                         
   1   9  16        151.87        141.72         2.20 o                         
   2   9  16        138.43        148.40         1.95 o                         
   3   9  16         38.72         37.83         1.62 o                         
  -3  10  16          6.77          6.25         1.84 o                         
  -2  10  16         26.75         27.31         1.19 o                         
  -1  10  16         14.93         13.90         1.44 o                         
   0  10  16          0.00         -0.10         1.23 o                         
   1  10  16         15.00         12.78         1.30 o                         
   2  10  16         26.70         26.54         1.25 o                         
   3  10  16          6.72         11.13         1.71 o                         
  -2  11  16          8.39          8.49         1.01 o                         
  -1  11  16         20.22         17.82         0.98 o                         
   0  11  16          2.18          2.07         1.19 o                         
   1  11  16         20.29         19.29         1.12 o                         
   2  11  16          8.38         10.19         1.05 o                         
  -2  12  16          3.95          1.77         1.19 o                         
  -1  12  16         69.80         67.55         1.63 o                         
   0  12  16        304.51        291.34         2.59 o                         
   1  12  16         69.68         68.31         1.59 o                         
   2  12  16          3.98          2.94         1.00 o                         
  -1  13  16         18.60         19.99         1.12 o                         
   0  13  16         17.22         17.45         0.99 o                         
   1  13  16         18.75         18.86         1.20 o                         
  -1  14  16         14.92         16.71         1.42 o                         
   0  14  16          0.77          0.59         1.02 o                         
   1  14  16         14.88         18.11         1.20 o                         
   1   0  17         12.83         16.16         1.26 o                         
   2   0  17          3.15          8.06         1.40 o                         
   3   0  17         36.35         35.97         1.47 o                         
  -3   1  17         61.26         57.53         2.13 o                         
  -2   1  17        586.34        605.68         4.60 o                         
  -1   1  17        172.24        172.27         2.33 o                         
   0   1  17         31.50         29.15         4.30 o                         
   1   1  17        172.05        172.40         2.38 o                         
   2   1  17        587.15        584.95         4.27 o                         
   3   1  17         61.54         58.09         1.62 o                         
  -3   2  17          5.11          5.30         1.01 o                         
  -2   2  17         56.54         57.57         1.92 o                         
  -1   2  17        343.96        353.12         3.41 o                         
   0   2  17        134.23        135.88         4.50 o                         
   1   2  17        344.13        353.35         3.48 o                         
   2   2  17         56.12         57.65         1.85 o                         
   3   2  17          5.11          3.70         1.09 o                         
  -3   3  17         16.51         14.74         0.92 o                         
  -2   3  17         54.94         60.44         1.84 o                         
  -1   3  17         70.96         69.37         2.53 o                         
   0   3  17          0.25          2.09         1.27 o                         
   1   3  17         70.96         66.74         2.32 o                         
   2   3  17         54.87         57.19         2.55 o                         
   3   3  17         16.50         14.43         1.10 o                         
  -3   4  17        166.91        172.11         2.18 o                         
  -2   4  17         36.02         36.92         1.53 o                         
  -1   4  17         82.99         81.03         3.06 o                         
   0   4  17         76.75         64.09         2.14 o                         
   1   4  17         83.70         84.09         2.88 o                         
   2   4  17         36.03         41.10         1.52 o                         
   3   4  17        167.16        168.79         1.93 o                         
  -3   5  17         45.17         45.04         1.32 o                         
  -2   5  17          4.00          3.17         1.30 o                         
  -1   5  17        610.40        619.54         4.31 o                         
   0   5  17        197.32        161.39         2.57 o                         
   1   5  17        609.53        619.17         4.74 o                         
   2   5  17          4.03          4.40         1.42 o                         
   3   5  17         45.12         42.42         1.33 o                         
  -3   6  17          5.33          4.89         0.88 o                         
  -2   6  17         26.39         28.04         1.34 o                         
  -1   6  17        190.81        180.81         3.08 o                         
   0   6  17        176.06        155.92         2.22 o                         
   1   6  17        190.68        183.73         3.71 o                         
   2   6  17         26.44         26.61         1.34 o                         
   3   6  17          5.44          5.15         0.90 o                         
  -3   7  17         22.23         21.92         0.99 o                         
  -2   7  17         81.95         85.14         2.38 o                         
  -1   7  17         67.46         64.64         2.30 o                         
   0   7  17         41.42         43.74         1.84 o                         
   1   7  17         67.53         61.24         1.81 o                         
   2   7  17         82.07         83.43         2.19 o                         
   3   7  17         22.40         22.06         1.18 o                         
  -3   8  17          5.63          7.23         1.07 o                         
  -2   8  17        180.02        179.99         2.06 o                         
  -1   8  17         40.81         44.23         1.51 o                         
   0   8  17        141.01        142.05         2.34 o                         
   1   8  17         40.69         42.53         1.71 o                         
   2   8  17        179.63        179.60         2.33 o                         
   3   8  17          5.63          6.32         1.06 o                         
  -3   9  17         15.49         15.71         1.48 o                         
  -2   9  17         53.28         52.48         1.81 o                         
  -1   9  17         58.53         54.09         2.05 o                         
   0   9  17          0.79          1.12         1.13 o                         
   1   9  17         57.99         55.01         2.17 o                         
   2   9  17         53.22         53.47         1.64 o                         
   3   9  17         15.43         17.89         2.29 o                         
  -2  10  17         31.25         36.78         1.16 o                         
  -1  10  17          7.93          5.83         1.23 o                         
   0  10  17         87.76         84.27         2.65 o                         
   1  10  17          7.95          6.40         1.12 o                         
   2  10  17         31.29         34.40         1.34 o                         
  -2  11  17          4.74          5.13         1.22 o                         
  -1  11  17         14.22         18.56         1.13 o                         
   0  11  17          0.36         -0.95         0.95 o                         
   1  11  17         14.12         18.73         1.00 o                         
   2  11  17          4.76          3.55         1.13 o                         
  -2  12  17         28.37         22.98         1.75 o                         
  -1  12  17         19.15         23.25         1.13 o                         
   0  12  17        107.80        103.39         1.74 o                         
   1  12  17         18.99         24.53         1.10 o                         
   2  12  17         28.46         29.86         3.19 o                         
  -1  13  17         27.88         25.79         1.28 o                         
   0  13  17         51.66         51.06         1.74 o                         
   1  13  17         27.87         28.56         1.35 o                         
   0  14  17          3.30          3.64         1.34 o                         
   1   0  18        727.87        710.91         5.75 o                         
   2   0  18         27.73         25.81         1.38 o                         
   3   0  18          0.43          0.65         1.03 o                         
  -3   1  18         19.07         18.01         1.10 o                         
  -2   1  18         16.98         20.68         1.44 o                         
  -1   1  18        157.13        149.33         2.46 o                         
   0   1  18         52.19         48.58         2.90 o                         
   1   1  18        157.32        148.67         3.06 o                         
   2   1  18         17.26         16.51         1.41 o                         
   3   1  18         18.85         18.25         1.21 o                         
  -3   2  18        109.68        110.26         1.77 o                         
  -2   2  18         77.23         77.74         2.15 o                         
  -1   2  18        579.51        534.76         4.51 o                         
   0   2  18          2.56          2.05         2.24 o                         
   1   2  18        578.68        532.70         4.35 o                         
   2   2  18         77.07         73.95         1.77 o                         
   3   2  18        109.71        105.11         1.87 o                         
  -3   3  18         14.57         15.33         1.04 o                         
  -2   3  18         45.91         44.37         1.70 o                         
  -1   3  18         19.55         15.99         1.49 o                         
   0   3  18         10.55         11.97         1.45 o                         
   1   3  18         19.45         16.19         1.54 o                         
   2   3  18         46.43         47.69         1.62 o                         
   3   3  18         14.58         13.34         0.98 o                         
  -3   4  18         20.88         17.86         1.06 o                         
  -2   4  18          8.50          8.56         1.21 o                         
  -1   4  18         22.62         26.46         1.69 o                         
   0   4  18        422.05        428.26         3.77 o                         
   1   4  18         22.50         31.35         1.92 o                         
   2   4  18          8.51          4.41         1.38 o                         
   3   4  18         20.90         17.95         1.07 o                         
  -3   5  18         80.27         77.67         1.81 o                         
  -2   5  18         64.99         67.27         2.78 o                         
  -1   5  18         46.04         44.30         1.84 o                         
   0   5  18       1009.70        925.23         6.70 o                         
   1   5  18         46.20         45.03         2.03 o                         
   2   5  18         65.08         66.80         2.11 o                         
   3   5  18         79.82         79.89         1.80 o                         
  -3   6  18          7.91          8.89         0.97 o                         
  -2   6  18        114.80        117.11         2.92 o                         
  -1   6  18          6.00          5.31         1.42 o                         
   0   6  18          6.00          5.63         1.53 o                         
   1   6  18          5.98          6.06         1.40 o                         
   2   6  18        114.95        115.11         3.37 o                         
   3   6  18          7.93          9.38         1.12 o                         
  -3   7  18         14.15         15.45         1.16 o                         
  -2   7  18         38.89         39.52         1.51 o                         
  -1   7  18         32.56         34.18         1.41 o                         
   0   7  18         29.17         33.39         1.57 o                         
   1   7  18         32.53         31.75         1.42 o                         
   2   7  18         39.22         40.19         1.30 o                         
   3   7  18         14.24         13.53         1.07 o                         
  -3   8  18         18.45         24.25         2.02 o                         
  -2   8  18         66.18         71.59         1.99 o                         
  -1   8  18         26.15         32.05         1.73 o                         
   0   8  18          0.79          1.19         1.23 o                         
   1   8  18         26.00         30.14         1.73 o                         
   2   8  18         66.28         71.42         1.74 o                         
   3   8  18         18.28         21.26         2.27 o                         
  -2   9  18          3.93          1.76         0.84 o                         
  -1   9  18         39.93         41.06         1.46 o                         
   0   9  18         17.48         16.66         1.32 o                         
   1   9  18         40.19         38.72         1.51 o                         
   2   9  18          3.96          2.52         1.06 o                         
  -2  10  18         33.69         35.32         1.31 o                         
  -1  10  18         15.80         15.54         0.99 o                         
   0  10  18         27.24         23.50         1.03 o                         
   1  10  18         15.98         13.10         0.97 o                         
   2  10  18         33.37         37.66         2.81 o                         
  -2  11  18         33.56         36.08         1.47 o                         
  -1  11  18          8.42          8.94         0.99 o                         
   0  11  18         16.46         13.21         1.08 o                         
   1  11  18          8.37          9.25         0.90 o                         
   2  11  18         33.59         32.45         1.87 o                         
  -1  12  18         20.72         20.72         1.17 o                         
   0  12  18          7.54          6.58         1.13 o                         
   1  12  18         20.75         20.99         1.15 o                         
   0  13  18         51.09         52.81         1.70 o                         
   1   0  19          6.21          5.02         1.98 o                         
   2   0  19         32.04         30.59         1.63 o                         
   3   0  19         16.17         14.34         1.11 o                         
  -3   1  19         52.75         51.97         1.53 o                         
  -2   1  19         99.31         89.35         2.68 o                         
  -1   1  19        210.60        214.95         3.73 o                         
   0   1  19         26.48         28.36        10.58 o                         
   1   1  19        210.32        209.31         3.90 o                         
   2   1  19         99.55         91.27         3.44 o                         
   3   1  19         52.61         50.98         1.45 o                         
  -3   2  19         14.09         14.89         1.00 o                         
  -2   2  19         15.41         17.97         1.90 o                         
  -1   2  19         77.27         71.60         2.68 o                         
   0   2  19        148.93        154.79         6.97 o                         
   1   2  19         77.21         69.00         3.55 o                         
   2   2  19         15.46         13.96         2.03 o                         
   3   2  19         14.13         14.75         1.17 o                         
  -3   3  19        127.28        131.47         2.85 o                         
  -2   3  19          4.08          1.52         1.43 o                         
  -1   3  19        144.98        133.65         3.48 o                         
   0   3  19        235.13        241.59         4.83 o                         
   1   3  19        145.16        131.83         2.73 o                         
   2   3  19          4.12          3.32         1.51 o                         
   3   3  19        127.16        131.24         2.05 o                         
  -3   4  19         98.55         96.23         2.15 o                         
  -2   4  19         11.65         13.02         1.40 o                         
  -1   4  19         44.62         46.33         2.03 o                         
   0   4  19         28.17         34.74         2.01 o                         
   1   4  19         44.17         43.15         1.85 o                         
   2   4  19         11.60         12.64         1.86 o                         
   3   4  19         98.39         99.31         2.03 o                         
  -3   5  19          5.39          4.15         1.19 o                         
  -2   5  19         21.30         19.84         1.64 o                         
  -1   5  19         33.16         32.81         1.61 o                         
   0   5  19        270.20        279.82         3.51 o                         
   1   5  19         33.18         32.78         1.57 o                         
   2   5  19         21.15         20.05         1.45 o                         
   3   5  19          5.32          5.84         1.26 o                         
  -3   6  19          0.22          0.89         1.18 o                         
  -2   6  19         29.15         27.91         1.35 o                         
  -1   6  19        259.51        245.70         3.46 o                         
   0   6  19          9.58         10.50         1.61 o                         
   1   6  19        259.23        252.18         3.09 o                         
   2   6  19         29.26         26.27         1.50 o                         
   3   6  19          0.21          0.31         1.07 o                         
  -2   7  19        156.35        146.13         2.09 o                         
  -1   7  19        121.88        125.72         2.68 o                         
   0   7  19         19.77         17.48         1.82 o                         
   1   7  19        121.49        130.57         2.81 o                         
   2   7  19        156.26        151.38         2.04 o                         
  -2   8  19          8.28          7.45         0.93 o                         
  -1   8  19          2.05          2.12         1.21 o                         
   0   8  19          6.33          6.83         1.94 o                         
   1   8  19          2.12          1.98         1.23 o                         
   2   8  19          8.34          8.93         1.05 o                         
  -2   9  19         26.03         29.49         1.34 o                         
  -1   9  19          0.89          0.67         0.97 o                         
   0   9  19          0.30         -0.57         1.10 o                         
   1   9  19          0.92         -0.21         1.20 o                         
   2   9  19         26.13         30.76         1.46 o                         
  -2  10  19        134.01        132.80         2.26 o                         
  -1  10  19         22.33         24.72         1.16 o                         
   0  10  19         47.24         53.40         1.64 o                         
   1  10  19         22.33         26.44         1.40 o                         
   2  10  19        134.15        133.93         2.32 o                         
  -1  11  19          9.31          7.99         1.04 o                         
   0  11  19          0.46         -0.87         0.87 o                         
   1  11  19          9.41          7.54         1.16 o                         
  -1  12  19         27.90         28.49         2.43 o                         
   0  12  19         26.27         31.22         1.29 o                         
   1  12  19         27.78         32.24         1.75 o                         
   1   0  20          0.38          4.37         2.52 o                         
   2   0  20          7.72          4.48         1.45 o                         
   3   0  20         19.38         18.92         1.59 o                         
  -3   1  20         10.90         10.26         1.22 o                         
  -2   1  20        173.63        159.63         3.56 o                         
  -1   1  20          6.74          2.41         2.64 o                         
   1   1  20          6.69         10.51         2.64 o                         
   2   1  20        173.60        164.31         2.99 o                         
   3   1  20         10.83          9.11         1.34 o                         
  -3   2  20         17.16         15.38         1.57 o                         
  -2   2  20         16.11         15.79         1.58 o                         
  -1   2  20         21.80         25.93         2.03 o                         
   0   2  20         21.85         18.54         4.88 o                         
   1   2  20         21.72         22.92         3.13 o                         
   2   2  20         16.06         15.74         1.89 o                         
   3   2  20         17.25         16.64         1.57 o                         
  -3   3  20         21.24         21.01         1.83 o                         
  -2   3  20         25.09         24.99         1.35 o                         
  -1   3  20         32.00         31.81         2.12 o                         
   0   3  20        715.71        656.12        12.43 o                         
   1   3  20         32.05         27.86         2.16 o                         
   2   3  20         25.34         24.85         1.41 o                         
   3   3  20         21.28         20.54         1.54 o                         
  -3   4  20          2.92          2.42         1.43 o                         
  -2   4  20          3.08          2.76         1.24 o                         
  -1   4  20          7.04          6.35         1.75 o                         
   0   4  20         33.61         24.86         2.10 o                         
   1   4  20          7.12          7.90         1.91 o                         
   2   4  20          3.13          1.99         1.17 o                         
   3   4  20          2.90          1.87         1.50 o                         
  -3   5  20         35.16         37.59         2.86 o                         
  -2   5  20         12.72         11.33         1.30 o                         
  -1   5  20          5.97         16.12         2.41 o                         
   0   5  20         13.19         13.54         1.73 o                         
   1   5  20          6.03          9.41         3.12 o                         
   2   5  20         12.62         12.88         1.28 o                         
   3   5  20         34.95         39.44         2.06 o                         
  -2   6  20         43.33         42.26         1.63 o                         
  -1   6  20         71.54         71.31         2.37 o                         
   0   6  20         20.07         13.83         2.08 o                         
   1   6  20         72.01         66.87         2.07 o                         
   2   6  20         43.13         40.33         1.61 o                         
  -2   7  20         17.24         18.88         1.21 o                         
  -1   7  20        105.67        106.27         2.11 o                         
   0   7  20         18.64         28.03         1.65 o                         
   1   7  20        105.84        102.54         2.17 o                         
   2   7  20         17.11         18.98         1.13 o                         
  -2   8  20         16.23         20.22         1.39 o                         
  -1   8  20         86.68         94.93         1.88 o                         
   0   8  20          4.15          4.36         1.40 o                         
   1   8  20         86.38         88.13         1.97 o                         
   2   8  20         16.28         17.87         1.28 o                         
  -2   9  20         38.83         41.45         1.79 o                         
  -1   9  20          3.01          2.47         0.94 o                         
   0   9  20          0.87          0.84         1.07 o                         
   1   9  20          2.96          2.98         1.28 o                         
   2   9  20         38.58         37.30         1.83 o                         
  -1  10  20         20.18         22.12         1.56 o                         
   0  10  20          2.40          4.28         1.18 o                         
   1  10  20         20.15         23.95         2.11 o                         
  -1  11  20         16.50         18.99         1.46 o                         
   0  11  20          6.74          6.55         1.30 o                         
   1  11  20         16.47         17.38         1.34 o                         
   1   0  21          3.26         11.88         7.34 o                         
   2   0  21         25.76         24.20         1.56 o                         
   3   0  21          5.98          3.76         2.19 o                         
  -3   1  21         26.23         23.56         4.34 o                         
  -2   1  21         57.20         51.77         1.93 o                         
  -1   1  21         21.71         24.04         7.93 o                         
   1   1  21         21.67         21.86         6.26 o                         
   2   1  21         57.38         50.09         2.47 o                         
   3   1  21         26.30         25.71         2.75 o                         
  -3   2  21         37.65         30.63         7.39 o                         
  -2   2  21          6.74          4.27         1.80 o                         
  -1   2  21         36.66         37.48         7.96 o                         
   1   2  21         36.69         37.47         4.35 o                         
   2   2  21          6.84          4.62         1.54 o                         
   3   2  21         37.79         39.33         3.18 o                         
  -2   3  21        114.35        121.20         2.66 o                         
  -1   3  21         28.62         27.85         3.64 o                         
   0   3  21         50.88         51.92         8.41 o                         
   1   3  21         28.58         25.57         2.28 o                         
   2   3  21        113.93        119.00         2.77 o                         
  -2   4  21         13.49         12.88         1.25 o                         
  -1   4  21         23.33         24.88         1.86 o                         
   0   4  21         26.63         31.18         3.47 o                         
   1   4  21         23.31         26.70         2.31 o                         
   2   4  21         13.35         13.37         1.63 o                         
  -2   5  21         24.85         25.94         1.43 o                         
  -1   5  21          4.52          5.06         1.72 o                         
   0   5  21         98.90         82.15         2.97 o                         
   1   5  21          4.52          0.39         1.91 o                         
   2   5  21         25.06         22.02         1.75 o                         
  -2   6  21          9.73          8.53         1.47 o                         
  -1   6  21         44.76         47.47         2.07 o                         
   0   6  21          4.83          7.94         1.67 o                         
   1   6  21         45.29         44.03         1.91 o                         
   2   6  21          9.70         10.38         1.35 o                         
  -2   7  21          4.79          2.69         1.71 o                         
  -1   7  21         11.35          8.08         1.58 o                         
   0   7  21         20.66         17.18         1.64 o                         
   1   7  21         11.21          6.78         1.61 o                         
   2   7  21          4.74          2.97         1.48 o                         
  -2   8  21         89.98         94.06         2.46 o                         
  -1   8  21          8.58         11.73         1.25 o                         
   0   8  21         13.29         12.15         1.36 o                         
   1   8  21          8.52          9.13         1.68 o                         
   2   8  21         90.25         92.20         3.05 o                         
  -1   9  21          1.66          0.42         1.49 o                         
   0   9  21          2.37          1.74         1.50 o                         
   1   9  21          1.64          1.43         1.36 o                         
  -1  10  21         15.69         15.39         1.73 o                         
   0  10  21         15.98         18.57         1.62 o                         
   1  10  21         15.62         14.97         1.96 o                         
   1   0  22         60.10         65.26         7.69 o                         
   2   0  22          4.12          1.22         2.39 o                         
  -2   1  22         20.40         21.93         2.40 o                         
  -1   1  22         23.75          8.95         4.06 o                         
   1   1  22         23.53         24.90         5.34 o                         
   2   1  22         20.11         20.21         2.57 o                         
  -2   2  22          4.46          2.43         2.53 o                         
  -1   2  22         76.65         88.97         5.42 o                         
   1   2  22         76.71         92.11         6.57 o                         
   2   2  22          4.42          3.44         3.37 o                         
  -2   3  22          9.94         11.21         1.64 o                         
  -1   3  22         29.80         37.58         3.51 o                         
   0   3  22         28.48         33.96         5.71 o                         
   1   3  22         29.75         27.45         3.66 o                         
   2   3  22          9.90          8.52         2.75 o                         
  -2   4  22          0.30         -2.07         2.07 o                         
  -1   4  22         15.33         15.78         2.39 o                         
   0   4  22          4.42          5.71         4.10 o                         
   1   4  22         15.42         14.64         2.80 o                         
   2   4  22          0.29         -1.14         1.76 o                         
  -2   5  22         46.83         52.38         3.50 o                         
  -1   5  22         33.75         43.49         2.64 o                         
   0   5  22         16.86          9.73         2.27 o                         
   1   5  22         33.46         36.97         2.41 o                         
   2   5  22         46.74         52.34         2.60 o                         
  -2   6  22          1.53          2.28         5.53 o                         
  -1   6  22          1.19          1.56         2.08 o                         
   0   6  22         16.74         18.56         2.40 o                         
   1   6  22          1.16          1.79         1.89 o                         
   2   6  22          1.54          0.41         2.40 o                         
  -1   7  22         18.83         20.64         1.87 o                         
   0   7  22         35.02         44.32         2.79 o                         
   1   7  22         18.76         18.69         2.27 o                         
  -1   8  22          0.04         -1.83         1.83 o                         
   0   8  22         46.70         48.58         2.50 o                         
   1   8  22          0.04         -0.40         1.91 o                         
  -1   9  22         10.63         11.30         3.24 o                         
   0   9  22          4.34          5.80         1.85 o                         
   1   9  22         10.79          3.00         3.85 o                         
   2   0  23         30.26         33.83         4.54 o                         
  -2   1  23          4.07         -0.93         6.55 o                         
  -1   1  23         16.83         17.55         8.65 o                         
   2   1  23          4.11         -0.68         4.02 o                         
  -2   2  23          1.19          0.98         7.93 o                         
  -1   2  23         63.12         58.61         4.93 o                         
   1   2  23         63.29         59.37        12.02 o                         
   2   2  23          1.17          6.01         6.61 o                         
  -2   3  23          0.99         -2.71         3.87 o                         
  -1   3  23          2.50          4.74         3.68 o                         
   1   3  23          2.46          2.60         8.89 o                         
   2   3  23          0.97         -5.29         5.29 o                         
  -2   4  23         44.88         59.49         5.41 o                         
  -1   4  23         28.00         28.87         5.55 o                         
   0   4  23         11.91         -0.06         6.70 o                         
   1   4  23         27.98         31.89         3.58 o                         
  -1   5  23          0.46         -1.14         2.77 o                         
   0   5  23          0.05         -0.46         3.73 o                         
   1   5  23          0.44          0.03         4.21 o                         
  -1   6  23         14.46         14.02         2.72 o                         
   0   6  23          3.86          1.46         4.21 o                         
   1   6  23         14.33          6.87         2.38 o                         
  -1   7  23         30.18         29.18         7.03 o                         
   0   7  23         26.39         27.14         4.85 o                         
   1   7  23         30.32         31.37         5.17 o                         
   0   8  23         52.19         61.24         3.95 o                         
                                                                                
